# Supplementary material for: A Transcriptomic Atlas Underlying Developmental Plasticity of Seasonal Forms of Bicyclus anynana Butterflies
Source: Mol Biol Evol. 2022 Jun 9;39(6):msac126. doi: 10.1093/molbev/msac126 (PMC9218548; doi:10.1093/molbev/msac126)
Supplement: msac126_Supplementary_Data [file msac126_supplementary_data.zip]

Archive with 5 entries (5 files):
- Sup.Figures.pdf
- Sup.Table 4.xlsx
- Sup.Table 6.xlsx
- Sup.Table 9.xlsx
- Sup.Tables.xlsx
