# Supplementary material for: A Transcriptomic Atlas Underlying Developmental Plasticity of Seasonal Forms of Bicyclus anynana Butterflies
Source: Mol Biol Evol. 2022 Jun 9;39(6):msac126. doi: 10.1093/molbev/msac126 (PMC9218548; doi:10.1093/molbev/msac126)
Supplement: msac126_Supplementary_Data [file msac126_supplementary_data.zip › Sup.Table 4.xlsx]

## Sheet: Wr60
DEGs between seasonal forms during Wr60
Gene (NCBI B. anynana v1.2 genome gene ID)	Description	Symbol	eyespot expression (NA, not DE between eyespot and non-eyespot; eyespot_up, up-regulated in eyespot compared with non-eyespot; eyespot_down, down-regulated in eyespot compared with non-eyespot)	MeanExpression	log2FoldChange(WS/DS)	padj
LOC112051874	transcription factor SPT20 homolog isoform X2	CG8192	NA	365.966	-4.24128	1.39e-86
LOC112047321	cryptochrome-1-like isoform X1	cry2	NA	1310.18	-1.141	1.22e-63
LOC112051116	ferritin subunit	Fer1HCH	NA	5453.43	-1.07407	9.84e-48
LOC112051201	rRNA 2'-O-methyltransferase fibrillarin	Fib	NA	9370.22	-0.476619	1.08e-37
LOC112058093	poly(A) polymerase type 3	hrg	NA	1388.2	1.25656	2.01e-33
LOC112050923	arginine--tRNA ligase, cytoplasmic	Aats-arg	NA	4241.67	-0.566956	2.13e-33
LOC112044346	protein UBASH3A homolog isoform X1	CG13604	NA	1373.2	-0.681616	5.19e-32
LOC112045357	6-phosphofructo-2-kinase/fructose-2,6-bisphosphatase-like isoform X1	Pfrx	NA	9490.21	0.703315	5.95e-31
LOC112053513	laminin subunit beta-1	LanB1	NA	9024.56	0.618873	1.11e-28
LOC112058257	glycerophosphocholine phosphodiesterase GPCPD1 isoform X1	CG2818	NA	561.524	-0.874389	1.25e-27
LOC112051401	protein lethal(2)essential for life-like	l(2)efl	NA	506.459	1.94015	2.04e-25
LOC112052180	46 kDa FK506-binding nuclear protein	FK506-bp1	NA	27122.1	-0.480538	1.05e-24
LOC112052020	nucleolar GTP-binding protein 2	Ns2	NA	3773.34	-0.481486	2.24e-24
LOC112044461	RNA-binding protein with serine-rich domain 1-A-like isoform X2	RnpS1	NA	4183.31	-0.691401	3.76e-24
LOC112045235	probable ATP-dependent RNA helicase DDX46	CG6227	NA	4169.78	-0.488427	4.46e-24
LOC112043866	CLIP-associating protein isoform X1	chb	NA	2981.11	-0.553086	5.48e-24
LOC112046732	nucleolin-like isoform X1	LOC112046732	NA	20177.6	-0.503332	6.5e-24
LOC112055838	facilitated trehalose transporter Tret1-like	CG10960	NA	7731.66	0.551893	7.24e-24
LOC112051979	breast cancer anti-estrogen resistance protein 1 isoform X1	p130CAS	NA	680.447	-1.02264	2.94e-23
LOC112046256	methionine aminopeptidase 1 isoform X2	CG13630	NA	2722.82	-0.532193	8.48e-23
LOC112058339	plasma membrane calcium-transporting ATPase 2 isoform X1	PMCA	NA	3524.63	0.556319	2.84e-22
LOC112058438	peptidyl-prolyl cis-trans isomerase NIMA-interacting 4	CG11858	NA	1702.12	0.673758	2.99e-22
LOC112048897	RNA pseudouridylate synthase domain-containing protein 2-like isoform X3	RluA-1	eyespot_up	5844.52	-0.586381	2.99e-22
LOC112054344	putative gamma-glutamylcyclotransferase CG2811 isoform X1	CG2811	NA	881.038	0.792438	4.43e-22
LOC112044297	uncharacterized protein LOC112044297	LOC112044297	NA	871.536	0.632716	8.98e-22
LOC112045359	MOXD1 homolog 1-like	CG5235	NA	2211.35	-0.461105	8.98e-22
LOC112045348	1,4-alpha-glucan-branching enzyme	AGBE	NA	5003.62	-0.745948	1.8e-21
LOC112049660	transmembrane and ubiquitin-like domain-containing protein 1 isoform X1	LOC112049660	NA	495.631	0.859578	2.95e-21
LOC112046720	serine/arginine repetitive matrix protein 1 isoform X1	Srrm1	NA	13839	-0.498514	2.96e-21
LOC112046081	ribosomal protein S6 kinase alpha-5-like isoform X1	JIL-1	NA	1780.56	0.835496	4.09e-21
LOC112052706	uncharacterized protein LOC112052706	LOC112052706	eyespot_down	1758.46	-1.13871	7.76e-21
LOC112050692	cyclin G	CycG	NA	1458.75	0.886606	7.84e-21
LOC112048360	protein lethal(2)essential for life-like	l(2)efl	NA	586.129	3.2947	9.35e-21
LOC112058370	beclin-1-like protein A	LOC112058370	NA	392.278	1.90958	9.75e-21
LOC112055453	ribosome biogenesis protein BOP1 homolog	CG5033	NA	5794.98	-0.516694	1.31e-20
LOC112056277	aurora kinase B-like	aurB	NA	890.058	-1.01513	2.98e-20
LOC112044399	solute carrier organic anion transporter family member 3A1-like isoform X2	Oatp74D	NA	5204.4	0.805232	3.48e-20
LOC112045540	uncharacterized protein LOC112045540	CG11127	NA	1534.49	0.81891	4.44e-20
LOC112054165	polycomb protein suz12-B	Su(z)12	NA	868.453	-0.957237	5.11e-20
LOC112045555	serendipity locus protein alpha	Sry-alpha	NA	549.008	-1.36456	5.38e-20
LOC112047510	coiled-coil domain-containing protein 43	CG9586	NA	1014.59	0.695415	3.86e-19
LOC112055826	uncharacterized protein LOC112055826 isoform X3	nw	NA	20718.8	-0.979261	8.27e-19
LOC112053172	nucleolar GTP-binding protein 1	Non1	NA	21938.2	0.941952	8.38e-19
LOC112048323	pupal cuticle protein C1B-like	LOC112048323	NA	91.3649	2.72989	8.73e-19
LOC112052624	dehydrogenase/reductase SDR family protein 7-like	CG7601	NA	1940.91	-0.46467	1.03e-18
LOC112050832	DNA polymerase theta	mus308	NA	417.698	-1.17069	1.33e-18
LOC112050362	MOB kinase activator-like 1	mats	NA	2100.28	0.432805	1.58e-18
LOC112045130	putative fatty acyl-CoA reductase CG8306	CG8306	NA	3492.28	0.59829	1.6e-18
LOC112051728	uncharacterized protein LOC112051728 isoform X2	LOC112051728	NA	1339.47	-0.677714	2.37e-18
LOC112042951	putative deoxyribonuclease TATDN1	CG3358	NA	458.526	-0.910427	2.83e-18
LOC112049722	integrator complex subunit 10	IntS10	NA	1523	0.680823	4.69e-18
LOC112048221	high mobility group protein D-like	HmgD	NA	65988.3	-0.540346	9.66e-18
LOC112047434	ATP-dependent RNA helicase p62	Rm62	NA	32284.7	0.998862	1.11e-17
LOC112045044	rac GTPase-activating protein 1-like	tum	NA	576.673	-1.03834	1.13e-17
LOC112053842	heat shock protein 68-like	Hsp68	NA	168.158	2.4007	1.18e-17
LOC112045218	proliferating cell nuclear antigen	mus209	NA	4534.41	-1.2339	1.41e-17
LOC112050392	protein lethal(2)essential for life-like	l(2)efl	NA	2135.15	1.68319	2.77e-17
LOC112055795	UDP-GlcNAc:betaGal beta-1,3-N-acetylglucosaminyltransferase-like protein 1	LOC112055795	NA	345.368	1.04262	2.87e-17
LOC112047206	transforming acidic coiled-coil-containing protein 3-like	LOC112047206	NA	1663.09	-1.04304	8.24e-17
LOC112044391	structural maintenance of chromosomes protein 4	glu	NA	2636.5	-0.825947	9.36e-17
LOC112044079	probable 3-hydroxyacyl-CoA dehydrogenase B0272.3 isoform X1	Mtpalpha	NA	2961.67	0.956121	1.11e-16
LOC112055064	condensin complex subunit 2	barr	NA	447.374	-1.46383	3.22e-16
LOC112051090	cyclin-dependent kinase inhibitor 1-like	LOC112051090	NA	2707.44	0.480282	3.54e-16
LOC112056791	protein muscleblind isoform X2	mbl	NA	9521.47	-0.49101	3.58e-16
LOC112052647	UPF0505 protein C16orf62 isoform X1	CG8202	NA	1524.22	0.456713	3.7e-16
LOC112046025	protein nessun dorma	nesd	NA	873.716	-1.20246	4.51e-16
LOC112049328	inner centromere protein isoform X2	stai	eyespot_up	15772.4	-0.737628	5.45e-16
LOC112054416	protein PF14_0175-like	tacc	NA	1231.54	-0.94465	5.59e-16
LOC112055759	flap endonuclease 1	Fen1	NA	1489.1	-1.11543	6.78e-16
LOC112050391	protein lethal(2)essential for life-like	l(2)efl	NA	398.913	2.18158	8.34e-16
LOC112055538	innexin inx1	ogre	NA	7251.74	0.807305	8.68e-16
LOC112044019	formin-like protein 20	Hers	NA	2620.67	0.387522	8.81e-16
LOC112046429	26S proteasome regulatory subunit 4	Rpt2	NA	7866.02	-0.482478	9.14e-16
LOC112055007	helix-loop-helix protein delilah-like	tx	NA	3519.65	1.00485	1.49e-15
LOC112052722	uncharacterized protein LOC112052722	sprt	NA	656.02	-1.00005	1.63e-15
LOC112043408	fatty acid synthase	FASN1	NA	4571.35	-1.23567	1.74e-15
LOC112046533	protein MIS12 homolog	LOC112046533	NA	522.589	-0.909524	2.06e-15
LOC112050446	L-lactate dehydrogenase isoform X1	Ldh	NA	2297.62	1.01127	2.06e-15
LOC112044645	translation initiation factor IF-2, mitochondrial	mIF2	NA	733.306	-0.566799	2.2e-15
LOC112045188	pentatricopeptide repeat-containing protein 2, mitochondrial-like	LOC112045188	NA	1051.19	-0.666982	2.72e-15
LOC112054589	dual specificity protein kinase TTK	ald	NA	412.501	-0.93615	3.05e-15
LOC112044004	26S proteasome regulatory subunit 10B	Rpt4	eyespot_down	4957.99	-0.463374	3.76e-15
LOC112046749	alpha-N-acetylgalactosaminidase isoform X1	CG7997	NA	398.552	-1.77428	3.76e-15
LOC112047544	probable arginine--tRNA ligase, mitochondrial	ArgRS-m	eyespot_up	888.51	0.970006	4.46e-15
LOC112043411	ras-related protein Rab-10	Rab10	NA	4676.23	-0.504734	5.73e-15
LOC112045504	hepatic leukemia factor isoform X3	Pdp1	NA	686.462	0.889506	5.97e-15
LOC112045618	regulation of nuclear pre-mRNA domain-containing protein 2 isoform X3	CG15160	NA	1363.94	-0.601771	6.12e-15
LOC112057966	peroxisomal multifunctional enzyme type 2	Mfe2	NA	7036.91	0.493396	7.07e-15
LOC112057975	angiogenic factor with G patch and FHA domains 1 isoform X1	CG8079	NA	676.288	-0.802914	7.07e-15
LOC112047767	U1 small nuclear ribonucleoprotein 70 kDa	snRNP70K	NA	2746.89	-0.472253	7.53e-15
LOC112051144	importin subunit alpha-1-like	alphaKap2	NA	1043.45	-1.79949	7.84e-15
LOC112045492	larval/pupal rigid cuticle protein 66-like	CPR59	eyespot_down	69.5234	2.55152	1e-14
LOC112054138	proton channel OtopLc isoform X1	OtopLa	NA	2516.77	-0.874804	1.53e-14
LOC112056190	26S proteasome non-ATPase regulatory subunit 14	Rpn11	NA	5841.77	-0.456088	1.58e-14
LOC112054182	probable ATP-dependent RNA helicase Dbp73D	Dbp73D	NA	1970.95	-0.498145	1.65e-14
LOC112050025	serine proteinase stubble	CLIPD7	NA	1306.67	0.969573	1.68e-14
LOC112045885	leucine-rich repeat-containing protein 47-like	LOC112045885	NA	4125.38	-0.586794	2.24e-14
LOC112045775	protein Spindly	LOC112045775	NA	647.843	-0.824738	2.34e-14
LOC112057752	transmembrane protease serine 9-like	CG4914	NA	62.327	-2.12043	2.57e-14
LOC112045785	DNA mismatch repair protein Msh2	spel1	NA	1023.59	-0.777412	2.75e-14
LOC112044961	DNA-directed RNA polymerase III subunit RPC8	CG7339	NA	345.985	0.928658	2.91e-14
LOC112058081	Rho GTPase-activating protein 19	RhoGAP54D	NA	476.94	-0.96012	3.98e-14
LOC112048448	rho GTPase-activating protein 21-B isoform X2	RhoGAP19D	NA	4010.55	0.411073	5.2e-14
LOC112043599	nucleoporin NDC1	LOC112043599	NA	970.703	-1.03853	5.69e-14
LOC112051279	zinc finger RNA-binding protein isoform X1	Zn72D	NA	11196.3	-0.384296	6.73e-14
LOC112053288	probable ATP-dependent RNA helicase DDX56	Hlc	NA	2740.39	-0.437116	8.84e-14
LOC112046874	zinc finger protein on ecdysone puffs-like isoform X3	CG8108	NA	5689.17	-0.444214	1.01e-13
LOC112050513	vacuolar protein sorting-associated protein 18 homolog	dor	NA	829.427	0.479975	1.16e-13
LOC112044372	rho GTPase-activating protein 11A-like	LOC112044372	NA	306.502	-1.14821	1.45e-13
LOC112046603	zinc finger protein 235-like	LOC112046603	NA	349.05	0.773057	1.61e-13
LOC112044845	cleavage and polyadenylation specificity factor 73	Cpsf73	NA	1742.7	-0.507291	2.3e-13
LOC112044366	tubulin--tyrosine ligase-like protein 12	TTLL12	NA	1078.54	-0.52899	2.34e-13
LOC112055336	reticulocyte-binding protein 2 homolog a-like	LOC112055336	NA	654.004	0.712188	2.57e-13
LOC112051115	ferritin, lower subunit isoform X2	Fer2LCH	eyespot_down	5573.01	-0.668705	2.58e-13
LOC112055574	tyrosine-protein phosphatase non-receptor type 23	mop	NA	2789.81	-0.452784	2.71e-13
LOC112045452	cell division cycle protein 20 homolog	fzy	NA	940.561	-1.20927	3.1e-13
LOC112047425	apoptotic chromatin condensation inducer in the nucleus-like	CG11034	NA	5940.57	0.316244	3.1e-13
LOC112049886	actin, cytoplasmic A3a	Act5C	NA	726.271	1.83231	3.11e-13
LOC112047493	uncharacterized protein LOC112047493	LOC112047493	NA	241.386	-1.15635	3.17e-13
LOC112054844	ras-related and estrogen-regulated growth inhibitor-like protein	CG8519	NA	2977.08	-0.789835	3.81e-13
LOC112042812	uncharacterized protein LOC112042812	LOC112042812	NA	198.725	-1.25086	4.04e-13
LOC112055331	protein obstructor-E-like	Cpap3-a2	eyespot_down	559.413	1.40426	4.14e-13
LOC112055203	tubulin-specific chaperone D	TBCD	NA	415.914	0.994506	4.53e-13
LOC112046050	sodium/calcium exchanger regulatory protein 1	fabp	NA	28499.9	-0.575661	5.4e-13
LOC112043100	pollen-specific leucine-rich repeat extensin-like protein 1	CG8927	NA	2473.68	2.75599	5.73e-13
LOC112044675	heterogeneous nuclear ribonucleoprotein 27C isoform X1	LOC112044675	NA	1233.39	-0.689591	6.02e-13
LOC112050980	#N/A	#N/A	NA	209.707	-2.05859	7.44e-13
LOC112045494	carbohydrate sulfotransferase 11	CG31743	NA	361.507	-0.730167	7.86e-13
LOC112047567	BTB/POZ domain-containing adapter for CUL3-mediated RhoA degradation protein 3	CG10465	NA	986.884	-0.726295	8.38e-13
LOC112048072	probable chitinase 10	Cht7	NA	1569.06	0.85932	8.38e-13
LOC112051327	lysine-specific demethylase 3B	JHDM2	eyespot_up	10770.7	0.579823	8.38e-13
LOC112043690	THUMP domain-containing protein 1 homolog	CG15014	NA	750.92	-0.674559	8.61e-13
LOC112045935	transcription factor CP2 isoform X1	gem	NA	3734.29	0.666646	8.96e-13
LOC112044841	augmin complex subunit dgt3	LOC112044841	NA	577.992	-0.821217	9.18e-13
LOC112049140	uncharacterized protein LOC112049140 isoform X1	LOC112049140	NA	4115.61	-0.715968	9.2e-13
LOC112044586	ATP-binding cassette sub-family G member 4-like	CG3164	NA	351.062	0.83984	9.27e-13
LOC112050244	26S proteasome regulatory subunit 8	Rpt6	eyespot_down	6080.52	-0.344833	1.05e-12
LOC112044825	pachytene checkpoint protein 2 homolog	pch2	NA	1114.65	-1.03803	1.05e-12
LOC112050647	nucleolar MIF4G domain-containing protein 1 homolog	CG9004	eyespot_down	1820.35	-0.456387	1.05e-12
LOC112051683	RNA-binding protein 34-like isoform X2	LOC112051683	NA	1020.52	-0.756153	1.05e-12
LOC112046054	zinc transporter 1	ZnT77C	eyespot_up	479.035	-1.27202	1.06e-12
LOC112054205	uncharacterized protein LOC112054205	LOC112054205	eyespot_down	8744.49	1.53114	1.18e-12
LOC112053628	motile sperm domain-containing protein 2-like	CG33523	NA	470.439	0.810198	1.19e-12
LOC112054998	26S proteasome non-ATPase regulatory subunit 1	Rpn2	NA	12931.9	-0.331581	1.41e-12
LOC112047758	DNA-binding protein Ets97D isoform X1	Ets97D	NA	426.379	1.04713	1.47e-12
LOC112050069	angiotensin-converting enzyme-like	Ance-3	NA	7926.72	1.05706	1.47e-12
LOC112055966	putative harmonin	CG5921	NA	1703.97	-0.45599	1.47e-12
LOC112058362	chromosome-associated kinesin KIF4	kinesin-4B	NA	2879.9	-0.926878	1.52e-12
LOC112053789	N-acetyltransferase eco	eco	NA	594.195	-0.735135	1.66e-12
LOC112045801	H/ACA ribonucleoprotein complex subunit 4	Nop60B	NA	8178.25	-0.46568	1.9e-12
LOC112057710	serine proteinase stubble	CLIPA15	NA	3211.39	1.47006	1.97e-12
LOC112045661	disks large-associated protein 5 isoform X2	mars	NA	1121.86	-1.09949	2.06e-12
LOC112047603	vacuolar protein sorting-associated protein 37A-like	mod(r)	NA	454.693	-0.632381	2.13e-12
LOC112048147	28 kDa heat- and acid-stable phosphoprotein	CG11444	NA	2971.63	-0.427979	2.28e-12
LOC112052236	nucleolar complex protein 2 homolog	CG9246	NA	3037.18	-0.563446	2.28e-12
LOC112055679	KH domain-containing, RNA-binding, signal transduction-associated protein 2-like isoform X1	qkr54B	NA	6647.94	-0.507779	2.41e-12
LOC112045239	probable ribonuclease ZC3H12B isoform X2	Regnase-1	NA	753.955	0.587525	2.59e-12
LOC112047184	ubiquitin carboxyl-terminal hydrolase 14	Usp14	NA	3324.87	-0.499905	2.81e-12
LOC112058011	UDP-glucose 4-epimerase-like	Gale	NA	7002.58	0.717426	2.87e-12
LOC112055201	protein FAM76A isoform X2	CG4452	NA	483.685	0.730255	2.94e-12
LOC112053451	Serine proteinase stubble	CG40160	NA	10209	1.30776	3.07e-12
LOC112050915	RING-box protein 2	Roc2	NA	317.181	-0.849162	3.09e-12
LOC112050151	TFIIH basal transcription factor complex helicase XPD subunit	Xpd	NA	2092.94	-0.474698	3.16e-12
LOC112050131	Peptidyl-alpha-hydroxyglycine alpha-amidating lyase 1	LOC112050131	NA	9380.69	0.323119	3.81e-12
LOC112045456	protein inturned	in	NA	1506.41	-0.440519	4.3e-12
LOC112045264	enhancer of split mbeta protein-like	HLHmgamma	NA	1452.09	1.00589	4.74e-12
LOC112047020	formin-like protein 5 isoform X3	Thd1	NA	3651.44	-0.573057	4.91e-12
LOC112051272	survival of motor neuron-related-splicing factor 30	CG17454	NA	1339.62	-0.536638	5.07e-12
LOC112043030	Serine/threonine-protein kinase SBK1	LOC112043030	NA	1455.78	-0.87974	5.15e-12
LOC112056217	borealin isoform X1	LOC112056217	NA	573.315	-1.18958	5.22e-12
LOC112050049	profilin	chic	eyespot_down	34685	-0.310811	6.19e-12
LOC112055389	delta-like protein 1 isoform X1	C901	NA	1456.52	1.53061	7.53e-12
LOC112053706	GAS2-like protein 3	pigs	NA	1170.24	-0.8727	8.21e-12
LOC112050198	glycogenin-2-like isoform X6	Gyg	eyespot_down	889.015	-0.908755	8.35e-12
LOC112045697	uncharacterized protein LOC112045697	LOC112045697	NA	547.471	-1.25182	8.78e-12
LOC112056674	zinc finger protein 37-like	LOC112056674	NA	510.399	0.730352	9.71e-12
LOC112050744	very long-chain specific acyl-CoA dehydrogenase, mitochondrial	CG7461	NA	2304.22	0.504386	9.73e-12
LOC112053742	aspartyl/asparaginyl beta-hydroxylase isoform X1	Asph	eyespot_up	1590.94	-0.466575	1e-11
LOC112057836	uncharacterized protein LOC112057836	CG4281	NA	855.151	0.507341	1.05e-11
LOC112047486	uncharacterized protein LOC112047486	LOC112047486	NA	206.64	1.39956	1.07e-11
LOC112050339	trypsin-1-like	tpr	NA	5727.55	1.00793	1.09e-11
LOC112052839	ankyrin repeat domain-containing protein 11 isoform X1	CG10984	NA	1927.27	0.866936	1.18e-11
LOC112054271	fidgetin-like protein 1	Fign	eyespot_down	400.52	-1.1114	1.43e-11
LOC112052116	DNA replication factor Cdt1	dup	NA	846.669	-0.780966	1.5e-11
LOC112048299	cytochrome b5-like	JHBP1	NA	1877.95	-0.953627	1.52e-11
LOC112053916	26S proteasome regulatory subunit 6B	Rpt3	NA	7122.31	-0.401822	1.57e-11
LOC112044458	vitamin K epoxide reductase complex subunit 1	Vkor	NA	113.869	1.37695	1.58e-11
LOC112045901	protein I'm not dead yet	Indy	NA	2472.14	0.982967	1.66e-11
LOC112048722	uncharacterized protein LOC112048722	LOC112048722	NA	974.567	0.714902	1.68e-11
LOC112050643	phosphatidylinositol 3,4,5-trisphosphate 3-phosphatase and dual-specificity protein phosphatase PTEN isoform X1	Pten	NA	1940.37	0.79621	1.85e-11
LOC112058044	putative follistatin	LOC112058044	NA	937.962	-0.957613	1.96e-11
LOC112055597	polypyrimidine tract-binding protein 2 isoform X1	heph	NA	19582.1	-0.546073	1.98e-11
LOC112043077	importin-5	Karybeta3	NA	20445.5	0.448752	2.09e-11
LOC112057000	protein O-mannosyl-transferase 2	tw	NA	4971.44	0.584424	2.09e-11
LOC112053196	splicing factor 3A subunit 1	Sf3a1	NA	3467.29	-0.384904	2.19e-11
LOC112047239	protocadherin-like wing polarity protein stan	GPRSTN	NA	6853.64	-0.327128	2.92e-11
LOC112044536	serine/threonine-protein kinase 40-like	KP78b	NA	380.096	0.718643	3.15e-11
LOC112048534	programmed cell death protein 2	Zfrp8	NA	1013.5	0.520593	3.15e-11
LOC112050386	protein lethal(2)essential for life-like	l(2)efl	NA	41.3666	3.10586	3.21e-11
LOC112043989	nucleolar protein 56	Nop56	NA	8319.1	-0.38895	3.42e-11
LOC112051660	U3 small nucleolar RNA-associated protein 14-like	LOC112051660	eyespot_down	18135.9	-0.414432	3.9e-11
LOC112058300	26S proteasome non-ATPase regulatory subunit 7	Rpn8	NA	4016.79	-0.337044	3.9e-11
LOC112056920	androgen-dependent TFPI-regulating protein-like	LOC112056920	eyespot_down	625.517	-0.971683	3.99e-11
LOC112051381	mRNA turnover protein 4 homolog	RpLP0-like	NA	1778.92	-0.444526	4.03e-11
LOC112054335	tubulin alpha-1A chain	alphaTub84B	eyespot_down	16807.4	1.73253	4.08e-11
LOC112056546	TPAputative cuticle protein	Lcp65Ac	NA	43.5684	-2.00708	4.59e-11
LOC112047334	decaprenyl-diphosphate synthase subunit 2	Pdss2	NA	1079.25	1.34452	4.87e-11
LOC112057438	condensin complex subunit 2	barr	NA	107.662	-1.55589	5.16e-11
LOC112049537	protein abnormal spindle	asp	NA	1724.39	-1.17631	5.26e-11
LOC112048697	rab proteins geranylgeranyltransferase component A 1	Rep	NA	7517.86	0.311366	6.09e-11
LOC112051576	translin	trsn	NA	1353.2	-0.513112	6.09e-11
LOC112051663	Activating transcription factor of chaperone	crc	eyespot_up	46057.4	0.585781	6.31e-11
LOC112046653	cadherin-99C	Cad99C	NA	3445.51	0.7691	6.32e-11
LOC112048556	proteasome-associated protein ECM29 homolog	CG8858	NA	4577.23	-0.377812	6.32e-11
LOC112050384	Splicing factor 1	SF1	NA	2967.55	-0.562323	7.14e-11
LOC112048882	zinc finger protein 2-like isoform X2	Opbp	NA	745.675	-0.497251	8.23e-11
LOC112044026	Thyroid adenoma-associated protein-like	ALKBH1	NA	1097.38	-0.483823	8.73e-11
LOC112051556	RIMS-binding protein 2 isoform X3	Rbp	eyespot_up	77.2441	1.77266	9.01e-11
LOC112056303	glucose dehydrogenase [FAD, quinone]	CG9503	NA	573.873	2.41605	9.04e-11
LOC112048557	sphingomyelin synthase-related 1-like	SMSr	NA	513.165	0.820052	1.06e-10
LOC112057909	solute carrier family 41 member 1-like isoform X1	CG33181	NA	187.851	-1.81282	1.11e-10
LOC112057640	tubulin beta-1 chain	betaTub56D	NA	17429.4	0.626083	1.2e-10
LOC112050906	general transcriptional corepressor trfA-like	LOC112050906	NA	4843.52	-1.04099	1.21e-10
LOC112046560	transcriptional activator cubitus interruptus isoform X1	Ci	eyespot_up	4352.86	0.324961	1.32e-10
LOC112054447	transcription termination factor 2	lds	NA	826.457	-1.12376	1.49e-10
LOC112052124	SRSF protein kinase 3	SRPK	NA	4302.63	-0.419381	1.51e-10
LOC112043825	protein unc-79 homolog	unc79	NA	314.922	-0.867066	1.64e-10
LOC112048614	small nuclear ribonucleoprotein Sm D3	SmD3	NA	9953.01	-0.302334	1.64e-10
LOC112047049	WD repeat-containing protein CG11141	CG11141	NA	481.478	0.583686	1.67e-10
LOC112052655	protein D2-like isoform X1	CG6180	NA	3843.68	-0.541429	1.77e-10
LOC112046045	Myosin-J heavy chain	LOC112046045	NA	282.082	-1.0878	1.81e-10
LOC112049969	protein tramtrack, beta isoform isoform X28	mod(mdg4)	NA	30588.7	0.349076	1.84e-10
LOC112057899	mucin-5AC isoform X1	Cht6	NA	996.197	0.990703	1.94e-10
LOC112050954	uncharacterized protein LOC112050954	LOC112050954	NA	1288.12	-1.02823	1.95e-10
LOC112052812	histidine triad nucleotide-binding protein 1-like	HINT1	NA	237.017	-0.83396	2.07e-10
LOC112048309	DNA-directed RNA polymerase II subunit RPB2	RpII140	NA	5685.16	-0.40562	2.1e-10
LOC112049938	glutathione S-transferase 1-1	gfzf	NA	578.73	1.08641	2.2e-10
LOC112052917	serine/threonine-protein kinase polo	polo	NA	1148.1	-1.05332	2.23e-10
LOC112043333	protein Mpv17	CG11077	NA	734.408	-0.637404	2.3e-10
LOC112049699	retinol dehydrogenase 11-like	CG11200	NA	1336.21	1.19726	2.3e-10
LOC112055104	ER degradation-enhancing alpha-mannosidase-like protein 3	Edem2	NA	1227.35	-0.632817	2.33e-10
LOC112054286	28S ribosomal protein S31, mitochondrial	mRpS31	NA	1251.15	-0.680074	2.35e-10
LOC112054507	probable serine/threonine-protein kinase DDB_G0282963 isoform X1	Svil-	NA	518.782	-0.780719	2.5e-10
LOC112045355	EF-hand domain-containing protein D2 homolog	Swip-1	NA	1626.73	-0.36818	2.51e-10
LOC112045223	MAP kinase-interacting serine/threonine-protein kinase 1-like	Lk6	NA	19260.7	0.698618	2.55e-10
LOC112058478	mesoderm induction early response protein 1	CG1620	NA	1448.67	0.421856	2.66e-10
LOC112044879	pantothenate kinase 3 isoform X1	fbl	NA	6105.1	0.642981	2.73e-10
LOC112054152	mitochondrial inner membrane protein OXA1L	OXA1L	NA	1379.01	-0.409732	2.86e-10
LOC112054520	protein charybde-like	chrb	eyespot_down	15847.8	-0.860731	2.99e-10
LOC112046993	larval/pupal cuticle protein H1C-like	LOC112046993	NA	49.7224	3.538	3.13e-10
LOC112054266	thioredoxin reductase 1, mitochondrial isoform X1	Trxr-1	NA	6443.02	-0.343704	3.57e-10
LOC112043306	very-long-chain (3R)-3-hydroxyacyl-CoA dehydratase hpo-8	Hacd1	NA	2054.36	0.633223	3.76e-10
LOC112056135	eukaryotic translation initiation factor 5B	eIF5B	NA	7250.35	-0.256746	3.76e-10
LOC112053106	protein claret segregational	kinesin-14	NA	2025.11	-1.04409	3.85e-10
LOC112043434	caspase-8	Dredd	NA	932.272	0.542856	3.86e-10
LOC112050073	short-chain specific acyl-CoA dehydrogenase, mitochondrial	Arc42	NA	801.06	-0.775711	3.92e-10
LOC112044733	neurabin-1 isoform X7	Spn	NA	555.983	0.953477	3.96e-10
LOC112054984	putative polypeptide N-acetylgalactosaminyltransferase 9 isoform X2	Pgant9	NA	6462.97	-0.494538	3.99e-10
LOC112054175	Kinetochore-associated protein 1	LOC112054175	NA	728.813	-1.34665	4.22e-10
LOC112049024	ejaculatory bulb-specific protein 3-like	Phk-3	NA	8792.3	1.00013	4.27e-10
LOC112049547	ribonuclease Z, mitochondrial isoform X1	JhI-1	NA	2429.91	-0.309657	4.51e-10
LOC112046276	mini-chromosome maintenance complex-binding protein	CG3430	NA	1933.53	-0.786886	4.55e-10
LOC112058007	probable splicing factor, arginine/serine-rich 7	Srp54	NA	4389.35	-0.393127	4.61e-10
LOC112047607	lachesin isoform X1	Lac	NA	6848.96	-0.648472	4.62e-10
LOC112053205	protein Peter pan	ppan	eyespot_down	2610.22	-0.377274	5.73e-10
LOC112049064	targeting protein for Xklp2-like	Hrs	NA	1881.99	-1.20011	6.1e-10
LOC112050905	probable multidrug resistance-associated protein lethal(2)03659 isoform X1	CG7627	NA	1143.83	-0.500068	6.1e-10
LOC112055968	chromatin-remodeling complex ATPase chain Iswi isoform X1	Iswi	NA	8738.24	-0.310904	6.64e-10
LOC112058416	inter-alpha-trypsin inhibitor heavy chain H3-like isoform X1	LOC112058416	NA	2502.99	1.18835	6.8e-10
LOC112053855	eukaryotic translation initiation factor 2-alpha kinase isoform X1	PEK	NA	1816.13	0.620409	6.85e-10
LOC112046495	uncharacterized protein LOC112046495	LOC112046495	NA	276.146	1.11341	7.55e-10
LOC112056054	nucleolar and coiled-body phosphoprotein 1	CG42258	NA	4021.6	0.837142	7.85e-10
LOC112046119	microtubule-associated protein futsch-like	futsch	eyespot_up	1258.32	-1.1148	7.86e-10
LOC112049927	myb-binding protein 1A-like protein	Mybbp1A	NA	4448.5	-0.443142	7.86e-10
LOC112050828	glycerol-3-phosphate dehydrogenase [NAD(+)], cytoplasmic isoform X1	Gpdh	NA	494.23	0.812146	7.86e-10
LOC112045354	inhibitor of growth protein 3	Ing3	NA	1212.61	-0.648646	8.03e-10
LOC112046219	DNA repair protein RAD50	rad50	NA	14036.3	-0.545258	8.57e-10
LOC112054527	RNA-binding protein 4.1-like isoform X2	CG7903	NA	2581.5	0.389769	8.57e-10
LOC112054318	oxidation resistance protein 1 isoform X7	mtd	NA	576.624	-0.753887	9.39e-10
LOC112046868	cytochrome c oxidase assembly factor 7 homolog	COA7	NA	914.906	0.447663	1.06e-09
LOC112058375	transcription factor kayak isoform X1	kay	eyespot_down	1200.18	0.660134	1.08e-09
LOC112048839	peroxiredoxin-5, mitochondrial	Prx5	eyespot_down	3593.68	-0.436939	1.14e-09
LOC112054531	nudix hydrolase 8-like	CG8128	NA	349.345	-0.719038	1.16e-09
LOC112047407	glucose-6-phosphate 1-dehydrogenase	Zw	NA	4322.84	-0.703822	1.19e-09
LOC112048676	large neutral amino acids transporter small subunit 1	mnd	NA	7554.33	0.526218	1.23e-09
LOC112050949	phosphate carrier protein, mitochondrial-like	Mpcp1	NA	14970.4	-0.554291	1.28e-09
LOC112052912	pre-rRNA processing protein FTSJ3	CG8939	NA	6440.64	-0.342867	1.28e-09
LOC112052365	kinase D-interacting substrate of 220 kDa B isoform X1	CG42672	NA	815.283	-0.44934	1.35e-09
LOC112050929	ATPase family AAA domain-containing protein 2-like isoform X1	TER94	NA	190.348	1.22745	1.35e-09
LOC112044105	THAP domain-containing protein 2-like	MBD-R2	NA	215.124	1.03808	1.45e-09
LOC112055553	JmjC domain-containing protein 4	JMJD4	NA	415.055	0.852641	1.54e-09
LOC112044717	protein extra-macrochaetae	Emc	NA	20933.6	1.37543	1.58e-09
LOC112052473	heat shock factor-binding protein 1	LOC112052473	NA	1852.73	-0.408263	1.66e-09
LOC112043751	calcium-independent phospholipase A2-gamma-like	iPLA2-VIA	NA	195.154	0.893961	1.7e-09
LOC112047903	UDP-galactose 4-epimerase isoform X1	CG5854	NA	3398.51	-0.724796	1.83e-09
LOC112045237	U3 small nucleolar RNA-associated protein 14 homolog A	CG12301	NA	1920.94	-0.456882	2.06e-09
LOC112050375	acetyl-CoA carboxylase isoform X2	ACC	NA	2839.72	-0.397418	2.35e-09
LOC112052322	nipped-B protein	Nipped-B	eyespot_up	4027.83	0.345308	2.44e-09
LOC112044738	p21-activated protein kinase-interacting protein 1-like	CG12608	NA	1229.24	-0.612841	2.44e-09
LOC112049882	zinc finger protein 382-like isoform X1	l(3)neo38	eyespot_up	960.001	0.747554	2.44e-09
LOC112046842	serine-arginine protein 55 isoform X3	B52	NA	17389.8	-0.381705	2.53e-09
LOC112058456	ubiquitin-conjugating enzyme E2 C	vih	NA	1874.53	-0.437237	2.56e-09
LOC112049107	anillin isoform X1	scra	NA	3189.01	-0.659404	2.58e-09
LOC112043664	ATP-binding cassette sub-family G member 4 isoform X1	Atet	eyespot_up	1812.41	0.682994	2.68e-09
LOC112043201	piRNA biogenesis protein EXD1-like	LOC112043201	NA	2431.73	-0.319884	2.73e-09
LOC112054357	gem-associated protein 5-like	LOC112054357	NA	828.087	-0.609422	2.73e-09
LOC112042976	division abnormally delayed protein	dally	NA	3481.54	-0.509095	2.82e-09
LOC112054338	eIF-2-alpha kinase GCN2	Gcn2	NA	750.939	0.466279	2.82e-09
LOC112053439	cytochrome c	Cyt-c-p	NA	1356	0.642299	3.24e-09
LOC112056082	uncharacterized protein LOC112056082	pwn	NA	3290.03	1.28922	3.25e-09
LOC112054893	general transcription factor IIF subunit 2	TfIIFbeta	NA	1016	-0.682694	3.37e-09
LOC112052080	ubiquitin-like-conjugating enzyme ATG3	Atg3	NA	2486.31	0.330404	3.42e-09
LOC112058512	golgin subfamily A member 6-like protein 22	LOC112058512	NA	835.526	-0.977255	3.5e-09
LOC112044954	28S ribosomal protein S34, mitochondrial	mRpS34	NA	670.559	-0.459843	3.86e-09
LOC112048984	ATP-binding cassette sub-family G member 4	CG5853	NA	259.747	1.15838	3.88e-09
LOC112056415	probable glutamine--tRNA ligase	Aats-gln	NA	4131.6	-0.299882	3.95e-09
LOC112045161	putative GPI-anchor transamidase	PIG-K	NA	556.853	-0.735763	4.34e-09
LOC112058252	centrosomin isoform X1	cnn	eyespot_down	1844.92	-0.746856	4.77e-09
LOC112045674	NHP2-like protein 1	hoip	NA	3946.1	-0.411814	5.22e-09
LOC112054043	elongation factor Ts, mitochondrial isoform X1	mEFTs	NA	1057.86	-0.47427	5.31e-09
LOC112051170	phosphatidylcholine:ceramide cholinephosphotransferase 2-like isoform X1	SMSr	NA	1441.85	0.497568	5.43e-09
LOC112043519	KRR1 small subunit processome component homolog	dbe	NA	1338.93	-0.379917	5.65e-09
LOC112058622	extracellular serine/threonine protein kinase four-jointed	fj	NA	11174.6	0.486602	5.8e-09
LOC112051175	serine/threonine-protein kinase Aurora-2-like	aurA	NA	1608.74	-0.76999	5.87e-09
LOC112046009	1-acyl-sn-glycerol-3-phosphate acyltransferase gamma-like	Agpat3	NA	1576.12	-0.50294	5.98e-09
LOC112054517	cytochrome P450 4C1-like	Cyp4c3	NA	159.671	2.03312	6.06e-09
LOC112046049	neurotactin	Nrt	NA	625.287	-0.511679	6.39e-09
LOC112048847	innexin inx3	Inx3	eyespot_up	44350.7	-0.331482	6.61e-09
LOC112046330	triosephosphate isomerase	Tpi	NA	8716.71	0.489722	6.73e-09
LOC112051030	farnesyl pyrophosphate synthase-like	Fpps	NA	3219.6	0.705432	7.05e-09
LOC112048887	uncharacterized protein LOC112048887 isoform X1	LOC112048887	NA	1294.49	-0.806858	7.35e-09
LOC112053755	caskin-2 isoform X1	ckn	NA	2832.96	-0.420862	7.62e-09
LOC112045669	UDP-glucuronic acid decarboxylase 1	Uxs	NA	267	-0.671584	7.65e-09
LOC112047859	muscle segmentation homeobox-like	Dr	NA	5879.79	0.623432	8.11e-09
LOC112047440	histone deacetylase Rpd3	Rpd3	NA	3105.51	-0.622515	8.29e-09
LOC112043224	zinc finger CCCH domain-containing protein 13	CG8740	eyespot_up	2122.56	-1.05766	8.43e-09
LOC112043870	F-box/LRR-repeat protein 20	CG9003	NA	924.851	0.486629	8.89e-09
LOC112046711	probable RNA-binding protein CG14230	CG14230	NA	2232.17	-0.429968	9.54e-09
LOC112057294	aldehyde dehydrogenase, dimeric NADP-preferring isoform X2	Aldh-III	NA	1870.21	-0.516753	1.01e-08
LOC112046623	putative serine/threonine-protein kinase nek2	LOC112046623	NA	1719.75	-1.20845	1.06e-08
LOC112053007	segmentation polarity homeobox protein engrailed-like	en	NA	1858.82	0.530724	1.06e-08
LOC112049893	lethal(2) giant larvae protein isoform X1	l(2)gl	NA	4033.46	0.476231	1.09e-08
LOC112046830	RNA-binding protein MEX3B	CG11360	eyespot_up	518.306	-0.670219	1.14e-08
LOC112053768	neuronal membrane glycoprotein M6-a	M6	NA	3348.25	0.278622	1.19e-08
LOC112053873	#N/A	#N/A	NA	3701.13	-0.356608	1.23e-08
LOC112049027	chemosensory protein 1 variant	EbpIII	eyespot_down	70.0459	7.0948	1.23e-08
LOC112051553	N-glycosylase/DNA lyase	Ogg1	NA	292.342	-0.745573	1.39e-08
LOC112045708	3-ketodihydrosphingosine reductase	CG10425	NA	167.616	-0.983881	1.43e-08
LOC112053062	uncharacterized protein LOC112053062 isoform X1	LOC112053062	NA	608.414	-0.652299	1.45e-08
LOC112043750	uncharacterized protein LOC112043750 isoform X2	LOC112043750	NA	934.757	-0.774457	1.5e-08
LOC112044971	ATP-dependent RNA helicase dbp2-like isoform X1	CG10077	NA	26096.4	0.252811	1.7e-08
LOC112053343	Rho guanine nucleotide exchange factor 10	CG43658	NA	2319.79	-0.411414	1.72e-08
LOC112054861	RNA-binding protein 28	CG4806	NA	2958.41	-0.679841	1.74e-08
LOC112055291	centromere/kinetochore protein zw10-like	LOC112055291	eyespot_down	789.167	-1.40626	1.76e-08
LOC112049999	citron Rho-interacting kinase-like	LOC112049999	NA	768.956	-0.984414	1.87e-08
LOC112053488	arylsulfatase I-like	CG8646	NA	93.9725	1.43376	1.88e-08
LOC112058430	GTPase-activating protein	RasGAP1	NA	1955.94	0.387339	1.94e-08
LOC112050051	transmembrane 9 superfamily member 4	TM9SF4	NA	1443.72	-0.340568	2.1e-08
LOC112052306	COP9 signalosome complex subunit 4	CSN4	NA	1738.86	-0.52297	2.11e-08
LOC112049525	protein penguin	pen	NA	4318.65	-0.323122	2.25e-08
LOC112043731	25S rRNA (cytosine-C(5))-methyltransferase nop2	CG8545	NA	7724.19	-0.543688	2.64e-08
LOC112052708	G2/mitotic-specific cyclin-B	CycB	NA	505.721	-1.13552	2.67e-08
LOC112047746	OWR42331.1 putative B-cell lymphoma 3-encoded protein	LOC112047746	NA	516.866	0.961524	2.77e-08
LOC112056739	splicing factor 3A subunit 3	noi	NA	2558.3	-0.340501	2.77e-08
LOC112049548	BCL2/adenovirus E1B 19 kDa protein-interacting protein 3 isoform X2	BNIP3	NA	1192.85	0.417641	2.83e-08
LOC112054696	condensin complex subunit 3	LOC112054696	NA	1511.74	-0.789449	2.99e-08
LOC112054705	eukaryotic translation initiation factor 3 subunit J	Adam	NA	3809.39	0.539678	2.99e-08
LOC112053342	nuclear cap-binding protein subunit 3-like	LOC112053342	NA	1432.13	0.335942	3.09e-08
LOC112058531	protein Wnt-6	Wnt6	NA	1209.18	-0.41974	3.09e-08
LOC112046205	26S proteasome non-ATPase regulatory subunit 2	Rpn1	NA	12202	-0.337453	3.14e-08
LOC112054551	endocuticle structural glycoprotein SgAbd-5-like	Cpr65Av	NA	97.7994	2.48358	3.78e-08
LOC112055428	SPRY domain-containing SOCS box protein 3-like isoform X1	LOC112055428	NA	679.102	1.10108	4.03e-08
LOC112044155	circadian clock-controlled protein-like	CG10264	eyespot_up	36.408	3.26397	4.04e-08
LOC112050077	integrin beta-PS	mys	NA	17192.1	0.540372	4.04e-08
LOC112056923	#N/A	#N/A	NA	76.0458	4.08998	4.28e-08
LOC112049518	ribosome biogenesis regulatory protein homolog	CG32409	NA	3056.04	-0.365522	4.32e-08
LOC112045278	5-oxoprolinase	CG4752	NA	1196.7	0.489775	4.5e-08
LOC112043539	geminin	geminin	NA	1429.18	-0.717253	4.59e-08
LOC112045921	carboxypeptidase D-like isoform X1	svr	NA	3926.17	0.339353	4.72e-08
LOC112044352	protein hairless	H	eyespot_up	5161.66	-0.28888	4.8e-08
LOC112043900	vacuolar protein sorting-associated protein 54	scat	NA	2010.09	0.500122	4.82e-08
LOC112048382	protein cueball	cue	NA	505.554	0.533569	4.92e-08
LOC112047997	protein zwilch	LOC112047997	NA	708.807	-1.26775	5e-08
LOC112058064	nuclear pore complex protein Nup107	Nup107	eyespot_down	2194.13	-0.345253	5.03e-08
LOC112043296	E3 ubiquitin-protein ligase UBR5 isoform X1	hyd	NA	11163.2	-0.274362	5.03e-08
LOC112048892	androgen-induced gene 1 protein-like	CG3625	NA	238.591	-1.25291	5.18e-08
LOC112055001	integrator complex subunit 11	IntS11	NA	2563.51	-0.479964	5.27e-08
LOC112042857	protein takeout	CG2016	NA	20771.6	0.874032	5.36e-08
LOC112045297	ubiquitin conjugation factor E4 A	CG11070	NA	919.619	-0.626053	5.36e-08
LOC112054738	nucleoplasmin-like protein isoform X1	Nlp	NA	26690.9	-0.291174	5.46e-08
LOC112051884	translationally-controlled tumor protein homolog	Tctp	NA	62526.1	0.53973	5.47e-08
LOC112057022	serine/arginine-rich splicing factor 2 isoform X1	SC35	eyespot_down	7460.89	-0.338543	5.54e-08
LOC112043163	protein TMEPAI isoform X3	LOC112043163	NA	1902.67	0.566846	5.55e-08
LOC112057725	low-density lipoprotein receptor isoform X6	LpR2	NA	3890.11	-0.424682	5.7e-08
LOC112048699	DNA-(apurinic or apyrimidinic site) lyase	Rrp1	NA	15506.2	-0.518979	5.72e-08
LOC112057570	cyclin-dependent kinase 7	Cdk7	NA	1389.44	-0.471789	5.88e-08
LOC112047742	uncharacterized protein LOC112047742	LOC112047742	NA	122.835	1.28004	6.06e-08
LOC112052787	structural maintenance of chromosomes protein 3	SMC3	NA	4244.06	0.297091	6.18e-08
LOC112048434	E3 ubiquitin-protein ligase TRIM37-like	LOC112048434	NA	1491.7	0.723162	6.2e-08
LOC112052270	tRNA (guanine-N(7)-)-methyltransferase	CG4045	NA	694.562	-0.558314	6.25e-08
LOC112053962	#N/A	#N/A	NA	32221.4	0.553393	6.27e-08
LOC112049044	26S proteasome non-ATPase regulatory subunit 8	Rpn12	NA	3011.62	-0.400388	6.36e-08
LOC112050612	leucine-rich repeat protein 1	Lrr47	NA	256.151	-0.917322	6.36e-08
LOC112051025	protein limb expression 1 homolog isoform X1	lft	NA	46943	-0.514105	6.62e-08
LOC112048402	separin isoform X2	Sse	NA	668.343	-0.739032	6.67e-08
LOC112057979	potassium/sodium hyperpolarization-activated cyclic nucleotide-gated channel 2 isoform X1	Ih	NA	3005.39	1.3053	6.84e-08
LOC112045643	interleukin-1 receptor accessory protein-like	LOC112045643	eyespot_up	9764.1	0.415033	6.95e-08
LOC112044785	pre-mRNA-processing factor 40 homolog A	Prp40	NA	1671.03	-0.348521	7.09e-08
LOC112056683	zinc finger protein 37-like	LOC112056683	NA	787.328	0.51748	7.31e-08
LOC112049294	myb-related transcription factor, partner of profilin	LOC112049294	NA	1475.97	1.13199	7.38e-08
LOC112043028	KPJ08715.1 Zinc finger protein 40	shn	NA	2878.45	0.430969	7.43e-08
LOC112043605	uncharacterized protein LOC112043605, partial	CG7029	NA	7016.31	0.639114	7.89e-08
LOC112047172	pyrroline-5-carboxylate reductase 3	P5cr	NA	250.878	0.7016	8.01e-08
LOC112043543	cuticle protein 10.9-like	LOC112043543	NA	813.543	1.21819	8.07e-08
LOC112043988	uncharacterized LOC101737518	LOC112043988	NA	304.424	-1.0527	8.12e-08
LOC112048820	putative E3 ubiquitin-protein ligase UBR7	CG15141	eyespot_down	2860.5	-0.614058	8.14e-08
LOC112058297	myosin-VIIa-like	ck	NA	114.502	2.14572	8.55e-08
LOC112050144	glycosylated lysosomal membrane protein B-like	LOC112050144	NA	986.531	0.58502	8.72e-08
LOC112058000	synaptic vesicle membrane protein VAT-1 homolog-like isoform X1	Fdh	NA	34331.4	-0.432806	9.02e-08
LOC112052570	tRNA-splicing ligase RtcB homolog	RtcB	NA	3567.87	-0.387931	9.31e-08
LOC112046931	proteasome subunit alpha type-5	Prosalpha5	NA	6023.53	-0.382589	9.88e-08
LOC112057112	gem-associated protein 5-like	LOC112057112	NA	1079.95	-0.592311	9.89e-08
LOC112050252	probable ATP-dependent RNA helicase DDX27	Rs1	NA	2923.4	-0.415615	9.98e-08
LOC112052552	venom protease-like	MP1	NA	2319.52	0.962077	1.02e-07
LOC112047374	protein odr-4 homolog	LOC112047374	NA	1863.23	-0.477521	1.04e-07
LOC112043022	mitochondrial ribonuclease P protein 1 homolog	rswl	NA	1096.28	-0.60109	1.15e-07
LOC112055497	E3 ubiquitin-protein ligase Arkadia isoform X1	CG6923	NA	805.675	0.491886	1.15e-07
LOC112044056	uncharacterized protein LOC112044056	LOC112044056	eyespot_up	711.317	0.600534	1.16e-07
LOC112051428	flap endonuclease GEN	Gen	NA	212.494	-0.958137	1.16e-07
LOC112055921	early endosome antigen 1	CG4213	eyespot_up	123.183	-2.21252	1.19e-07
LOC112045911	ataxin-2-like protein isoform X2	Atx2	NA	1349.84	-0.480585	1.21e-07
LOC112052900	U2 small nuclear ribonucleoprotein A'	U2A	NA	1544.83	-0.423351	1.28e-07
LOC112049180	serine/arginine repetitive matrix protein 1	bif	NA	3059.53	-0.376301	1.28e-07
LOC112050200	nucleoporin NUP188 homolog	Nup188	NA	3171	-0.479313	1.35e-07
LOC112049270	zinc/cadmium resistance protein isoform X1	ZnT63C	NA	1806.47	-0.721468	1.42e-07
LOC112050016	serine proteinase stubble	flz	NA	1163.75	1.69147	1.42e-07
LOC112058097	macro domain-containing protein CT2219-like	Gdap2	NA	2157.59	-0.455269	1.44e-07
LOC112049365	ADP-ribosylation factor-like protein 2	Arl2	NA	1515.36	-0.324797	1.46e-07
LOC112046844	nuclear RNA export factor 1-like	LOC112046844	eyespot_down	1625.01	0.680877	1.48e-07
LOC112051897	nucleolar protein 58	CG8910	NA	428.159	-0.862475	1.53e-07
LOC112045055	#N/A	#N/A	NA	68831.4	0.849957	1.58e-07
LOC112047277	protein dispatched	disp	NA	1157.73	-0.412439	1.6e-07
LOC112058465	nucleolar protein 9	CG11123	NA	1200.71	-0.575152	1.61e-07
LOC112043324	protein mago nashi	mago	NA	5059.69	-0.499409	1.62e-07
LOC112055548	proteasome subunit beta type-7	Prosbeta2	eyespot_down	4243.24	-0.442387	1.62e-07
LOC112057235	nucleolar protein 9	CG11123	NA	756.151	-0.593876	1.64e-07
LOC112050791	proteasome subunit alpha type-2	Prosalpha2	eyespot_down	4675.68	-0.40401	1.64e-07
LOC112045975	gastrula zinc finger protein XlCGF17.1-like	LOC112045975	NA	511.42	0.475135	1.68e-07
LOC112044769	ribonucleoside-diphosphate reductase large subunit	RnrL	eyespot_down	8475.38	-0.51154	1.69e-07
LOC112049618	ras GTPase-activating-like protein IQGAP1	CG5023	NA	584.509	-0.680469	1.74e-07
LOC112044964	putative cuticle protein	LOC112044964	NA	31.3255	2.6819	1.78e-07
LOC112044040	ankyrin-3-like isoform X1	Ank2	NA	9677.39	0.758484	1.8e-07
LOC112043179	putative leucine-rich repeat-containing protein DDB_G0290503	LOC112043179	NA	1318.35	-0.996609	1.82e-07
LOC112055430	complement component 1 Q subcomponent-binding protein, mitochondrial	P32	eyespot_down	4564.27	-0.359025	1.87e-07
LOC112047008	elongation factor Tu	mEFTu1	NA	4634.67	-0.334169	1.87e-07
LOC112046927	anosmin-1	LOC112046927	eyespot_up	10031.4	0.495374	1.88e-07
LOC112056457	60S ribosomal protein L5	RpL5	NA	75411.9	0.411833	1.89e-07
LOC112050045	carbonyl reductase [NADPH] 1-like	CG31549	NA	413.673	-0.665937	1.93e-07
LOC112052932	tRNA-dihydrouridine(16/17) synthase [NAD(P)(+)]-like	CG3645	NA	715.319	-0.545472	1.98e-07
LOC112058299	uncharacterized protein LOC112058299	LOC112058299	NA	467.133	-0.918954	2.01e-07
LOC112051229	uncharacterized protein LOC112051229 isoform X6	LOC112051229	NA	207.568	1.72497	2.02e-07
LOC112049684	40S ribosomal protein SA	sta	NA	86184.7	0.457244	2.03e-07
LOC112044083	nucleolar pre-ribosomal-associated protein 1	CG12499	NA	2436.49	-0.311517	2.04e-07
LOC112050024	nascent polypeptide-associated complex subunit alpha	Nacalpha	NA	17465.1	-0.517618	2.1e-07
LOC112046194	uncharacterized protein LOC112046194 isoform X1	LOC112046194	NA	5321.22	0.406784	2.1e-07
LOC112044000	zinc finger protein on ecdysone puffs isoform X1	LOC112044000	NA	4166.24	-0.282345	2.11e-07
LOC112057917	probable ATP-dependent RNA helicase DDX47	CG9253	NA	3428.38	-0.303358	2.14e-07
LOC112048164	uncharacterized protein LOC112048164 isoform X2	CG42240	NA	699.095	1.60594	2.17e-07
LOC112050264	putative vitellogenin receptor	yl	NA	1354.09	0.430884	2.33e-07
LOC112043327	integrator complex subunit 8	IntS8	NA	2208.51	-0.282335	2.35e-07
LOC112051375	neurochondrin homolog	Neurochondrin	NA	1577.15	-0.538756	2.39e-07
LOC112044045	hybrid signal transduction histidine kinase L-like	CNOT4	NA	3407.06	0.300079	2.45e-07
LOC112046382	centrosome-associated zinc finger protein CP190	Cp190	NA	4653.34	0.320246	2.45e-07
LOC112053734	uncharacterized LOC106124388 precursor	LOC112053734	NA	16282.9	0.434696	2.45e-07
LOC112048091	paternally-expressed gene 3 protein-like	LOC112048091	eyespot_up	48236.7	-0.476751	2.52e-07
LOC112049730	uncharacterized protein LOC112049730	LOC112049730	NA	1139.55	-0.565836	2.62e-07
LOC112055101	uncharacterized protein LOC112055101	CG13272	NA	7326.11	1.15019	2.62e-07
LOC112047096	protein TEX261	CG3500	NA	271.164	0.676191	2.76e-07
LOC112053449	methyl-CpG-binding domain protein 4-like	LOC112053449	NA	59.2087	1.3577	2.87e-07
LOC112047415	venom dipeptidyl peptidase 4-like	CG11034	NA	5657.43	1.58429	3.06e-07
LOC112046898	homeotic protein female sterile-like	LOC112046898	NA	7979.36	0.605548	3.11e-07
LOC112057740	cyclin-H	CycH	NA	1359.26	-0.531211	3.11e-07
LOC112045108	kinesin-like protein KIF23	pav	NA	432.536	-1.18592	3.15e-07
LOC112048788	protein toll	Tl	NA	1072.83	0.334291	3.18e-07
LOC112047509	proteasome subunit alpha type-7-1	Prosalpha4	eyespot_down	5350.68	-0.442897	3.3e-07
LOC112057692	uncharacterized protein LOC112057692	LOC112057692	NA	1363.82	-0.768179	3.47e-07
LOC112048632	uncharacterized protein LOC112048632 isoform X1	LOC112048632	NA	107.558	-2.59439	3.51e-07
LOC112058497	protein dachsous	ds	NA	4319.77	-0.297274	3.51e-07
LOC112054202	diphthine--ammonia ligase	CG1578	NA	1573.75	-0.709217	3.57e-07
LOC112043098	organic cation transporter protein isoform X2	CG6126	NA	1185.07	-0.733229	3.58e-07
LOC112042926	glutamine synthetase 2 cytoplasmic-like	Gs2	NA	232.464	1.07525	3.72e-07
LOC112045305	microtubule-actin cross-linking factor 1 isoform X2	shot	eyespot_up	18865.3	0.549851	3.79e-07
LOC112046086	protein enabled	ena	NA	274.863	0.871208	3.81e-07
LOC112047750	structural maintenance of chromosomes protein 2	SMC2	NA	1619.03	-0.863915	3.81e-07
LOC112052763	RNA-binding motif protein, X-linked 2	CG10466	NA	392.22	-0.542605	3.81e-07
LOC112044522	cyclin-K	CycK	NA	1931.93	-0.3901	4.15e-07
LOC112052913	locomotion-related protein Hikaru genki	hig	NA	217.076	0.744836	4.15e-07
LOC112056012	#N/A	#N/A	NA	313.731	-0.77306	4.18e-07
LOC112055096	ATP-dependent DNA helicase Q5-like	RecQ5	NA	1186.8	0.427155	4.19e-07
LOC112049144	DNA-directed RNA polymerase III subunit RPC3	CG12267	NA	593.775	-0.469823	4.22e-07
LOC112045949	dymeclin	CG8230	NA	1719.72	0.332069	4.26e-07
LOC112051163	deoxyuridine 5'-triphosphate nucleotidohydrolase	dUTPase	NA	2418.11	-0.741508	4.26e-07
LOC112050720	dolichyl pyrophosphate Man9GlcNAc2 alpha-1,3-glucosyltransferase	gny	NA	733.995	0.600884	4.31e-07
LOC112046300	nuclear pore complex protein Nup153 isoform X1	Nup153	NA	2721.86	-0.275608	4.35e-07
LOC112051476	TIP41-like protein	CG9578	NA	630.676	-0.645364	4.4e-07
LOC112051388	heat shock protein 90	Hsp83	NA	63197.3	-0.297945	4.8e-07
LOC112046267	leukocyte receptor cluster member 8 homolog	CG6700	NA	6812.76	0.344175	4.86e-07
LOC112048515	patched domain-containing protein 3-like	PTCHD3	NA	268.041	1.30791	4.92e-07
LOC112046280	protein ABHD16A	CG1309	NA	1121.71	0.477625	5.03e-07
LOC112054594	folylpolyglutamate synthase, mitochondrial-like	Fpgs	NA	287.429	-0.835507	5.28e-07
LOC112049403	kinesin-like protein KIF20B	kinesin-A	NA	1451.63	-1.09025	5.63e-07
LOC112043045	transcriptional coactivator YAP1 isoform X2	yki	NA	2347.1	-0.390345	5.96e-07
LOC112051607	ornithine decarboxylase antizyme	Oda	eyespot_up	7630.47	-0.414274	5.98e-07
LOC112042867	mitotic checkpoint serine/threonine-protein kinase BUB1 beta-like	Bub1	NA	2691.47	-0.358966	6.16e-07
LOC112051357	cleavage and polyadenylation specificity factor subunit CG7185 isoform X2	Cpsf6	NA	6763.9	-0.300142	6.33e-07
LOC112055213	pupal cuticle protein-like	LOC112055213	eyespot_down	136.995	3.78832	6.56e-07
LOC112048494	interleukin-1 receptor-associated kinase 4-like	TUBE	NA	875.732	0.461085	6.81e-07
LOC112043529	vicilin-like seed storage protein At2g18540	CG18266	NA	23.9746	-3.35209	6.99e-07
LOC112045672	chitobiosyldiphosphodolichol beta-mannosyltransferase	Alg1	NA	642.238	-0.696196	7e-07
LOC112047070	translation elongation factor 2	eEF2	NA	153973	0.395291	7.38e-07
LOC112048611	serine/arginine-rich splicing factor 1B	SF2	eyespot_up	19153.8	-0.278799	7.42e-07
LOC112051106	protein catecholamines up	Catsup	eyespot_down	3416.2	-0.312817	7.42e-07
LOC112050645	uncharacterized protein LOC112050645	CG13868	eyespot_up	616.143	0.83082	7.43e-07
LOC112051509	major facilitator superfamily domain-containing protein 10 isoform X1	rtet	NA	484.64	-0.480854	7.69e-07
LOC112055214	glucose dehydrogenase [FAD, quinone]-like	Gld	NA	212.526	1.80686	7.94e-07
LOC112053746	phytanoyl-CoA dioxygenase domain-containing protein 1	CG14688	NA	1106.19	-1.40662	7.98e-07
LOC112056083	63 kDa sperm flagellar membrane protein	pwn	NA	1642.57	1.21654	8.49e-07
LOC112055624	bromodomain-containing protein DDB_G0270170-like	dikar	NA	1986.51	-0.294387	8.54e-07
LOC112044606	26S proteasome regulatory subunit 7	Rpt1	NA	6033.14	-0.351076	8.74e-07
LOC112047560	uncharacterized protein LOC112047560	LOC112047560	NA	49.9447	2.11704	9.22e-07
LOC112043624	RUN and FYVE domain-containing protein 2 isoform X2	CG31064	NA	1104.96	0.49462	9.27e-07
LOC112046071	DNA polymerase epsilon subunit 3	Chrac-14	NA	545.54	-0.994414	9.27e-07
LOC112056544	estradiol 17-beta-dehydrogenase 2	CG13377	NA	762.641	-0.59856	9.73e-07
LOC112047046	GTP-binding nuclear protein ran	ran	NA	21743.5	-0.369226	9.93e-07
LOC112044999	protein spaetzle 3	spz3	NA	669.524	1.62787	1e-06
LOC112046575	BAM20005.1 CG7713	pasi1	NA	2071.22	-0.43638	1.03e-06
LOC112051211	UPF0488 protein CG14286	CG14286	NA	1433.96	-0.567	1.04e-06
LOC112049911	uncharacterized protein LOC112049911	LOC112049911	NA	24.5453	2.21588	1.05e-06
LOC112043281	UDP-glucose:glycoprotein glucosyltransferase	Ugt	NA	6754.54	-0.265873	1.1e-06
LOC112045571	superoxide dismutase [Mn], mitochondrial	Sod2	NA	3811.95	-0.363543	1.11e-06
LOC112043039	adenylyl cyclase-associated protein 1 isoform X1	capt	NA	3466.68	0.379986	1.12e-06
LOC112052072	26S proteasome non-ATPase regulatory subunit 10-like	LOC112052072	NA	641.522	-0.433623	1.12e-06
LOC112055146	protein translation factor SUI1 homolog	eIF1	NA	12275.6	0.419894	1.16e-06
LOC112058367	hemicentin-2-like isoform X1	side-III	NA	1375.49	0.648818	1.17e-06
LOC112049682	uncharacterized protein LOC112049682	Amun	NA	2958.41	0.297435	1.2e-06
LOC112053779	chaoptin	conv	NA	861.954	0.641615	1.22e-06
LOC112047328	inner centromere protein A	Incenp	NA	2046.13	-0.501386	1.23e-06
LOC112049826	COP9 signalosome complex subunit 7b	CSN7	NA	1233.3	-0.337022	1.24e-06
LOC112052460	LIM domain only protein 3-like	Bx	eyespot_up	1044.05	-0.607746	1.26e-06
LOC112049919	eukaryotic translation initiation factor 4H isoform X1	eIF4H1	NA	2980.94	-0.377342	1.39e-06
LOC112046470	ubiquitin-like modifier-activating enzyme 1	Uba1	NA	17262.4	-0.205401	1.41e-06
LOC112047991	transmembrane protein 135-like	LOC112047991	NA	261.294	0.65876	1.43e-06
LOC112050817	pseudouridylate synthase 7 homolog	Pus7	NA	3142.74	-0.28856	1.43e-06
LOC112046723	nuclear pore complex protein Nup205	Nup205	NA	4752.62	-0.550255	1.44e-06
LOC112047022	facilitated trehalose transporter Tret1-like	CG6484	eyespot_down	214.463	2.49425	1.47e-06
LOC112045352	trichohyalin-like isoform X1	LOC112045352	NA	122.517	-1.22197	1.53e-06
LOC112057832	UDP-glucuronosyltransferase 2C1	Ugt50B3	NA	116.617	2.07486	1.56e-06
LOC112047492	claspin-like	CG12173	NA	3729.12	0.254495	1.61e-06
LOC112043855	polypeptide N-acetylgalactosaminyltransferase 1-like isoform X5	LOC112043855	NA	859.592	-0.46701	1.63e-06
LOC112055319	hormone receptor 4 isoform X2	Hr4	NA	1161.62	0.499685	1.64e-06
LOC112054800	anaphase-promoting complex subunit 15B-like	LOC112054800	NA	1106.07	0.610215	1.65e-06
LOC112049668	UPF0160 protein MYG1, mitochondrial isoform X2	CG11980	NA	2003.22	-0.460079	1.66e-06
LOC112050718	protein FAM57A	CG17841	NA	747.057	-0.426917	1.68e-06
LOC112058251	uncharacterized protein LOC112058251	LOC112058251	NA	194.123	2.64242	1.68e-06
LOC112049100	protein MLP1-like isoform X1	LOC112049100	NA	310.417	-1.27612	1.69e-06
LOC112054534	L-xylulose reductase-like	CG7322	NA	792.698	-0.542885	1.73e-06
LOC112054582	succinate dehydrogenase [ubiquinone] cytochrome b small subunit, mitochondrial	SdhD	NA	1610.59	0.44893	1.76e-06
LOC112044451	replication protein A 32 kDa subunit	RPA2	NA	1077.23	-0.738077	1.8e-06
LOC112048134	eukaryotic peptide chain release factor GTP-binding subunit ERF3A isoform X1	Elf	NA	12196.5	0.221089	1.83e-06
LOC112048265	heterogeneous nuclear ribonucleoprotein L isoform X1	sm	NA	3697.63	0.384818	1.87e-06
LOC112043299	decapping and exoribonuclease protein-like	LOC112043299	NA	301.097	-0.698403	1.89e-06
LOC112053508	general transcriptional corepressor trfA-like	LOC112053508	NA	1476.52	-0.651557	1.92e-06
LOC112053557	93 kDa serpin	SRPN3	NA	3632.8	0.337887	1.94e-06
LOC112051716	short/branched chain specific acyl-CoA dehydrogenase, mitochondrial	CG3902	NA	2594.34	0.316987	1.94e-06
LOC112049665	tRNA pseudouridine synthase A isoform X1	Pus1	NA	2074.44	-0.429399	1.96e-06
LOC112051724	protein TANC2 isoform X1	rols	NA	1651.45	-0.382348	1.97e-06
LOC112044871	protein decapentaplegic	dpp	NA	2199.71	-0.301957	1.98e-06
LOC112048165	proteasome subunit alpha type-3	Prosalpha7	eyespot_down	5203.21	-0.435469	1.99e-06
LOC112055296	unconventional myosin-XV	Myo10A	NA	1477	0.349853	1.99e-06
LOC112046158	U6 snRNA-associated Sm-like protein LSm4	CG17768	NA	890.143	-0.512021	2.1e-06
LOC112046015	thymidylate synthase	Ts	NA	799.619	-0.741389	2.11e-06
LOC112047795	ATP-dependent RNA helicase DDX54	CG32344	NA	2503.74	-0.31857	2.11e-06
LOC112048387	PR domain zinc finger protein 1 isoform X1	Blimp-1	NA	12414.9	0.439376	2.16e-06
LOC112056587	serine protease snake-like	CG14642	NA	1737.58	1.32281	2.19e-06
LOC112051806	glutamine synthetase 2 cytoplasmic	Gs2	NA	756.276	1.19217	2.19e-06
LOC112057830	disheveled-associated activator of morphogenesis 1 isoform X2	DAAM	eyespot_up	306.048	-1.026	2.19e-06
LOC112045447	toll-like receptor 6	Tollo	NA	2365.48	-0.312491	2.2e-06
LOC112049353	inactive hydroxysteroid dehydrogenase-like protein 1	CG31810	NA	697.411	1.41506	2.24e-06
LOC112043778	Transmembrane protein 201	CG7744	NA	3770.37	-0.345424	2.24e-06
LOC112044980	FIT family protein CG10671	Fitm	NA	1988.53	0.378956	2.24e-06
LOC112046107	NADH dehydrogenase [ubiquinone] iron-sulfur protein 3, mitochondrial	Ndufs3	NA	2620.99	-0.371017	2.34e-06
LOC112045905	probable malate dehydrogenase, mitochondrial	Mdh2	NA	5527.98	0.3867	2.35e-06
LOC112045368	nuclear pore glycoprotein p62	Nup62	NA	3170.96	-0.349466	2.44e-06
LOC112053826	Lipoate protein ligase	CG42837	NA	218.776	0.619368	2.46e-06
LOC112058154	calcium homeostasis endoplasmic reticulum protein isoform X1	scaf6	NA	2385.27	-0.331918	2.48e-06
LOC112052231	uncharacterized protein LOC112052231 isoform X4	LUBEL	NA	23.1499	3.01911	2.49e-06
LOC112049566	S-phase kinase-associated protein 2-like	Skp2	NA	941.174	-0.416883	2.49e-06
LOC112043881	aldo-keto reductase AKR2E4-like isoform X2	CG10638	NA	204.224	0.938174	2.55e-06
LOC112049782	baculoviral IAP repeat-containing protein 5	Det	NA	421.494	-0.822788	2.62e-06
LOC112043710	protein aurora borealis	LOC112043710	NA	420.581	-0.823718	2.64e-06
LOC112050082	nuclear pore complex protein Nup155	Nup154	NA	3443.29	-0.369911	2.65e-06
LOC112052555	structural maintenance of chromosomes protein 5	SMC5	NA	225.701	-0.873493	2.73e-06
LOC112055407	protein O-GlcNAcase	Oga	NA	848.153	-0.519601	2.73e-06
LOC112056132	prohibitin-2	Phb2	NA	7063.43	-0.298313	2.75e-06
LOC112053751	ecdysone-induced protein 78C-like	Eip78C	NA	6814.7	-0.426335	2.77e-06
LOC112050888	bifunctional lysine-specific demethylase and histidyl-hydroxylase NO66	NO66	NA	2161.77	-0.28017	2.87e-06
LOC112055340	suppressor of cytokine signaling 2-like isoform X1	Socs16D	eyespot_up	2054.54	0.501335	2.96e-06
LOC112047998	uncharacterized protein LOC112047998	CG17786	NA	1100.4	0.782096	2.98e-06
LOC112045317	transcription factor A, mitochondrial	TFAM	NA	1008.56	-0.431551	3.02e-06
LOC112052374	26S proteasome non-ATPase regulatory subunit 13	Rpn9	NA	5111.83	-0.351299	3.09e-06
LOC112047427	coiled-coil domain-containing protein 93	fidipidine	NA	591.147	0.433228	3.16e-06
LOC112057569	GPI mannosyltransferase 2	PIG-V	NA	460.721	-0.490783	3.19e-06
LOC112057790	transmembrane protease serine 9-like	CG4914	NA	593.361	-0.446727	3.22e-06
LOC112051203	autophagy protein 12-like	Atg12	NA	279.122	0.58854	3.28e-06
LOC112058628	peroxisomal biogenesis factor 19	Pex19	NA	635.885	-0.57526	3.29e-06
LOC112051568	serine--tRNA synthetase-like protein Slimp	LOC112051568	NA	2117.33	-0.307035	3.29e-06
LOC112051322	RNA/RNP complex-1-interacting phosphatase	CG13197	NA	328.683	0.583661	3.35e-06
LOC112051647	xylosyltransferase oxt	oxt	NA	2176.85	-0.251395	3.47e-06
LOC112047231	transcription factor cwo isoform X1	cwo	eyespot_up	358.302	1.639	3.48e-06
LOC112052161	protein patched	Ptc	NA	3295.93	0.349712	3.71e-06
LOC112046141	serine protease Hayan-like	CG14642	NA	1735.68	0.439276	3.76e-06
LOC112052891	protein-cysteine N-palmitoyltransferase Rasp	rasp	NA	70.0281	-1.20692	3.81e-06
LOC112049935	glucose dehydrogenase [FAD, quinone]-like	CG9521	NA	136.324	2.02898	3.9e-06
LOC112048923	alpha-tocopherol transfer protein-like	CG2663	NA	124.114	2.21982	3.99e-06
LOC112050835	ubiquitin-conjugating enzyme E2 S	CG8188	NA	878.643	0.391497	4e-06
LOC112050847	chloride intracellular channel exc-4 isoform X1	Clic	NA	2899.58	0.416711	4.04e-06
LOC112053386	protein CIP2A homolog	CG12702	NA	515.275	-0.804786	4.04e-06
LOC112054839	major facilitator superfamily domain-containing protein 9-like	LOC112054839	eyespot_down	660.266	-0.62374	4.12e-06
LOC112052466	uncharacterized protein LOC112052466 isoform X3	LOC112052466	NA	500.618	-0.603424	4.19e-06
LOC112050026	KPJ10880.1 NF-kappa-B-repressing factor	CG31301	NA	527.045	0.395206	4.24e-06
LOC112057951	toll-like receptor 6	Toll-6	NA	781.776	-0.864348	4.25e-06
LOC112043334	lipopolysaccharide-induced tumor necrosis factor-alpha factor homolog	CG13510	NA	227.416	-0.887787	4.29e-06
LOC112053064	fibroblast growth factor 3 isoform X1	bnl	NA	484.734	-0.639902	4.44e-06
LOC112044358	DNA polymerase epsilon catalytic subunit A	DNApol-epsilon255	eyespot_down	1781.85	-0.59967	4.48e-06
LOC112044746	zinc finger protein 260-like isoform X2	LOC112044746	NA	1789.72	0.908885	4.49e-06
LOC112055209	condensin complex subunit 3	LOC112055209	NA	803.699	-0.824878	4.49e-06
LOC112053022	sulfhydryl oxidase 1-like isoform X1	Qsox1	NA	1103.39	0.37279	4.53e-06
LOC112049658	chitinase A-like precursor	Cht4	eyespot_down	42010.7	1.28242	4.87e-06
LOC112047792	serine/arginine repetitive matrix protein 1	spz6	NA	190.408	2.32205	4.9e-06
LOC112052241	venom serine carboxypeptidase-like	CG4572	NA	1998.35	-1.28371	4.91e-06
LOC112042830	U6 snRNA-associated Sm-like protein LSm2	CG10418	NA	801.625	-0.485145	5.05e-06
LOC112052264	ribosomal L1 domain-containing protein CG13096	CG13096	NA	3425.19	-0.331851	5.09e-06
LOC112049479	proteasome subunit beta type-3	Prosbeta3	NA	4787.68	-0.33299	5.09e-06
LOC112051305	probable N-acetyltransferase san	san	NA	1314.51	-0.325329	5.09e-06
LOC112044142	fasciclin-2 isoform X1	Fas2	NA	13845.2	-0.560584	5.11e-06
LOC112048366	kinesin-like protein Klp10A isoform X2	kinesin-13	NA	1300.39	-0.536384	5.13e-06
LOC112049904	AN1-type zinc finger protein 6 isoform X1	LOC112049904	NA	37.0173	1.46055	5.13e-06
LOC112047990	aladin-like	Aladin	NA	707.649	-0.760606	5.32e-06
LOC112050190	uncharacterized protein LOC112050190	LOC112050190	NA	288.905	2.1825	5.41e-06
LOC112047001	transcriptional activator protein Pur-alpha isoform X4	Pur-alpha	NA	4831.04	-0.553037	5.42e-06
LOC112046604	surfeit locus protein 6 homolog	Surf6	eyespot_up	2295.94	-0.3219	5.48e-06
LOC112051014	serine/threonine-protein kinase fray2 isoform X2	CG15601	NA	348.325	0.599322	5.48e-06
LOC112058166	triokinase/FMN cyclase-like	LOC112058166	NA	25.7338	-2.0313	5.48e-06
LOC112046077	RNA polymerase-associated protein Rtf1 isoform X2	Rtf1	NA	1906.65	0.505042	5.58e-06
LOC112048648	aldo-keto reductase AKR2E4-like	CG9436	NA	1924.61	-1.51391	5.74e-06
LOC112056869	OWR51406.1 fibroin-modulator-binding protein-1	LOC112056869	NA	703.539	0.395225	5.75e-06
LOC112053945	probable transaldolase	Tal	NA	6940.24	-0.43583	5.89e-06
LOC112045886	hsp70-binding protein 1	LOC112045886	NA	1429.35	-0.460607	5.99e-06
LOC112052250	#N/A	#N/A	NA	184.29	1.51646	6e-06
LOC112055254	translocation protein SEC63 homolog	Sec63	NA	6291.94	-0.257662	6.15e-06
LOC112045201	GPN-loop GTPase 1	CG3704	NA	997.367	-0.409663	6.16e-06
LOC112045664	diphosphoinositol polyphosphate phosphohydrolase 2	Aps	NA	2322.22	0.525829	6.24e-06
LOC112049406	pre-mRNA-splicing factor Slu7	Slu7	NA	2096.81	-0.357163	6.29e-06
LOC112055972	acidic repeat-containing protein	CG14814	NA	164.094	-1.37887	6.32e-06
LOC112053214	protein king tubby	ktub	NA	296.008	-0.71089	6.36e-06
LOC112046102	trafficking protein particle complex subunit 11	gry	NA	1182.36	0.328542	6.53e-06
LOC112054801	probable ATP-dependent RNA helicase CG8611	CG8611	NA	2110.82	-0.278229	6.53e-06
LOC112047069	nucleoporin SEH1	Nup44A	NA	1606.91	-0.403473	6.56e-06
LOC112048994	ell-associated factor Eaf	Eaf	NA	754.21	0.418359	6.61e-06
LOC112049221	recQ-mediated genome instability protein 1-like	LOC112049221	NA	355.212	0.540501	6.68e-06
LOC112051794	cyclin-dependent kinase 10	cdc2rk	NA	1977.3	-0.380787	7.01e-06
LOC112044608	chromosome transmission fidelity protein 18 homolog	cutlet	NA	356.157	-0.595279	7.03e-06
LOC112055671	uncharacterized protein LOC112055671 isoform X2	LOC112055671	eyespot_up	666.519	-8.21743	7.13e-06
LOC112044239	NADH dehydrogenase [ubiquinone] 1 beta subcomplex subunit 6	ND-B17	NA	1563.46	0.422325	7.31e-06
LOC112056105	nuclear factor interleukin-3-regulated protein	vri	NA	756.128	1.24997	7.32e-06
LOC112048558	gastrula zinc finger protein XlCGF57.1-like isoform X2	LOC112048558	eyespot_up	701.479	-0.513061	7.39e-06
LOC112053406	vesicle transport protein GOT1B	CG32576	NA	854.323	0.367647	7.52e-06
LOC112053176	presequence protease, mitochondrial	CG3107	NA	1806.87	0.35424	7.56e-06
LOC112053910	modular serine protease-like	Sp212	eyespot_down	2106.62	0.773283	7.61e-06
LOC112054268	OWR54370.1 Chromatin modification-related protein YNG2	MESR4	NA	2540.58	0.224003	7.62e-06
LOC112055472	thyroid transcription factor 1-associated protein 26 homolog	LOC112055472	NA	1570.78	-0.618011	7.62e-06
LOC112054645	#N/A	#N/A	NA	384.105	1.07514	7.9e-06
LOC112051354	serine palmitoyltransferase 1	Spt-I	NA	1121.07	-0.383561	7.92e-06
LOC112048078	glucose dehydrogenase [FAD, quinone]-like	CG9503	NA	209.903	-0.626301	7.93e-06
LOC112045523	otoferlin-like	mfr	NA	134.476	-2.98456	8.07e-06
LOC112048716	leucine--tRNA ligase, cytoplasmic	LeuRS	NA	5836.67	-0.398022	8.2e-06
LOC112045546	XP_026741072.1 trichohyalin-like	LOC112045546	NA	1156.82	0.393284	8.21e-06
LOC112044925	dehydrogenase/reductase SDR family member 4	CG10672	NA	1316.64	0.437487	8.25e-06
LOC112049278	exosome complex component RRP45	Rrp45	NA	1246.42	-0.369555	8.41e-06
LOC112048155	E3 ubiquitin-protein ligase RBBP6 isoform X1	snama	NA	3760.32	-0.315401	8.48e-06
LOC112044787	facilitated trehalose transporter Tret1-like	CG10960	NA	79.9356	1.51364	8.91e-06
LOC112048745	ATP-binding cassette sub-family G member 4 isoform X2	CG3164	NA	1245.21	0.381366	8.99e-06
LOC112051487	transcription factor Sox-5	Sox102F	NA	815.154	-0.416033	9.1e-06
LOC112055954	zinc finger protein 585B-like	LOC112055954	NA	75.2766	0.985896	9.33e-06
LOC112055962	proteasome inhibitor PI31 subunit	PI31	NA	1076.26	-0.4	9.35e-06
LOC112047656	hemocyte protein-glutamine gamma-glutamyltransferase-like	Tg	NA	3253.31	1.70691	9.41e-06
LOC112045205	chymotrypsin-like elastase family member 2A	CG9631	NA	275.6	-1.67979	9.46e-06
LOC112043302	p23-like protein	LOC112043302	NA	732.585	-0.477228	9.64e-06
LOC112050999	zinc finger protein 708-like	LOC112050999	NA	1105.31	0.366333	9.72e-06
LOC112050723	required for meiotic nuclear division protein 1 homolog	CG11679	NA	705.702	-0.826806	9.83e-06
LOC112046724	ankyrin repeat and LEM domain-containing protein 1-like	CG8679	NA	121.823	-0.800945	9.93e-06
LOC112052412	melanotransferrin	Tsf2	NA	2772.26	-0.295505	9.93e-06
LOC112055277	N(4)-(Beta-N-acetylglucosaminyl)-L-asparaginase-like	CG1827	NA	1105.43	0.8516	9.94e-06
LOC112045779	elongation of very long chain fatty acids protein AAEL008004-like	sit	NA	49.1483	-1.4008	1.01e-05
LOC112056242	#N/A	#N/A	NA	91.2276	-1.01589	1.02e-05
LOC112049520	U3 small nucleolar RNA-interacting protein 2	U3-55K	NA	1258.57	-0.272653	1.02e-05
LOC112046664	probable 26S proteasome non-ATPase regulatory subunit 3	Rpn3	NA	5531.07	-0.233705	1.08e-05
LOC112049719	chorion b-ZIP transcription factor	LOC112049719	NA	6757.31	1.09783	1.08e-05
LOC112053328	prolyl 3-hydroxylase sudestada1	sud1	NA	1532.21	-0.299188	1.1e-05
LOC112051943	deoxynucleoside kinase-like	LOC112051943	NA	488.175	-0.705629	1.12e-05
LOC112057094	eukaryotic translation initiation factor 3 subunit M	Tango7	NA	416.286	-1.4308	1.14e-05
LOC112051526	TELO2-interacting protein 1 homolog	CG16908	NA	1028.38	0.495339	1.14e-05
LOC112058392	replication factor C subunit 1	Gnf1	NA	1306.96	-0.550609	1.18e-05
LOC112043691	uncharacterized protein LOC112043691	LOC112043691	NA	222.78	-0.895265	1.19e-05
LOC112045506	GATOR complex protein NPRL2-like	Nprl2	NA	1128.73	-0.599444	1.19e-05
LOC112052623	DNA primase small subunit	DNApol-alpha50	NA	542.418	-0.655125	1.2e-05
LOC112045202	integrator complex subunit 5	omd	NA	830.501	-0.298745	1.22e-05
LOC112046745	transcription factor stalky-like	LOC112046745	NA	388.87	-1.0455	1.23e-05
LOC112054748	retinol dehydrogenase 13-like	CG30491	NA	609.489	0.477154	1.23e-05
LOC112058262	BDNF/NT-3 growth factors receptor-like isoform X1	Ror	NA	874.68	-0.885758	1.25e-05
LOC112044345	dol-P-Man:Man(7)GlcNAc(2)-PP-Dol alpha-1,6-mannosyltransferase	Alg12	NA	1380.92	0.378142	1.25e-05
LOC112047285	golgin subfamily A member 4-like	Golgin245	NA	1633.32	0.317731	1.28e-05
LOC112043486	calcium-activated potassium channel slowpoke isoform X20	slo	NA	544.18	-1.16212	1.3e-05
LOC112051028	negative elongation factor B	NELF-B	NA	1263.4	-0.356502	1.31e-05
LOC112052158	tyrosine-protein kinase Shark isoform X1	Shark	NA	860.947	0.589846	1.31e-05
LOC112048346	D-3-phosphoglycerate dehydrogenase	CG6287	NA	6176.83	-0.443885	1.32e-05
LOC112052877	eukaryotic translation initiation factor 1A, X-chromosomal	eIF-1A	NA	5555.79	-0.283559	1.33e-05
LOC112048041	RNA polymerase II elongation factor Ell isoform X2	Su(Tpl)	eyespot_up	678.828	0.448362	1.33e-05
LOC112045728	FH1/FH2 domain-containing protein 3 isoform X3	Fhos	NA	3228.6	0.426595	1.34e-05
LOC112044308	scaffold protein salvador	sav	NA	329.555	-0.500513	1.42e-05
LOC112057335	DNA-directed RNA polymerases I and III subunit RPAC1	CG3756	NA	1397.73	-0.660699	1.43e-05
LOC112043184	nesprin-1 isoform X2	Msp300	eyespot_up	11344.5	-0.656706	1.45e-05
LOC112047947	heparin sulfate O-sulfotransferase	Hs2st	NA	596.419	0.51192	1.46e-05
LOC112053566	ribulose-phosphate 3-epimerase	Rpe	NA	1596.49	-0.335477	1.47e-05
LOC112052140	ADP-ribosylation factor-like protein 6-interacting protein 1	LOC112052140	eyespot_down	606.14	-0.612978	1.47e-05
LOC112055459	another transcription unit protein	Atu	NA	1897.58	-0.286818	1.47e-05
LOC112050924	BLOC-1-related complex subunit 6	BORCS6	NA	462.258	-0.545721	1.48e-05
LOC112050222	glycine N-methyltransferase	Gnmt	NA	343.838	0.790935	1.5e-05
LOC112052479	nuclear pore complex protein Nup93-like	Nup93-1	NA	3908.12	-0.308741	1.53e-05
LOC112055148	putative centrin	LOC112055148	NA	257.087	-0.903094	1.58e-05
LOC112058269	NHL repeat-containing protein 2	CG12547	NA	1299.85	0.407857	1.58e-05
LOC112049356	rRNA-processing protein UTP23 homolog	CG17652	NA	1658.65	-0.44233	1.63e-05
LOC112051680	cuticle protein 1-like	CG8736	NA	132.847	1.20987	1.68e-05
LOC112050143	UPF0528 protein CG10038	FAM172A	NA	616.995	-0.497615	1.68e-05
LOC112046531	uncharacterized protein LOC112046531	CG6583	NA	2691.4	-0.418604	1.69e-05
LOC112046352	glycine-rich protein DOT1-like	LOC112046352	NA	9.98179	6.02569	1.72e-05
LOC112045070	serine/threonine-protein kinase DDB_G0283821	ko	NA	2382.83	-0.319448	1.73e-05
LOC112053689	EEF1A lysine methyltransferase 2	CG9643	NA	800.694	-0.576535	1.74e-05
LOC112054497	protein lava lamp-like	lva	NA	4100.19	0.295014	1.75e-05
LOC112058314	serine protease 7-like	CLIPB9	eyespot_down	1232.42	1.05278	1.76e-05
LOC112052459	4-aminobutyrate aminotransferase, mitochondrial	Gabat	NA	1050.07	-0.641292	1.81e-05
LOC112043405	TAR DNA-binding protein 43-like	TBPH	NA	943.034	0.505483	1.86e-05
LOC112054936	outer kinetochore Dsn1	LOC112054936	NA	206.366	-1.37265	1.86e-05
LOC112052908	titin	sls	eyespot_up	7363.69	0.265212	1.87e-05
LOC112052281	cGMP-specific 3',5'-cGMP phosphodiesterase 3-like	LOC112052281	NA	988.528	1.30807	1.89e-05
LOC112043716	dihydrolipoyl dehydrogenase	CG7430	NA	3514.93	-0.313069	1.9e-05
LOC112044048	protein lethal(2)essential for life-like	l(2)efl	NA	400.977	0.607417	1.94e-05
LOC112043023	peptidyl-prolyl cis-trans isomerase-like	Cyp1	NA	2036.11	-0.35027	1.96e-05
LOC112054135	ras-related and estrogen-regulated growth inhibitor-like protein	CG8519	NA	929.421	-0.529436	2e-05
LOC112043857	aldo-keto reductase AKR2E4-like	Akr1B	NA	201.128	-1.94058	2.02e-05
LOC112044491	thymosin beta isoform X3	cib	NA	39352.6	0.493925	2.02e-05
LOC112058283	sodium-coupled monocarboxylate transporter 1-like	SLC5A11	NA	101.928	-1.45988	2.02e-05
LOC112054265	matrix metalloproteinase-25-like	Mmp2	NA	220.784	1.10665	2.04e-05
LOC112048266	sterol regulatory element-binding protein cleavage-activating protein	SCAP	NA	902.144	0.440246	2.06e-05
LOC112051799	pancreatic lipase-related protein 2-like	CG6472	NA	338.836	1.07678	2.08e-05
LOC112046612	protein arginine N-methyltransferase 5	csul	NA	2466.43	-0.288777	2.12e-05
LOC112056349	transmembrane emp24 domain-containing protein 5	loj	NA	4563.29	0.458685	2.21e-05
LOC112048843	NACHT domain- and WD repeat-containing protein 1	CG30116	NA	198.558	0.952107	2.23e-05
LOC112051031	uncharacterized protein LOC112051031	nompA	NA	99.4308	1.06974	2.25e-05
LOC112049351	enhancer of mRNA-decapping protein 4	Ge-1	NA	878.068	-0.424794	2.26e-05
LOC112053302	putative ATPase N2B	CG8520	NA	415.045	0.992403	2.29e-05
LOC112050898	60S ribosomal protein L26	RpL26	NA	37435.6	0.404524	2.32e-05
LOC112056287	uncharacterized protein LOC112056287 isoform X1	LOC112056287	NA	158.368	1.36073	2.32e-05
LOC112057757	heterogeneous nuclear ribonucleoprotein A1, A2/B1 homolog	Hrb87F	NA	6816.39	-0.600801	2.34e-05
LOC112052733	39S ribosomal protein L21, mitochondrial	mRpL21	NA	733.683	-0.53965	2.35e-05
LOC112046436	bilin-binding protein-like	LOC112046436	NA	47.6325	-1.91029	2.36e-05
LOC112054325	WD repeat-containing protein 48 homolog	CG9062	NA	746.259	-0.331935	2.36e-05
LOC112043312	asparagine-rich zinc finger protein AZF1	CG4374	NA	2338.19	0.602311	2.42e-05
LOC112049163	cytochrome P450 CYP12A2-like	Cyp12b2	eyespot_up	12.2324	-6.3463	2.42e-05
LOC112055420	ribosomal RNA small subunit methyltransferase NEP1	CG3527	NA	1406.33	-0.570495	2.45e-05
LOC112045095	pre-rRNA-processing protein TSR1 homolog	Tsr1	eyespot_down	4606.2	-0.282867	2.49e-05
LOC112055975	vanin-like protein 2 isoform X1	CG32751	NA	263.088	1.56065	2.49e-05
LOC112045460	zinc finger protein chinmo isoform X1	chinmo	NA	750.82	0.481552	2.54e-05
LOC112056473	developmentally-regulated GTP-binding protein 2	CG6195	NA	1708.89	-0.329577	2.56e-05
LOC112050091	apolipoprotein D-like	LOC112050091	eyespot_up	1522.3	0.759162	2.58e-05
LOC112046928	uncharacterized protein LOC112046928	m	NA	1654.28	0.568114	2.69e-05
LOC112055454	probable serine/threonine-protein kinase DDB_G0278845	LOC112055454	NA	173.462	1.7742	2.69e-05
LOC112049546	26S proteasome non-ATPase regulatory subunit 4	Rpn10	NA	4293.1	-0.281786	2.72e-05
LOC112046273	probable tRNA N6-adenosine threonylcarbamoyltransferase	Tcs3	NA	715.111	-0.303352	2.75e-05
LOC112053254	DNA polymerase delta catalytic subunit	DNApol-delta	NA	1296.06	-0.689075	2.76e-05
LOC112048640	optomotor-blind protein isoform X5	bi	NA	13074.8	0.337529	2.81e-05
LOC112050083	actin-related protein 2/3 complex subunit 3	Arpc3A	NA	1700.38	-0.303586	2.87e-05
LOC112051927	flocculation protein FLO11	CG15080	NA	109.358	-1.16603	2.89e-05
LOC112047536	urbain precursor	LOC112047536	NA	255109	0.931339	2.9e-05
LOC112045752	cadherin-23	Cad74A	NA	20523.1	0.658282	2.91e-05
LOC112047212	helicase SKI2W	tst	NA	1197.56	-0.445143	2.91e-05
LOC112046876	serrate RNA effector molecule homolog isoform X1	Ars2	NA	4563.06	0.362796	2.96e-05
LOC112045074	guanine nucleotide-binding protein-like 3 homolog	Ns1	NA	3725.49	-0.404444	2.97e-05
LOC112050256	#N/A	#N/A	NA	162.498	-0.67417	3.06e-05
LOC112046202	replication protein A 70 kDa DNA-binding subunit	RpA-70	NA	3015.38	-0.458827	3.06e-05
LOC112053358	transmembrane protein 164	CG14591	NA	1027.77	-0.383072	3.06e-05
LOC112046960	protein transport protein sft2	CG33635	NA	1723.17	0.346394	3.06e-05
LOC112044401	deoxynucleoside kinase	dnk	NA	1992.33	-0.932817	3.07e-05
LOC112052395	proteasome subunit beta type-5	Prosbeta5	NA	5192.12	-0.311176	3.08e-05
LOC112051312	protein lin-52 homolog	LOC112051312	NA	488.13	-0.811808	3.08e-05
LOC112058361	putative epidermal cell surface receptor isoform X1	sas	NA	9034.59	0.701059	3.1e-05
LOC112049458	F-box/LRR-repeat protein 2 isoform X1	FipoQ	NA	18.0346	-2.39934	3.1e-05
LOC112053068	polycomb group RING finger protein 3	l(3)73Ah	NA	1447.99	0.263428	3.14e-05
LOC112042872	dnaJ homolog subfamily C member 9	CG6693	NA	1451.3	-0.402593	3.21e-05
LOC112043315	putative nuclease HARBI1	CG12253	NA	122.087	1.25926	3.25e-05
LOC112053859	60S ribosomal protein L4	RpL4	NA	133686	0.307182	3.25e-05
LOC112052415	golgin subfamily A member 7	CG5447	NA	351.122	0.700935	3.26e-05
LOC112050437	oocyte zinc finger protein XlCOF6-like	LOC112050437	NA	98.1543	1.18172	3.27e-05
LOC112044633	kin of IRRE-like protein 2	side	NA	28.0771	-1.7056	3.31e-05
LOC112045288	uncharacterized protein LOC112045288	CG15601	NA	671.563	-0.732399	3.32e-05
LOC112058135	organic cation transporter protein-like	CG42269	NA	206.245	0.813195	3.42e-05
LOC112053535	proton-coupled folate transporter	CG42514	NA	304.911	-0.646017	3.44e-05
LOC112050122	mitochondrial intermediate peptidase	CG7791	NA	1097.26	0.401663	3.49e-05
LOC112044923	BUB3-interacting and GLEBS motif-containing protein ZNF207 isoform X1	BuGZ	NA	3927.17	-0.263856	3.5e-05
LOC112050217	probable U3 small nucleolar RNA-associated protein 11	CG1789	NA	795.13	-0.448468	3.5e-05
LOC112050075	transmembrane protein 177	CG33506	NA	704.722	-0.323515	3.53e-05
LOC112044075	cAMP-specific 3',5'-cyclic phosphodiesterase isoform X1	dnc	eyespot_up	254.791	-0.527786	3.54e-05
LOC112050396	histone H2A.V	His2Av	NA	17076.2	-0.280998	3.66e-05
LOC112043122	nuclear pore complex protein Nup160-like	LOC112043122	NA	1203.5	-0.351689	3.7e-05
LOC112043416	longitudinals lacking protein-like isoform X1	lola	NA	5859.17	0.28512	3.71e-05
LOC112058495	uncharacterized protein LOC112058495 isoform X1	LOC112058495	NA	45.2384	-1.78115	3.73e-05
LOC112052294	serine/threonine-protein kinase mTOR	TOR	NA	1559.17	-0.366606	3.89e-05
LOC112045819	#N/A	#N/A	NA	170.89	0.89419	3.9e-05
LOC112049575	transmembrane protein 50A	CG15012	NA	447.83	0.478606	3.91e-05
LOC112050704	ATP-dependent RNA helicase WM6	Hel25E	NA	12288.9	-0.289266	3.95e-05
LOC112053026	#N/A	#N/A	NA	336.782	-0.967953	3.95e-05
LOC112057189	nuclear protein 1	CG6770	NA	6499.28	0.376694	3.95e-05
LOC112053988	uncharacterized protein LOC112053988	RhoGEF64C	eyespot_up	1946.79	0.626449	3.97e-05
LOC112049341	probable H/ACA ribonucleoprotein complex subunit 1	CG4038	NA	3360.1	-0.266198	4.01e-05
LOC112045032	ankyrin repeat domain-containing protein 13D	CG15118	NA	294.501	-0.546653	4.03e-05
LOC112047730	Receptor-type tyrosine-protein phosphatase R	PTP-ER	NA	1397.28	0.342349	4.19e-05
LOC112046673	uncharacterized protein LOC112046673 isoform X1	CG2865	eyespot_up	2008.88	0.514759	4.23e-05
LOC112052882	OWR44639.1 putative PDZ domain containing 3	a	NA	348.002	-0.948421	4.25e-05
LOC112054422	GATA zinc finger domain-containing protein 14-like isoform X2	LOC112054422	NA	156.244	1.26131	4.29e-05
LOC112046722	U3 small nucleolar ribonucleoprotein protein IMP3	CG4866	NA	1135.42	-0.431864	4.32e-05
LOC112049711	#N/A	#N/A	NA	105.525	-0.733928	4.32e-05
LOC112053662	mutS protein homolog 4-like	spel1	NA	13.1099	-3.29784	4.36e-05
LOC112056437	molybdenum cofactor sulfurase	mal	NA	366.092	0.616117	4.36e-05
LOC112054323	prenylated Rab acceptor protein 1 isoform X2	CG1418	NA	464.729	0.555324	4.38e-05
LOC112053552	golgin subfamily A member 5	Golgin84	NA	1090.51	0.493785	4.41e-05
LOC112044981	ganglioside-induced differentiation-associated protein 1	Gdap1	NA	723.393	-0.755893	4.46e-05
LOC112043829	uncharacterized abhydrolase domain-containing protein DDB_G0269086-like	CG33257	NA	276.593	0.585783	4.48e-05
LOC112055196	putative mediator of RNA polymerase II transcription subunit 26	LOC112055196	NA	904.99	-0.287004	4.48e-05
LOC112053635	uncharacterized protein LOC112053635 isoform X1	LOC112053635	NA	1059.78	0.303887	4.53e-05
LOC112055143	probable small nuclear ribonucleoprotein Sm D1	SmD1	NA	4058.36	-0.298264	4.53e-05
LOC112048084	rho GDP-dissociation inhibitor 1	RhoGDI	NA	637.034	0.486011	4.6e-05
LOC112049705	glycine cleavage system H protein, mitochondrial	ppl	NA	304.691	-0.651262	4.6e-05
LOC112044967	chitin deacetylase 4	Cda4	NA	3143.48	-0.790272	4.66e-05
LOC112045069	midnolin homolog	stx	NA	1377.91	0.324545	4.66e-05
LOC112053503	kynurenine--oxoglutarate transaminase 3 isoform X1	Kyat	NA	624.485	-0.400546	4.74e-05
LOC112045313	NAD kinase-like isoform X5	CG33156	NA	1983.62	-0.266038	4.79e-05
LOC112053556	D-tyrosyl-tRNA(Tyr) deacylase 1	Dtd	NA	220.19	0.703615	4.8e-05
LOC112058072	axoneme-associated protein mst101(2) isoform X1	Pif1A	NA	12473.4	0.432396	4.81e-05
LOC112043845	actin-related protein 10	Arp11	NA	872.035	-0.422994	4.82e-05
LOC112056572	E3 ubiquitin-protein ligase CBL-B-B isoform X1	Cbl	NA	914.348	0.269012	4.82e-05
LOC112050528	peptidyl-prolyl cis-trans isomerase G	Moca-cyp	NA	2035.67	-0.741048	4.87e-05
LOC112049989	citron Rho-interacting kinase-like	sti	NA	168.587	-0.882982	4.96e-05
LOC112052273	tissue alpha-L-fucosidase-like	Fuca	NA	349.242	-0.519438	4.97e-05
LOC112049322	laminin subunit alpha-2-like	trol-	NA	1145.09	0.267885	5.03e-05
LOC112045994	cyclin-A2-like	CycA	NA	4040.72	-0.407049	5.04e-05
LOC112049113	sushi, von Willebrand factor type A, EGF and pentraxin domain-containing protein 1	fw	NA	759.762	0.543418	5.06e-05
LOC112053848	putative aminopeptidase W07G4.4	Dip-B	NA	672.64	1.01426	5.06e-05
LOC112053597	6-phosphogluconolactonase	CG17333	NA	1227.33	-0.46366	5.09e-05
LOC112044866	chitin synthase	kkv	NA	238.024	-1.74412	5.1e-05
LOC112049071	protein DENND6A	CG3309	NA	630.142	0.357184	5.1e-05
LOC112052291	SH3 domain-containing protein Dlish	Dlish	NA	3721.79	-0.21368	5.12e-05
LOC112055063	60S ribosomal protein L18	RpL18	NA	41247.8	0.343931	5.2e-05
LOC112047587	cytochrome b reductase 1-like isoform X2	nemy	NA	570.104	1.6262	5.28e-05
LOC112044573	leucine-rich PPR motif-containing protein, mitochondrial	bsf	NA	3170.86	-0.284311	5.32e-05
LOC112057877	venom carboxylesterase-6-like	Est-6	NA	290.873	2.32478	5.46e-05
LOC112058043	follistatin-A	LOC112058043	NA	87.1135	-1.22701	5.47e-05
LOC112055822	E3 ubiquitin-protein ligase RNF8-like isoform X2	LOC112055822	NA	982.261	-0.35034	5.56e-05
LOC112046818	leucine-rich repeat-containing protein 15	Lrt	NA	4145	-0.886947	5.59e-05
LOC112051223	ATM interactor	LOC112051223	NA	153.709	0.703593	5.59e-05
LOC112055744	probable maleylacetoacetate isomerase 1	GstZ1	NA	133.101	1.37357	5.65e-05
LOC112052208	transcriptional regulator ATRX	ADD1	NA	4296.44	-0.216397	5.67e-05
LOC112049103	WAP, Kazal, immunoglobulin, Kunitz and NTR domain-containing protein	LOC112049103	eyespot_down	428.571	1.36313	5.74e-05
LOC112052491	#N/A	#N/A	NA	138.934	1.73985	5.78e-05
LOC112045369	Mucosa-associated lymphoid tissue lymphoma translocation protein 1	LOC112045369	NA	1018.83	0.33771	5.8e-05
LOC112049016	ejaculatory bulb-specific protein 3-like	CSP6	eyespot_down	118.761	-1.3952	5.82e-05
LOC112044693	acetylcholine receptor subunit alpha-like 2	nAChRa2	NA	140.548	-1.74116	5.82e-05
LOC112055327	protein obstructor-E isoform X2	Gasp	eyespot_down	13755.4	0.995929	5.86e-05
LOC112050243	uncharacterized protein LOC112050243	CG14321	NA	41.7104	-2.21996	5.96e-05
LOC112047298	protein tramtrack, alpha isoform isoform X3	ttk	NA	10298	0.612941	6.08e-05
LOC112047776	RNA pseudouridylate synthase domain-containing protein 1-like	LOC112047776	NA	170.99	-0.999275	6.2e-05
LOC112053681	F-box-like/WD repeat-containing protein TBL1XR1	ebi	NA	2300.89	-0.225244	6.2e-05
LOC112055329	uncharacterized protein LOC112055329	LOC112055329	NA	274.526	2.11586	6.22e-05
LOC112044206	uncharacterized protein LOC112044206 isoform X2	exp	NA	393.074	0.861685	6.27e-05
LOC112051068	28S ribosomal protein S28, mitochondrial	mRpS28	NA	607.392	-0.512823	6.27e-05
LOC112045529	putative lysozyme	LYSC6	NA	34.0986	3.68321	6.28e-05
LOC112052254	uncharacterized protein LOC112052254	LOC112052254	NA	53.3035	1.69444	6.28e-05
LOC112043860	serine/threonine-protein kinase 17A isoform X1	Drak	NA	3481.8	0.508847	6.31e-05
LOC112047233	probable rRNA-processing protein EBP2 homolog	CG1542	NA	2502.01	-0.427992	6.42e-05
LOC112042986	HBS1-like protein	HBS1	NA	1391.17	-0.332184	6.44e-05
LOC112046814	uncharacterized protein LOC112046814 isoform X1	LOC112046814	NA	1572.79	0.63478	6.47e-05
LOC112046755	inhibitor of Bruton tyrosine kinase	CG8060	NA	2092.92	-0.274613	6.54e-05
LOC112054602	ornithine decarboxylase 1-like	Odc1	NA	2524.08	0.403199	6.6e-05
LOC112042900	Neuronal pentraxin-2	b6	eyespot_up	2893.17	1.43172	6.65e-05
LOC112057689	probable 39S ribosomal protein L45, mitochondrial	mRpL45	NA	1553.09	-0.360161	6.79e-05
LOC112045344	mitochondrial carrier protein Rim2 isoform X1	Rim2	NA	434.885	-0.63605	6.81e-05
LOC112056703	NADH dehydrogenase [ubiquinone] 1 beta subcomplex subunit 9	ND-B22	NA	1851.5	0.313628	6.86e-05
LOC112054776	hyaluronidase PH-20-like isoform X1	LOC112054776	NA	41.746	-1.858	6.93e-05
LOC112049830	protein yippee-like CG15309 isoform X1	CG15309	eyespot_down	1454.08	0.584617	6.97e-05
LOC112049358	anaphase-promoting complex subunit 13	CG33981	NA	849.605	-0.587128	7.07e-05
LOC112048797	mediator of RNA polymerase II transcription subunit 17	MED17	NA	1029.57	-0.272902	7.09e-05
LOC112045634	multidrug resistance-associated protein 4-like	CG4562	eyespot_down	1610.17	-0.257605	7.23e-05
LOC112049476	histone H2A	His2A:CG31618	NA	83.5949	-0.973592	7.35e-05
LOC112048180	nuclear pore complex protein Nup214-like isoform X2	Nup214	NA	4046.84	-0.228614	7.52e-05
LOC112058247	dnaJ homolog subfamily A member 2-like	Droj2	NA	6255.07	-0.217668	7.52e-05
LOC112054739	patj homolog	Patj	NA	353.7	-0.47676	7.69e-05
LOC112052398	transcription factor AP-2-epsilon isoform X1	AP-2	NA	1318.34	1.11704	7.69e-05
LOC112047751	#N/A	#N/A	NA	16.9688	3.95901	7.74e-05
LOC112054302	PAN2-PAN3 deadenylation complex subunit PAN3 isoform X2	PAN3	NA	627.188	0.532645	7.98e-05
LOC112051893	enhancer of split mbeta protein-like	E(spl)mbeta-HLH	NA	724.097	0.528731	7.99e-05
LOC112049978	protein Fe65 homolog isoform X1	LOC112049978	NA	350.555	-0.613543	8.03e-05
LOC112052375	protein bric-a-brac 2-like isoform X2	CG8924	NA	442.335	-0.579286	8.03e-05
LOC112054105	CD63 antigen-like	Tsp47F	NA	24.542	8.05733	8.03e-05
LOC112051027	lymphokine-activated killer T-cell-originated protein kinase	CG8173	NA	1078.57	-0.89668	8.09e-05
LOC112058396	Lipase 3	Rgk1	NA	55.4781	1.35626	8.09e-05
LOC112052645	heat shock 70 kDa protein cognate 4	Hsc70-4	NA	155189	0.523343	8.2e-05
LOC112058002	retinoblastoma-like protein 1	Rbf	NA	767.231	-0.764096	8.25e-05
LOC112052112	fat-like cadherin-related tumor suppressor homolog	kug	eyespot_up	4085.12	0.424485	8.25e-05
LOC112044023	sin3 histone deacetylase corepressor complex component SDS3	CG14220	NA	499.179	-0.633339	8.33e-05
LOC112043351	zinc finger protein 622	CG6769	NA	1114.82	-0.259833	8.38e-05
LOC112043346	KPI93276.1 F-box/LRR-repeat protein 6	Fbl6	NA	1138.89	0.333625	8.42e-05
LOC112050019	protein KTI12 homolog	CG3587	NA	718.882	-0.6788	8.47e-05
LOC112053766	multiple C2 and transmembrane domain-containing protein-like isoform X1	Mctp	NA	467.19	0.646742	8.58e-05
LOC112045872	plexin domain-containing protein 2	l(1)G0289	NA	1443.93	0.369413	8.59e-05
LOC112044283	neuronal acetylcholine receptor subunit alpha-7 isoform X1	nAChRalpha6	NA	55.5204	1.44167	8.61e-05
LOC112048669	NADH dehydrogenase (ubiquinone) complex I, assembly factor 6 isoform X1	sicily	NA	231.611	-0.616238	8.66e-05
LOC112052312	calcium uniporter protein, mitochondrial	MCU	NA	322.131	0.441861	8.75e-05
LOC112054846	atrial natriuretic peptide-converting enzyme	CG1632	NA	879.993	1.02702	8.78e-05
LOC112049588	zinc finger protein 91-like	CG7987	NA	382.489	0.588756	8.83e-05
LOC112053081	S1 RNA-binding domain-containing protein 1	CG31156	NA	401.148	0.679528	9.12e-05
LOC112054927	peroxisomal biogenesis factor 3	Pex3	NA	2027.64	-0.245356	9.21e-05
LOC112055473	F-box/WD repeat-containing protein 4	LOC112055473	NA	815.255	0.440644	9.24e-05
LOC112042843	dnaJ homolog subfamily C member 8	CG10375	NA	1991.43	0.408602	9.44e-05
LOC112049746	endoplasmic reticulum mannosyl-oligosaccharide 1,2-alpha-mannosidase	alpha-Man-Ib	NA	876.232	0.383633	9.47e-05
LOC112050669	uncharacterized protein LOC112050669 isoform X2	RhoGAP71E	eyespot_up	851.38	-0.503046	9.53e-05
LOC112057031	Protein translocase subunit secA	LOC112057031	NA	176.657	2.03554	9.53e-05
LOC112043495	L-threonine ammonia-lyase-like	Srr	NA	25.3247	-1.59173	9.64e-05
LOC112043700	serine/arginine repetitive matrix protein 2 isoform X1	Srrm234	NA	3509.06	-0.200823	9.67e-05
LOC112050276	PAS domain-containing serine/threonine-protein kinase	Pask	NA	248.937	-1.35347	9.69e-05
LOC112049987	tetratricopeptide repeat protein 28	CG43163	NA	4293.24	-0.304768	9.82e-05
LOC112047428	ubiquinone biosynthesis protein COQ9-B, mitochondrial-like isoform X2	Coq9	NA	1374.3	-0.404318	9.83e-05
LOC112043663	ELAV-like protein 1	fne	NA	2090.01	0.401016	9.92e-05
LOC112045632	ecdysteroid 22-kinase	CG31288	NA	122.209	1.43711	0.000100218
LOC112054131	MATH and LRR domain-containing protein PFE0570w-like	LOC112054131	NA	666.519	0.598402	0.000100218
LOC112043743	uncharacterized protein LOC112043743	LOC112043743	NA	99.1735	1.03372	0.000101829
LOC112054178	histone-lysine N-methyltransferase, H3 lysine-79 specific isoform X1	gpp	NA	2692.56	0.386545	0.000102849
LOC112049632	glucose-6-phosphate exchanger SLC37A2 isoform X1	MFS16	NA	1663.47	-0.433597	0.000103052
LOC112043671	uncharacterized protein LOC112043671	LOC112043671	NA	163.767	-1.1165	0.0001042
LOC112052915	FK506-binding protein 2	Fkbp14	NA	9013.65	0.689201	0.0001042
LOC112057816	nucleolar protein 58	nop5	NA	10020.7	-0.393826	0.000105892
LOC112043084	cullin-5	Cul5	NA	2444.97	0.194737	0.000106163
LOC112052304	28S ribosomal protein S15, mitochondrial	bonsai	NA	1461.87	-0.389914	0.000106288
LOC112043141	uncharacterized protein LOC112043141 isoform X1	LOC112043141	NA	1292.94	1.09198	0.000107759
LOC112043916	#N/A	#N/A	NA	1597.12	0.709263	0.00010798
LOC112042811	mitochondrial import inner membrane translocase subunit Tim22	CG31229	NA	688.865	-0.419304	0.000107994
LOC112046685	heme transporter hrg1-B-like	LOC112046685	NA	319.607	0.536785	0.000107994
LOC112046734	NADH dehydrogenase [ubiquinone] iron-sulfur protein 5-like	Ndufs5	NA	1492.97	-0.425418	0.000110806
LOC112046481	ATP-dependent RNA helicase DDX42	CG6418	NA	3256.39	-0.374455	0.00011403
LOC112048958	UPF0389 protein CG9231	RpL24	NA	381.212	0.713876	0.00011403
LOC112056716	inositol polyphosphate 5-phosphatase E-like	INPP5E	NA	7.32809	6.29574	0.000115096
LOC112049558	nuclear hormone receptor HR96 isoform X1	Hr96	NA	461.321	0.540226	0.000115238
LOC112050110	argininosuccinate lyase	Argl	NA	37.7212	-1.87862	0.000115286
LOC112053204	transmembrane protein 258	kud	NA	2661.28	-0.470284	0.000119059
LOC112057709	kinesin-like protein Klp61F	Klp61F	NA	1571.4	-0.841506	0.000119226
LOC112055354	cell cycle checkpoint protein RAD1	Rad1	NA	203.454	-0.970709	0.000119595
LOC112049970	uncharacterized protein LOC112049970	LOC112049970	NA	877.039	0.355564	0.000121655
LOC112043319	mitochondrial chaperone BCS1	CG4908	NA	428.477	-0.393857	0.000122212
LOC112043412	cohesin subunit SA-1	SA	NA	9008.2	-0.226067	0.000123282
LOC112046961	mitochondrial pyruvate carrier 1	Mpc1	NA	739.261	0.384728	0.000123583
LOC112045363	2-hydroxyacyl-CoA lyase 1 isoform X1	Hacl	NA	780.631	-0.386688	0.000124292
LOC112049828	probable cytochrome P450 49a1	Cyp12e1	NA	399.105	0.653081	0.000124292
LOC112051394	uncharacterized protein LOC112051394 isoform X1	CG1674	NA	51.1275	-1.82448	0.000125113
LOC112048570	poly [ADP-ribose] polymerase	Parp	NA	3565.94	-0.51675	0.000125296
LOC112046103	proteasome subunit beta type-1	Prosbeta6	NA	3863.99	-0.306316	0.000127148
LOC112050192	uncharacterized protein LOC112050192	LOC112050192	NA	14.7501	-7.34223	0.000127623
LOC112051472	transient receptor potential cation channel protein painless	pain	eyespot_up	893.288	1.78549	0.000127623
LOC112052150	calcium-transporting ATPase sarcoplasmic/endoplasmic reticulum type isoform X2	SERCA	NA	4957.27	0.291083	0.000127623
LOC112051167	double-strand break repair protein MRE11	mre11	NA	4074.19	-0.260183	0.000129683
LOC112052724	uncharacterized protein LOC112052724 isoform X1	l(3)mbt	NA	830.664	-0.391931	0.000130193
LOC112043149	ubiquitin carboxyl-terminal hydrolase 36	scny	NA	906.744	0.435149	0.000130683
LOC112046170	monocarboxylate transporter 13 isoform X2	hrm	NA	1142.21	0.44514	0.000130683
LOC112053948	coiled-coil domain-containing protein 22	CG9951	NA	256.616	0.727953	0.000130892
LOC112044488	ribosome biogenesis protein NSA2 homolog	Ip259	NA	11750.8	0.613481	0.000131106
LOC112051734	hydrocephalus-inducing protein homolog	LOC112051734	NA	18.4078	4.07457	0.000132694
LOC112044103	elongation of very long chain fatty acids protein 7-like	sit	NA	44.3893	1.98647	0.000134669
LOC112058491	glucose 1,6-bisphosphate synthase	Pgm2a	NA	237.504	-0.738562	0.000134669
LOC112045748	elongation of very long chain fatty acids protein 7-like	bond	NA	29.8766	-1.99417	0.000135753
LOC112054375	putative nuclease HARBI1	LOC112054375	NA	248.372	-0.776217	0.000135753
LOC112057965	centromere protein L	LOC112057965	NA	386.11	-1.12751	0.000140539
LOC112055465	macrophage mannose receptor 1-like	LOC112055465	NA	96.9804	1.46626	0.000140951
LOC112044575	malate dehydrogenase, cytoplasmic	Mdh1	NA	6834.26	-0.268915	0.00014123
LOC112044282	mediator of RNA polymerase II transcription subunit 27	MED27	NA	853.329	0.413074	0.000142341
LOC112051087	adhesive plaque matrix protein	CG13003	eyespot_down	1111.48	1.18717	0.000147192
LOC112053913	leucine-rich repeat-containing protein 58	CG32687	NA	155.95	0.799505	0.000147192
LOC112049794	dual specificity protein kinase lkh1 isoform X1	Doa	NA	3199.86	-0.311615	0.00014728
LOC112050733	mevalonate kinase	CG33671	NA	744.779	0.400785	0.000147359
LOC112045508	uncharacterized protein LOC112045508 isoform X1	LOC112045508	NA	3531.83	0.605877	0.000148295
LOC112053167	39S ribosomal protein L18, mitochondrial	mRpL18	NA	677.851	-0.640325	0.000148496
LOC112046904	polyadenylate-binding protein 1	pAbp	NA	95298.2	0.271093	0.000149067
LOC112052268	tetratricopeptide repeat protein 37	LOC112052268	NA	1300.54	-0.471887	0.000150245
LOC112056086	CD151 antigen-like	LOC112056086	NA	133.277	1.005	0.000150414
LOC112043521	uncharacterized protein LOC112043521	LOC112043521	NA	963.11	0.445455	0.000152187
LOC112043170	enoyl-CoA delta isomerase 2, mitochondrial	Dci	NA	824.648	0.623871	0.000153198
LOC112049942	uncharacterized protein LOC112049942	LOC112049942	NA	448.499	0.871644	0.000153468
LOC112043851	polypeptide N-acetylgalactosaminyltransferase 1-like isoform X1	Pgant1	NA	1053.59	-0.373531	0.000153761
LOC112045947	solute carrier family 28 member 3-like	CNT2	NA	88.7902	1.55397	0.000154952
LOC112043015	uncharacterized protein LOC112043015 isoform X1	LOC112043015	NA	12.5576	3.49826	0.000160438
LOC112049908	heat shock protein Hsp-12.2-like	CG4461	NA	12.7618	3.77498	0.000160438
LOC112051227	proteoglycan 4-like	Paip2	eyespot_up	3287.23	0.313305	0.000161149
LOC112044663	heterogeneous nuclear ribonucleoprotein 27C isoform X6	Hrb27C	eyespot_up	30750.6	-0.203821	0.000161716
LOC112054224	neuroblastoma-amplified sequence-like	LOC112054224	NA	2184.5	0.431999	0.000162787
LOC112056080	protein amalgam-like isoform X1	CG34353	NA	970.757	0.488492	0.000162787
LOC112052867	uncharacterized protein LOC112052867 isoform X1	CG6398	NA	4464.15	0.514101	0.000162929
LOC112044723	glutamate-rich WD repeat-containing protein 1	l(2)09851	NA	2807.54	-0.319448	0.000163024
LOC112049135	pre-mRNA 3' end processing protein WDR33	Wdr33	NA	1481.79	-0.420191	0.000163024
LOC112054343	pyruvate dehydrogenase (acetyl-transferring) kinase, mitochondrial	Pdk	NA	285.719	0.530082	0.00016305
LOC112051641	EF-hand calcium-binding domain-containing protein 2 isoform X1	CG11041	NA	21.5863	2.09924	0.000163333
LOC112047102	oocyte zinc finger protein XlCOF26-like	LOC112047102	NA	284.557	0.478279	0.000163703
LOC112053516	succinate dehydrogenase assembly factor 2-B, mitochondrial-like	CG14757	NA	495.682	0.572988	0.000164734
LOC112053103	protein spaetzle 4 isoform X1	spz4	NA	162.348	1.72822	0.000165731
LOC112043473	calcium release-activated calcium channel protein 1 isoform X1	Orai	NA	556.151	0.591151	0.000165815
LOC112045053	UDP-xylose and UDP-N-acetylglucosamine transporter	Efr	NA	1723.91	0.257069	0.000165815
LOC112044492	regucalcin-like	regucalcin	NA	387.833	-1.23988	0.000166633
LOC112058180	PAX3- and PAX7-binding protein 1	CG1965	NA	841.036	-0.328732	0.000166687
LOC112043155	nuclear pore complex protein Nup160 homolog	Nup160	NA	2429.83	-0.329831	0.000167063
LOC112055179	D-2-hydroxyglutarate dehydrogenase, mitochondrial	D2hgdh	NA	108.345	1.92981	0.000173331
LOC112047152	guanine nucleotide exchange factor subunit Rich	Rich	NA	551.508	0.387294	0.000173777
LOC112043255	Protein MEMO1	LOC112043255	NA	405.694	-0.880057	0.000174445
LOC112046293	rho GTPase-activating protein 1-like	RhoGAP68F	NA	175.279	0.689539	0.000174826
LOC112044442	protein alan shepard isoform X1	shep	eyespot_up	3428.6	0.745445	0.000175202
LOC112047223	DNA replication licensing factor Mcm5	Mcm5	NA	2224.72	-0.458242	0.000175513
LOC112050834	proliferation-associated protein 2G4	CG10576	NA	15833.4	-0.311357	0.00018139
LOC112056623	OWR44436.1 ecdysteroid 22-kinase	CG13813	NA	271.813	1.96674	0.00018139
LOC112053901	leucine-zipper-like transcriptional regulator 1	LOC112053901	NA	124.404	0.905566	0.000181776
LOC112051396	chloride channel protein 2 isoform X2	ClC-a	NA	1170.34	-0.77783	0.000183416
LOC112053886	titin isoform X4	CG34417	eyespot_up	50723.5	0.336981	0.000183452
LOC112043236	glycosylphosphatidylinositol anchor attachment 1 protein	GAA1	NA	1388.76	-0.437347	0.00018421
LOC112046079	tubulin-specific chaperone E	Tbce	NA	2396.79	0.349814	0.000185188
LOC112049404	RNA binding protein fox-1 homolog 3 isoform X2	Rbfox1	NA	704.985	-0.470283	0.000185321
LOC112051473	#N/A	#N/A	NA	109.044	0.978393	0.000186276
LOC112053930	uncharacterized protein LOC112053930	LOC112053930	NA	14.7793	2.4332	0.000193976
LOC112053853	DNA replication licensing factor Mcm2	Mcm2	NA	2238.26	-0.522832	0.000196249
LOC112044076	RNA-binding protein lark isoform X1	lark	NA	8152.1	-0.292353	0.000199098
LOC112049079	#N/A	#N/A	NA	132.614	2.53786	0.000199411
LOC112049141	protein smoothened	smo	NA	1435.46	-0.356619	0.000200726
LOC112049612	probable very-long-chain enoyl-CoA reductase art-1	Sc2	NA	3538.2	1.15884	0.000201017
LOC112050776	malignant T-cell-amplified sequence 1 homolog	MCTS1	NA	1874.17	-0.369785	0.000201017
LOC112046337	BTB/POZ domain-containing protein KCTD1	twz	NA	21.3374	1.96237	0.000202049
LOC112049867	DNA ligase 1	DNAlig1	NA	1473.3	-0.629775	0.000203976
LOC112052566	tetratricopeptide repeat protein 14 homolog isoform X1	CG6621	NA	9957.83	-0.394041	0.000206039
LOC112042932	tachykinin-like peptides receptor 86C	TkR86C	NA	80.9566	1.43616	0.000206761
LOC112045394	charged multivesicular body protein 3	Vps24	NA	1076.74	-0.363709	0.000206761
LOC112047136	RYamide receptor-like	Lkr	NA	32.869	-1.81349	0.000207427
LOC112047056	DNA repair protein RAD52 homolog isoform X2	LOC112047056	NA	667.271	0.485351	0.000209152
LOC112055746	DNA topoisomerase 3-beta-1	Top3beta	NA	1582.84	0.284976	0.0002131
LOC112044480	THAP domain-containing protein 1-like	LOC112044480	NA	1394.13	-0.459882	0.000218177
LOC112052596	protein rhomboid-like	LOC112052596	eyespot_up	48.8305	1.5032	0.000219414
LOC112054289	glucose-6-phosphate 1-epimerase	CG9008	NA	3891.31	-0.540452	0.000220051
LOC112055184	cell growth-regulating nucleolar protein	CG12909	NA	4622.77	-0.370527	0.000220051
LOC112049110	clavesin-2-like	CG10026	eyespot_up	2446.9	0.227511	0.000223887
LOC112051447	peptidyl-tRNA hydrolase ICT1, mitochondrial	CG6094	NA	956.149	-0.328351	0.00023093
LOC112057452	transcription initiation factor TFIID subunit 2	Taf2	NA	104.79	1.60837	0.000232885
LOC112043043	nicotinate phosphoribosyltransferase isoform X2	Naprt	NA	635.327	-0.431749	0.000233399
LOC112042890	uncharacterized protein LOC112042890	LOC112042890	NA	95.2145	0.80414	0.000234693
LOC112049043	RNA cytidine acetyltransferase	l(1)G0020	NA	2656.97	-0.334585	0.000236411
LOC112055226	uncharacterized protein LOC112055226, partial	dve	NA	1313.45	-0.353058	0.000242397
LOC112049997	gephyrin	cin	NA	194.486	0.653234	0.000242756
LOC112048813	chromatin assembly factor 1 subunit B	Caf1-105	eyespot_down	702.631	-0.706341	0.00024283
LOC112047675	#N/A	#N/A	NA	575.803	0.807576	0.000246338
LOC112052139	fatty acid-binding protein-like	LOC112052139	NA	1210.99	0.275985	0.000246651
LOC112056762	anaphase-promoting complex subunit 1	shtd	NA	375.217	-0.478467	0.00024816
LOC112043830	gamma-taxilin	CG5886	NA	1058.86	-0.585082	0.000248298
LOC112044092	uncharacterized protein LOC112044092	CG16791	NA	425.822	-0.475971	0.000248298
LOC112055951	zinc finger protein 808-like	LOC112055951	NA	396.501	0.922918	0.000252261
LOC112052894	putative RNA-directed DNA polymerase from transposon BS-like Protein	LOC112052894	NA	67.6464	-2.85618	0.000253516
LOC112052200	small nuclear ribonucleoprotein F	SmF	eyespot_down	5631.33	-0.305762	0.00025521
LOC112052167	ubiquitin-like protein 7	LOC112052167	NA	923.971	-0.361276	0.000255805
LOC112054250	selenium-binding protein 1	CG7966	NA	213.643	1.14871	0.00025605
LOC112055934	leukocyte receptor cluster member 8 homolog isoform X2	LOC112055934	NA	88.566	-4.32558	0.000256777
LOC112057987	probable protein arginine N-methyltransferase 6.1	Art8	NA	616.928	-0.606347	0.000257287
LOC112058150	uncharacterized protein LOC112058150 isoform X1	udt	NA	5267.05	-0.462964	0.000257636
LOC112049011	homeobox protein 2-like isoform X4	CG30460	NA	1489.52	0.73007	0.000258183
LOC112048933	PR domain zinc finger protein 1	ich	NA	536.007	1.65085	0.000261173
LOC112045427	F-box/LRR-repeat protein 14	Ppa	NA	3306.79	-0.430759	0.000262935
LOC112053547	serpin 100A	SRPN12	NA	788.008	0.8222	0.000264458
LOC112043853	protein tilB homolog isoform X4	CG14995	NA	1362.03	-0.232803	0.000269277
LOC112047706	terminal nucleotidyltransferase 5C isoform X1	CG46385	eyespot_up	441.075	0.480263	0.000270254
LOC112045802	UDP-glucuronosyltransferase 2B2-like	Ugt301D1	NA	174.139	-2.26688	0.000274865
LOC112050129	neurogenic protein big brain	bib	NA	469.365	0.743819	0.000279451
LOC112056565	ATP-dependent RNA helicase DDX24	CG9143	NA	2288.25	-0.525243	0.000279961
LOC112047768	uncharacterized protein LOC112047768	LOC112047768	eyespot_up	6759.15	0.243104	0.000282542
LOC112050774	adiponectin receptor protein	AdipoR	NA	4795.07	0.598707	0.000284965
LOC112058368	serine protease easter-like	MP1	eyespot_down	1649.15	0.753372	0.000284965
LOC112043917	formin-like protein 6 isoform X1	capu	NA	2796.53	-0.275972	0.000285715
LOC112053337	#N/A	#N/A	NA	63.6247	0.982553	0.000286748
LOC112046980	RING finger protein 10	CG12099	NA	6624.89	0.391776	0.000291297
LOC112053435	enoyl-[acyl-carrier-protein] reductase, mitochondrial	CG16935	NA	543.598	-0.465089	0.000293823
LOC112047930	dedicator of cytokinesis protein 7	Zir	NA	1516.7	-0.283324	0.000293895
LOC112046727	nuclear pore complex protein Nup205	Nup205	NA	765.227	-0.540454	0.000295375
LOC112043301	proteasome subunit beta type-6	Prosbeta1	eyespot_down	4199.64	-0.340455	0.000299085
LOC112043600	P23-like protein	Hacd2	NA	5102.26	-0.308733	0.000299132
LOC112046378	T-complex protein 1 subunit gamma	LOC112046378	NA	75.7392	0.844007	0.000304479
LOC112054741	serine/arginine repetitive matrix protein 2-like	LOC112054741	NA	5878.23	-0.279848	0.000307703
LOC112057954	replication factor C subunit 3	RfC38	NA	417.647	-0.773664	0.000307703
LOC112052598	uncharacterized protein LOC112052598 isoform X1	CG17127	NA	20921.9	0.65883	0.000309672
LOC112058117	probable deoxyhypusine synthase	CG8005	NA	1227.58	-0.45711	0.000311462
LOC112049971	OWR54181.1 putative glutamic acid-rich protein precursor	LOC112049971	eyespot_up	7120.68	0.310316	0.000312003
LOC112054733	cytochrome P450 18a1	Cyp18a1	NA	925.859	3.91489	0.000312849
LOC112049073	mitochondrial import inner membrane translocase subunit Tim23	Tim23	NA	749.741	-0.435096	0.00031359
LOC112044947	26S proteasome non-ATPase regulatory subunit 11	Rpn6	NA	5884.07	-0.22105	0.000314065
LOC112047195	senecionine N-oxygenase-like	Fmo-2	NA	307.648	1.85682	0.000314065
LOC112050067	protein draper-like	NimC2	NA	227.601	1.11355	0.000314065
LOC112056714	26S proteasome non-ATPase regulatory subunit 12	Rpn5	NA	5711.4	-0.250068	0.000314065
LOC112053525	cytoplasmic dynein 2 heavy chain 1	btv	eyespot_down	1583.63	-2.33499	0.000325375
LOC112057741	solute carrier organic anion transporter family member 4C1-like	LOC112057741	NA	9.84847	4.64519	0.000325544
LOC112048439	chromodomain-helicase-DNA-binding protein Mi-2 homolog isoform X1	Chd3	NA	15151.4	-0.143068	0.000325855
LOC112056371	uncharacterized LOC106116239 precursor	Osi2	NA	172.444	1.00805	0.000327695
LOC112046076	WD repeat-containing protein 43	CG30349	NA	3559.56	-0.250352	0.000341437
LOC112051710	condensin complex subunit 1	Cap-D2	NA	1625.21	-0.645247	0.000343321
LOC112051226	ras-responsive element-binding protein 1	peb	NA	369.745	0.565969	0.000348797
LOC112043420	FAD-linked sulfhydryl oxidase ALR	Alr	NA	250.242	0.631521	0.000351762
LOC112048421	cell cycle control protein 50A	CDC50	NA	822.287	1.0081	0.000356484
LOC112043927	A-kinase anchor protein 200	LOC112043927	eyespot_down	18176.9	-0.318257	0.000358603
LOC112052563	UPF0430 protein CG31712	CG31712	NA	1529.76	0.502001	0.000358603
LOC112045360	sialin-like isoform X1	CG9864	NA	49.6214	-1.21798	0.000359029
LOC112049323	tetrameric potassium-selective cyclic nucleotide gated channel	LOC112049323	NA	110.957	6.44026	0.000360749
LOC112046962	putative G-protein coupled receptor 158	CG31195	NA	3310.67	-0.262411	0.000361364
LOC112058404	actin-related protein 8	Arp8	NA	692.282	0.319292	0.000361662
LOC112054484	arginine kinase isoform X1	Argk	eyespot_down	6321.25	0.696861	0.00036414
LOC112044869	hsc70-interacting protein-like	HIP	NA	7808.6	-0.481562	0.000364493
LOC112055834	CUB and sushi domain-containing protein 3 isoform X1	CTLSE2	NA	441.758	1.85232	0.000366517
LOC112047770	zinc finger protein 568-like isoform X4	LOC112047770	NA	675.198	-0.377306	0.000367169
LOC112053080	A-kinase anchor protein 17A isoform X1	Xe7	NA	2172.41	-0.246938	0.000367535
LOC112045071	uncharacterized protein LOC112045071	LOC112045071	NA	270.938	0.663768	0.000367805
LOC112043309	collagen alpha-1(III) chain-like isoform X1	LOC112043309	eyespot_down	9931.75	-0.272924	0.000368626
LOC112055037	probable RNA-binding protein EIF1AD	CG31957	NA	636.982	0.517363	0.000369185
LOC112046254	uncharacterized protein LOC112046254 isoform X3	jus	NA	43.5983	1.28594	0.000371779
LOC112043279	protein ECT2 isoform X1	pbl	NA	1885.04	-0.211944	0.000373094
LOC112047246	kinesin-like protein KIF18A isoform X1	Klp67A	NA	598.814	-1.08489	0.000374012
LOC112054673	protein lethal(2)essential for life-like	LOC112054673	NA	838.131	1.5563	0.000376405
LOC112045062	cryptochrome-1	phr6-4	NA	499.839	-0.633461	0.000380374
LOC112050735	crossover junction endonuclease EME1	mms4	NA	649.116	-0.841982	0.000380374
LOC112054188	guanine nucleotide-binding protein subunit gamma-e	Ggamma30A	NA	297.391	-0.987356	0.000380532
LOC112043675	reticulon-3-B isoform X4	Rtnl1	NA	9554.55	-0.890226	0.000381356
LOC112045184	transmembrane protein adipocyte-associated 1 homolog isoform X1	LOC112045184	NA	378.776	-0.4201	0.000381636
LOC112049259	H(+)/Cl(-) exchange transporter 5 isoform X1	ClC-c	NA	795.877	0.334102	0.000381636
LOC112051669	serine/arginine repetitive matrix protein 1-like	hwt	NA	183.031	0.702923	0.000381636
LOC112056928	UPF0692 protein CG33108	CG33108	NA	603.511	0.544314	0.000381636
LOC112048509	COP9 signalosome complex subunit 5	CSN5	NA	3139.07	-0.286309	0.000383073
LOC112050499	luc7-like protein 3	CG3198	NA	4937.32	-0.229875	0.000383073
LOC112052465	muscle LIM protein Mlp84B isoform X2	Mlp60A	NA	68.1111	1.50546	0.000383073
LOC112052654	histone deacetylase 3	Hdac3	NA	491.488	0.317563	0.000383073
LOC112051325	testis-expressed sequence 10 protein homolog	CG1575	NA	1007.06	0.337057	0.000384172
LOC112057918	AN1-type zinc finger protein 1-like	LOC112057918	NA	275.625	-0.507945	0.000386795
LOC112052099	UPF0489 protein C5orf22 homolog	MESR6	NA	673.628	0.517521	0.000387252
LOC112046503	unconventional myosin-XV	Myo15	NA	3550.46	0.332118	0.00039374
LOC112058542	KPJ15189.1 Transmembrane protein C20orf108-like	CG17508	NA	3073.17	0.429905	0.000394983
LOC112045592	Down syndrome cell adhesion molecule-like protein Dscam2	Dscam3	eyespot_down	82.8331	2.22492	0.000395707
LOC112045655	#N/A	#N/A	NA	292.506	0.675062	0.00039624
LOC112043034	acylglycerol kinase, mitochondrial	Mulk	NA	754.942	-0.434413	0.000397503
LOC112050515	39S ribosomal protein L12, mitochondrial	mRpL12	NA	1440.65	-0.31211	0.000400477
LOC112048586	uncharacterized protein LOC112048586	LOC112048586	NA	247.475	0.69145	0.000402034
LOC112045769	uncharacterized protein LOC112045769	LOC112045769	NA	2839.08	0.523014	0.000403088
LOC112046739	tyrosine-protein kinase receptor torso-like	tor	NA	25.7675	1.90969	0.000406829
LOC112044292	protein C15orf41 homolog	CG12713	NA	571.326	-0.453818	0.00040853
LOC112056893	#N/A	#N/A	NA	606.685	1.07164	0.000408545
LOC112053009	39S ribosomal protein L39, mitochondrial	mRpL39	NA	1081.17	-0.33279	0.000415204
LOC112048996	PIH1 domain-containing protein 1-like	Pih1D1	NA	858.796	0.522348	0.000416811
LOC112045324	probable histone-binding protein Caf1	Caf1	NA	3288.16	-0.36308	0.000425471
LOC112046068	methylosome subunit pICln	icln	NA	2156.41	-0.362875	0.000425471
LOC112049125	zinc finger CCCH domain-containing protein 10	LOC112049125	NA	819.971	0.327253	0.000435503
LOC112045548	lysozyme-like	CG6426	NA	2609.34	0.912396	0.000443821
LOC112054595	heat shock 70 kDa protein cognate 3	Hsc70-3	eyespot_up	51232.9	0.416143	0.000443821
LOC112053215	dendritic arbor reduction protein 1-like isoform X2	dar1	NA	145.13	1.78367	0.000445347
LOC112053312	scavenger receptor class B member 1-like	SCRB6	NA	307.711	0.770032	0.00044543
LOC112052474	alpha-tocopherol transfer protein-like	CG5973	NA	463.668	1.83648	0.000452802
LOC112053537	Serine proteinase stubble	CG5390	NA	1284.18	0.876132	0.000455184
LOC112045823	thioredoxin-like protein 1	Txl	NA	2304.78	-0.258778	0.000455688
LOC112047396	nucleoporin NUP53	Nup35	NA	529.402	-0.559848	0.000456339
LOC112044617	protein expanded	ex	NA	660.711	-0.474938	0.000456978
LOC112057425	uncharacterized protein LOC112057425	LOC112057425	NA	103.562	6.6202	0.000470653
LOC112043562	TP53-regulated inhibitor of apoptosis 1-like	CG30108	NA	297.441	-0.601285	0.000474466
LOC112043267	uncharacterized protein C9orf85 homolog	CG8675	NA	1122.69	-0.602677	0.00047547
LOC112050189	uncharacterized protein LOC112050189	LOC112050189	NA	96.4555	1.43913	0.00047547
LOC112047831	SAP30-binding protein	CG2063	NA	49.3855	-1.09546	0.000479382
LOC112051960	dynein assembly factor 1, axonemal homolog	dtr	NA	33.8614	1.83672	0.000480246
LOC112043564	serine protease persephone-like	snk	NA	2004.05	-0.451131	0.000482522
LOC112051339	15-hydroxyprostaglandin dehydrogenase [NAD(+)]-like	Pdh	NA	403.882	-1.27976	0.000485704
LOC112043998	U3 small nucleolar ribonucleoprotein protein IMP4	CG11920	NA	1442.78	-0.407677	0.00048854
LOC112056557	histone-arginine methyltransferase CARMER	CARM1	NA	2668.85	-0.264413	0.00049106
LOC112052780	probable methylcrotonoyl-CoA carboxylase beta chain, mitochondrial	Mccc2	NA	49.6321	-1.4183	0.000493349
LOC112049022	cilia- and flagella-associated protein 97-like	LOC112049022	NA	100.146	-1.37949	0.000495896
LOC112053448	uncharacterized protein LOC112053448	LOC112053448	NA	217.328	0.519075	0.000497747
LOC112052887	OWR44640.1 putative pdz domain protein arc	a	eyespot_up	772.837	-0.431917	0.000503108
LOC112056205	U3 small nucleolar ribonucleoprotein protein MPP10	CG13097	NA	1984.56	-0.228006	0.000503108
LOC112049757	zinc finger MIZ domain-containing protein 1	tna	NA	5260.39	0.330894	0.000507598
LOC112056137	ATP-dependent RNA helicase SUV3 homolog, mitochondrial	Suv3	NA	940.332	-0.428254	0.000508927
LOC112055806	ruvB-like helicase 1	pont	NA	3794.17	-0.209115	0.000511105
LOC112057996	hepatocyte nuclear factor 4-gamma isoform X2	Hnf4	NA	402.91	0.353869	0.000512613
LOC112050023	origin recognition complex subunit 4	Orc4	NA	309.373	-0.892597	0.000521028
LOC112053728	OWR54240.1 C3 and PZP alpha-2-macroglobulin domain-containing protein 8	CG10527	eyespot_down	4179.93	0.460581	0.000522909
LOC112046892	60S ribosomal protein L13	RpL13	NA	48899	0.313408	0.000525257
LOC112048330	uncharacterized protein LOC112048330	LOC112048330	NA	5.08178	5.73714	0.000528781
LOC112055496	pseudouridine-5'-phosphatase-like isoform X2	Gs1l	NA	54.1746	2.06586	0.000530449
LOC112048162	ribokinase-like isoform X1	CG13369	NA	328.686	0.660694	0.000533921
LOC112049870	AN1-type zinc finger protein 6 isoform X2	CG45050	NA	10343.9	0.185105	0.000535369
LOC112054077	serine/arginine repetitive matrix protein 1-like isoform X1	LOC112054077	NA	1905.73	0.317916	0.000535369
LOC112055668	transcription factor E2F4-like	E2f2	NA	679.48	-0.472022	0.000539365
LOC112043950	protein apnoia	apn	NA	7.50572	5.56833	0.000539764
LOC112043011	N-alpha-acetyltransferase 35, NatC auxiliary subunit isoform X1	Naa35	NA	812.116	-0.441266	0.000540466
LOC112054019	huntingtin-interacting protein K	CG9922	NA	2635.56	-0.299891	0.000541676
LOC112045204	Dihydrouridine synthase domain containing protein	LOC112045204	NA	133.087	0.659442	0.000542573
LOC112049366	zinc finger protein 260-like isoform X2	LOC112049366	NA	414.771	0.480277	0.000542573
LOC112052971	uncharacterized protein LOC112052971	Osi12	NA	16.6911	2.85663	0.000544102
LOC112051573	putative uncharacterized protein DDB_G0282133 isoform X1	LOC112051573	NA	984.807	-0.273772	0.000549029
LOC112049364	protein kinase C isoform X2	Pkc98E	NA	548.427	-0.987826	0.00055335
LOC112047404	eukaryotic translation initiation factor 4E-like	eIF-4E	NA	5265.91	0.331247	0.000561953
LOC112047697	protein GDAP2 homolog	Gdap2	eyespot_up	490.854	0.459909	0.000561953
LOC112042967	protein toll-like	Tl	NA	17.0841	1.78114	0.000565364
LOC112058433	pleckstrin homology domain-containing family M member 1-like	Plekhm1	NA	466.536	0.516564	0.00056758
LOC112047485	synaptosomal-associated protein 25 isoform X1	Snap25	NA	1601.18	0.3761	0.000570963
LOC112053824	lipoyltransferase 1, mitochondrial isoform X1	CG44243	NA	1320.31	0.426055	0.00057377
LOC112053028	protein starmaker-like	LOC112053028	NA	223.861	-0.920081	0.00057494
LOC112045346	tail-anchored protein insertion receptor WRB-like	LOC112045346	NA	761.436	0.3487	0.000584277
LOC112054227	28S ribosomal protein S29, mitochondrial	mRpS29	NA	1122.17	-0.38904	0.000585348
LOC112046941	uncharacterized protein LOC112046941	LOC112046941	NA	818.849	0.352164	0.000586734
LOC112053074	Phosphatidylinositol 4-kinase type 2-beta	Pi4KIIalpha	NA	979.704	-0.266312	0.000586734
LOC112044836	enhancer of mRNA-decapping protein 3	Edc3	NA	1806.16	0.604225	0.000588466
LOC112058493	ribonuclease Oy	RNaseX25	NA	2384.18	0.768279	0.000594232
LOC112048832	uncharacterized protein LOC112048832	LOC112048832	NA	236.274	0.995568	0.000597025
LOC112043381	C2 domain-containing protein 5 isoform X2	CG6454	NA	556.329	-0.715836	0.000599953
LOC112056394	glycine-rich protein DOT1-like	LOC112056394	NA	581.308	-0.617857	0.000602114
LOC112054123	protein PFF0380w-like isoform X1	LOC112054123	NA	1734.88	0.245815	0.000606832
LOC112051882	mitochondrial import inner membrane translocase subunit Tim13-like	CG34132	NA	601.233	-0.300299	0.000612443
LOC112046643	zonadhesin-like isoform X1	LOC112046643	NA	24.9548	-2.15347	0.00061655
LOC112051162	cappuccino protein	LOC112051162	NA	543.881	0.437485	0.000619297
LOC112046697	probable ATP-dependent RNA helicase DHX35	CG3225	eyespot_down	801.821	0.366806	0.000623903
LOC112048087	protein SON-like isoform X2	Son	NA	2604.96	-0.348342	0.000635177
LOC112054521	uncharacterized protein LOC112054521	LOC112054521	NA	284.192	0.464643	0.000636607
LOC112047355	annexin B9 isoform X2	AnxB9	NA	36823.6	-0.260389	0.000646077
LOC112043222	three-prime repair exonuclease 1-like	LOC112043222	NA	312.309	-0.817434	0.000652495
LOC112056743	ATP-dependent RNA helicase DDX18-like	pit	NA	464.365	-0.430182	0.000656715
LOC112049256	proton-coupled amino acid transporter-like protein CG1139	CG7888	eyespot_up	715.942	0.567013	0.000660902
LOC112046851	transcription initiation factor TFIID subunit 12	Taf12	NA	1126.86	-0.348743	0.000672436
LOC112047293	uncharacterized protein LOC112047293	CG10660	NA	660.015	-0.336937	0.000672673
LOC112050365	organic cation transporter protein-like	CG42269	NA	4.27035	5.50516	0.000672673
LOC112043202	vacuolar ATPase assembly integral membrane protein VMA21 homolog	CG5969	NA	1032.5	-0.296048	0.000686145
LOC112043668	U4/U6.U5 tri-snRNP-associated protein 1 isoform X1	CG6686	NA	1643.56	-0.426733	0.000693693
LOC112050338	HCLS1-associated protein X-1-like	LOC112050338	NA	796.783	0.345307	0.000696992
LOC112050665	probable DNA mismatch repair protein Msh6 isoform X1	Msh6	NA	1134.82	-0.634485	0.000697828
LOC112054259	E3 ubiquitin-protein ligase MGRN1 isoform X2	CG9941	NA	617.927	0.46927	0.000701639
LOC112044534	AFG3-like protein 2	CG6512	NA	3132.92	-0.209355	0.000710973
LOC112052189	protein AF-9	ear	NA	1297.15	0.2199	0.000710973
LOC112044214	uncharacterized protein LOC112044214	LOC112044214	eyespot_down	3169.9	2.05537	0.00071194
LOC112043797	E3 ubiquitin-protein ligase UHRF1-like	d4	NA	260.515	-0.714774	0.000712448
LOC112043637	DNA polymerase delta subunit 3-like	LOC112043637	NA	632.225	-0.555378	0.000714981
LOC112047438	zinc transporter 7-like isoform X1	LOC112047438	eyespot_up	1298.5	-0.416222	0.00072249
LOC112052753	neuralized-like protein 2	CG3894	NA	208.3	2.26389	0.00072249
LOC112046701	OWR45442.1 dihydrouridine synthase domain containing protein	hng2	NA	198.914	0.48068	0.000723223
LOC112047237	proton-coupled folate transporter-like	CG15890	NA	112.776	1.505	0.000725464
LOC112045157	putative glycerol kinase 5	CG1271	NA	339.097	-0.399284	0.000733087
LOC112049648	sodium/bile acid cotransporter 7-like isoform X1	LOC112049648	NA	61.8786	-1.35407	0.000741035
LOC112048831	#N/A	#N/A	NA	7787.7	0.24729	0.000742577
LOC112052785	RNA polymerase-associated protein CTR9 homolog	Ctr9	NA	3536.59	-0.194603	0.000742798
LOC112054552	endocuticle structural glycoprotein ABD-5-like	LOC112054552	NA	2908.18	1.95144	0.000745195
LOC112046576	protein trachealess isoform X1	trh	NA	1865.68	-0.288376	0.00075112
LOC112055151	caltractin-like isoform X1	CG17493	NA	18.9167	-4.24202	0.000758939
LOC112057717	ubiquitin carboxyl-terminal hydrolase 8 isoform X1	Usp8	NA	542.517	0.479294	0.000760406
LOC112046008	gonadal protein gdl	gdl	NA	394.786	0.423168	0.000762621
LOC112046307	breast cancer type 1 susceptibility protein homolog	LOC112046307	NA	1370	-0.473012	0.000762621
LOC112046878	casein kinase II subunit alpha isoform X1	CkIIalpha	NA	6824	-0.201069	0.000763218
LOC112044786	TATA-box-binding protein-like	Trf	NA	585.96	0.343934	0.000764896
LOC112052657	phosphatidylethanolamine-binding protein homolog F40A3.3-like	CG10298	NA	42.4265	-3.27242	0.000764896
LOC112043828	ribosome biogenesis protein NOP53	CG1785	NA	6271.75	0.626364	0.000771498
LOC112055651	band 4.1-like protein 5	yrt	NA	1985.9	0.322247	0.000774502
LOC112050356	soluble guanylate cyclase 89Db-like	Gyc89Db	NA	32.5336	-1.49501	0.000776494
LOC112044784	hydrolethalus syndrome protein 1 homolog	LOC112044784	NA	126.556	-0.743988	0.000781519
LOC112054018	origin recognition complex subunit 2	Orc2	NA	850.552	-0.353927	0.000794736
LOC112049849	SOSS complex subunit B homolog	CG5181	NA	1179.75	0.802957	0.000796612
LOC112048046	zinc finger protein 729-like isoform X2	CG9650	NA	327.394	0.384818	0.000801464
LOC112054137	proton channel OtopLc-like isoform X1	OtopLc	NA	208.582	1.08686	0.000805092
LOC112057440	Putative cysteine proteinase CG12163	LOC112057440	NA	14.7935	6.56327	0.000811854
LOC112052779	dystrophin-related protein 2-like	LOC112052779	NA	1134.43	-0.336186	0.00081547
LOC112055170	ribosome biogenesis protein BRX1 homolog	CG11583	eyespot_down	2755.3	-0.282493	0.000819069
LOC112051552	zinc finger protein 593 homolog	CG3224	NA	1431.22	-0.289203	0.000831545
LOC112044583	OWR46370.1 carboxypeptidase inhibitor precursor	LOC112044583	NA	85.9473	-2.27047	0.000839958
LOC112057867	general odorant-binding protein 56a-like	Obp56d	NA	48314.4	-0.600135	0.000848408
LOC112054366	protein SHQ1 homolog	LOC112054366	NA	957.16	0.267135	0.000848827
LOC112058477	KIF1-binding protein-like	CG14043	NA	1729.96	0.327236	0.000848827
LOC112055058	cytochrome c1, heme protein, mitochondrial	Cyt-c1	NA	3153.24	0.329463	0.000850617
LOC112057944	CAAX prenyl protease 1 homolog	ste24a	NA	2762.3	-0.542835	0.000850617
LOC112049717	uncharacterized protein LOC112049717	ova	NA	1248.61	0.217485	0.000853251
LOC112056612	#N/A	#N/A	NA	12495.7	1.04816	0.000864708
LOC112043082	protein CREBRF homolog	REPTOR	NA	163.464	0.539717	0.000865093
LOC112043928	COMM domain-containing protein 8-like	LOC112043928	NA	297.153	0.603657	0.000865093
LOC112045825	zinc finger protein 260-like isoform X2	LOC112045825	NA	974.994	0.505638	0.000868263
LOC112058567	phosphatidylserine synthase 1	Pss	NA	373.419	-0.393289	0.000874473
LOC112045716	baculoviral IAP repeat-containing protein 7	Iap2	NA	346.782	0.517116	0.000878806
LOC112048135	putative RNA-binding protein Luc7-like 2 isoform X2	CG7564	NA	2991.32	-0.269403	0.000888731
LOC112051366	probable glucosamine 6-phosphate N-acetyltransferase	Gnpnat	NA	2780.7	0.179654	0.000893172
LOC112046763	isoleucine--tRNA ligase, cytoplasmic	Aats-ile	NA	6615.22	-0.157088	0.000906468
LOC112049355	pre-mRNA-splicing factor CWC22 homolog	ncm	NA	2647.34	-0.164281	0.000906468
LOC112054291	elongation factor 1-alpha	eEF1alpha1	eyespot_down	394653	0.296498	0.000909035
LOC112058303	protein l(2)37Cc	l(2)37Cc	eyespot_down	4517.32	-0.239381	0.000910033
LOC112050575	small subunit processome component 20 homolog	CG4554	NA	3476.37	-0.213281	0.000933844
LOC112044396	mucin-5AC-like	CG13643	eyespot_up	1069.72	0.773711	0.000934295
LOC112051174	uncharacterized protein KIAA0930 homolog	CG9646	NA	188.633	-0.810364	0.000944103
LOC112054857	E3 ubiquitin-protein ligase UBR1 isoform X1	Ubr1	NA	1861.4	-0.362275	0.000944419
LOC112052777	versican core protein	tnc	eyespot_down	60903.4	0.655848	0.000945008
LOC112055321	bumetanide-sensitive sodium-(potassium)-chloride cotransporter	NKCC	NA	264.802	1.00739	0.000947899
LOC112046258	OWR48541.1 spaetzle 1-2	LOC112046258	NA	30.9534	-1.93259	0.00095952
LOC112056445	transcriptional regulator ovo-like isoform X2	ovo	NA	26121.9	0.336198	0.000960039
LOC112046978	glutathione S-transferase 1-1-like	GstD1	NA	6162.24	0.304296	0.000963188
LOC112052694	vigilin	Dp1	NA	23126.2	0.241499	0.00096625
LOC112043545	uncharacterized protein LOC112043545	LOC112043545	NA	406.369	0.436893	0.000985157
LOC112049861	digestive cysteine proteinase 2-like	CG4847	NA	28.1392	-2.60707	0.000987773
LOC112044368	F-box only protein 11	FBXO11	NA	2574.8	0.23144	0.00099551
LOC112058604	anaphase-promoting complex subunit 5	ida	NA	621.078	-0.369607	0.000998376
LOC112046580	nose resistant to fluoxetine protein 6-like	drd	eyespot_down	344.107	-0.748442	0.00100632
LOC112050109	probable chitinase 10	Cht3	eyespot_down	729.172	-1.17086	0.00100709
LOC112053895	double-stranded RNA-specific editase 1-like isoform X3	DIP1	NA	3539.66	0.169042	0.00101327
LOC112045287	coiled-coil-helix-coiled-coil-helix domain-containing protein 7	CG4186	NA	1144.59	-0.417419	0.00101895
LOC112046222	notchless protein homolog 1	Nle	NA	1681.19	-0.187818	0.00101895
LOC112054850	phosphatase and actin regulator 4 isoform X1	CG32264	NA	1595.27	-0.330351	0.00102375
LOC112056507	uncharacterized protein LOC112056507	LOC112056507	NA	3048.45	-0.255144	0.00103494
LOC112047611	putative leucine-rich repeat-containing protein DDB_G0290503	Patr-1	NA	2438.91	0.333793	0.00103534
LOC112057670	beta-parvin	parvin	NA	1764.69	0.288004	0.00103534
LOC112046236	attractin-like protein 1 isoform X2	dsd	NA	1046.8	-0.33429	0.00107006
LOC112052502	G-protein coupled receptor moody-like isoform X1	moody	NA	55.8403	1.00167	0.00107067
LOC112052641	mucin-5AC-like isoform X1	LOC112052641	NA	152.781	0.508779	0.00108043
LOC112043808	paraplegin	Spg7	NA	703.713	0.267049	0.00108153
LOC112048578	E3 ubiquitin-protein ligase NRDP1 isoform X1	elgi	NA	1310.99	-0.312689	0.00108153
LOC112050722	uncharacterized protein LOC112050722	Ino80	NA	151.996	-1.34841	0.00108153
LOC112056758	NEDD8	Nedd8	NA	1826	-0.245228	0.00108273
LOC112056894	uncharacterized protein LOC112056894	CG13868	NA	60.5158	2.46143	0.00108298
LOC112045186	peptidyl-prolyl cis-trans isomerase 5	Ppib	NA	20140	0.350175	0.00108354
LOC112045707	GILT-like protein 1 isoform X1	GILT1	eyespot_down	3784.48	0.255042	0.00109448
LOC112042995	eisosome protein SEG2	CG15239	NA	217.962	1.03393	0.0011043
LOC112058523	copper chaperone for superoxide dismutase	Ccs	NA	343.365	0.519437	0.00110823
LOC112045446	uncharacterized protein LOC112045446	LOC112045446	NA	415.859	0.391614	0.00110978
LOC112047606	vacuolar protein sorting-associated protein 33A	car	NA	1063.63	-0.289369	0.00111353
LOC112042874	desert hedgehog protein B	Hh	NA	897.016	-0.283126	0.00111863
LOC112052640	protoporphyrinogen oxidase	Ppox	NA	781.292	-0.369676	0.00112204
LOC112050593	cyclin-dependent kinase 1	Cdk1	NA	6600.75	-0.360793	0.00112313
LOC112042943	antichymotrypsin-1-like isoform X2	LOC112042943	NA	1021.8	-1.42246	0.0011319
LOC112055328	protein obstructor-E-like	Cpap3-b	eyespot_down	1559.75	0.641045	0.00113578
LOC112044526	aldehyde dehydrogenase X, mitochondrial-like	CG31075	NA	757.687	0.535899	0.00114481
LOC112044814	dnaJ homolog subfamily C member 2	CG10565	NA	1761.43	-0.306468	0.00114481
LOC112045215	chymotrypsin-like elastase family member 2A	CG9649	eyespot_down	926.89	-0.498075	0.00114481
LOC112056110	UBX domain-containing protein 4	LOC112056110	NA	62.8686	1.23833	0.00114925
LOC112049646	putative tRNA pseudouridine synthase Pus10	CG3709	NA	1702.25	-0.363076	0.00115814
LOC112050022	probable chitinase 2	Cht2	NA	1610.69	-0.312577	0.00115912
LOC112045668	beta-1,3-galactosyltransferase 6	beta3galt6	NA	443.631	0.606112	0.00116014
LOC112053480	protein yippee-like 5	Yippee	NA	749.953	0.471407	0.00117389
LOC112043803	chromatin complexes subunit BAP18-like isoform X1	CG33695	NA	674.689	-0.272833	0.00117445
LOC112045671	nucleolar protein 11	LOC112045671	NA	2286.42	-0.218615	0.00118227
LOC112043674	solute carrier family 52, riboflavin transporter, member 3-B isoform X3	Rift	NA	1275.34	0.977475	0.00118268
LOC112043697	probable nucleoporin Nup58 isoform X1	LOC112043697	NA	392.072	-0.546382	0.00118268
LOC112049488	OTU domain-containing protein 7B-like	trbd	NA	369.369	-0.445398	0.00119535
LOC112050625	tyrosine kinase receptor Cad96Ca isoform X1	Cad96Ca	NA	1582.99	0.345713	0.0011979
LOC112053514	#N/A	#N/A	NA	32.8884	-2.98696	0.0011979
LOC112047140	1-acylglycerol-3-phosphate O-acyltransferase ABHD5 isoform X1	puml	NA	1215.62	0.350261	0.0012038
LOC112046670	iduronate 2-sulfatase	Ids	NA	74.5671	-1.34931	0.0012086
LOC112052590	probable G-protein coupled receptor Mth-like 1	mthl1	NA	929.168	0.508365	0.00120908
LOC112051729	sideroflexin-2	Sfxn2	NA	295.313	-0.685167	0.00122957
LOC112050737	protein strawberry notch isoform X1	sno	NA	3860.67	-0.254443	0.00123912
LOC112050286	upstream activation factor subunit spp27	Non2	NA	10610.2	-0.370167	0.00124214
LOC112043612	phosphatase and actin regulator 4A-like isoform X3	CG8516	NA	531.82	0.445043	0.00125764
LOC112045913	#N/A	#N/A	NA	4670.07	-0.185667	0.00126369
LOC112052781	putative phosphatidate phosphatase	wun	NA	138.138	0.901428	0.00127044
LOC112043228	kallikrein-4-like isoform X1	LOC112043228	NA	471.279	1.27041	0.00127584
LOC112056810	lipase 3-like	Lip4	NA	3.75188	-5.35187	0.00127601
LOC112053377	myophilin-like	Chd64	NA	8269.95	0.611369	0.00128804
LOC112043586	endoplasmin isoform X1	Gp93	NA	16928.5	0.224285	0.00129067
LOC112049072	sister chromatid cohesion protein DCC1	CG11788	NA	276.536	0.386033	0.00129067
LOC112054498	39S ribosomal protein L28, mitochondrial	mRpL28	NA	2126.87	-0.300157	0.00129067
LOC112050715	cell division control protein 45 homolog	CDC45L	NA	859.22	-0.365628	0.00129848
LOC112050268	protein tramtrack, beta isoform-like isoform X4	LOC112050268	NA	420.328	-0.396659	0.00130036
LOC112050746	zinc finger protein 706-like	CG15715	NA	2328.38	0.288711	0.00130286
LOC112045630	DNA-binding protein RFX5	CG9727	NA	655.047	0.313181	0.00130876
LOC112052175	ubiquitin carboxyl-terminal hydrolase 3-like	Usp8	NA	940.626	-0.454162	0.00131235
LOC112052321	evolutionarily conserved signaling intermediate in Toll pathway, mitochondrial	ECSIT	NA	367.691	-0.354478	0.00132391
LOC112051290	inverted formin-2	form3	NA	444.19	-0.653542	0.00132566
LOC112044683	serine/arginine-rich splicing factor 7-like isoform X1	x16	NA	1081	-0.497955	0.00133983
LOC112043699	fasciclin-2-like isoform X1	Lac	NA	33.8823	1.61499	0.0013422
LOC112044919	COP9 signalosome complex subunit 1	CSN1b	NA	1835.2	-0.262842	0.00134789
LOC112054810	MTSS1-like protein	mim	NA	664.698	0.483158	0.00135329
LOC112054862	protein arginine methyltransferase NDUFAF7 homolog, mitochondrial	CG17726	NA	348.905	-0.716982	0.00135329
LOC112047459	G-protein coupled receptor Mth2-like	mthl10	NA	2845.45	0.694412	0.00135763
LOC112051992	LHFPL tetraspan subfamily member 3 protein	Tmhs	NA	888.714	0.50104	0.00136184
LOC112050890	potassium channel subfamily K member 1-like isoform X2	Task7	NA	72.2045	2.745	0.00136949
LOC112051278	probable ribosome biogenesis protein RLP24	RpL24-like	NA	7897.34	0.510033	0.00136949
LOC112043330	S-formylglutathione hydrolase	CG4390	NA	2805.91	-0.261041	0.00137482
LOC112045908	uncharacterized protein LOC112045908 isoform X1	LOC112045908	eyespot_down	583.084	0.599155	0.00138325
LOC112056194	zinc finger protein 260-like isoform X2	LOC112056194	NA	428.026	1.05768	0.00138325
LOC112043374	IDLSRF-like peptide	CG31221	NA	7.23908	4.1635	0.00138502
LOC112053329	#N/A	#N/A	NA	160.008	-0.574027	0.00138602
LOC112052075	mitochondrial fission 1 protein	Fis1	NA	1017.54	-0.247167	0.00139795
LOC112049993	DNA replication ATP-dependent helicase/nuclease DNA2 isoform X1	CG2990	NA	747.331	-0.527284	0.00139959
LOC112048264	uncharacterized protein LOC112048264	LOC112048264	NA	6.7177	-3.31546	0.00140372
LOC112053024	#N/A	#N/A	NA	1274.29	-0.590595	0.00144262
LOC112050577	HMG1/2-like protein	LOC112050577	NA	315.218	-0.46156	0.00145618
LOC112052446	39S ribosomal protein L2, mitochondrial	mRpL2	NA	920.33	-0.286836	0.00147551
LOC112044826	guanine nucleotide-binding protein subunit beta-5	Gbeta5	NA	663.156	0.373306	0.00147565
LOC112050902	splicing factor, arginine/serine-rich 15 isoform X1	CG4266	NA	6203.63	-0.198874	0.00147977
LOC112050155	lon protease homolog, mitochondrial isoform X1	Lon	NA	2156.89	-0.249838	0.00148763
LOC112050142	RNA-binding protein NOB1	CG2972	eyespot_up	3458.05	-0.208115	0.00149384
LOC112045403	uncharacterized protein LOC112045403	LOC112045403	NA	124.152	-0.680639	0.00151426
LOC112049495	zinc finger protein 436-like isoform X1	LOC112049495	NA	277.719	0.71819	0.00151428
LOC112043292	elongation factor 1-alpha 2	EF1a-F2	NA	55.5317	0.98884	0.0015149
LOC112049212	putative GPI-anchored protein pfl2 isoform X2	CG17233	NA	2655.34	-0.169285	0.00152317
LOC112044360	DNA-directed RNA polymerase II subunit RPB7	LOC112044360	NA	1302.74	0.380145	0.00153262
LOC112043320	homeobox protein aristaless-like 3	repo	NA	59.5373	1.09539	0.00153839
LOC112052225	alpha-actinin, sarcomeric isoform X1	Actn	eyespot_up	2593.35	0.913593	0.00153839
LOC112058237	coiled-coil domain-containing protein 25	CG4593	NA	1294.16	0.400443	0.00153839
LOC112042896	protein archease-like	Archease	NA	1689.32	-0.287156	0.00155535
LOC112058553	adenylate cyclase type 3	Ac3	NA	11.3304	2.66542	0.00155535
LOC112055931	transcription factor Adf-1-like	LOC112055931	NA	104.669	0.761986	0.00156832
LOC112049474	NFYB/HAP3 family transcription factor subunit	His2B:CG33868	NA	202.935	-0.935682	0.00159685
LOC112057900	probable RNA 3'-terminal phosphate cyclase-like protein	Rtc1	NA	1236.18	-0.323022	0.00161474
LOC112053645	histidine triad nucleotide-binding protein 3-like	CG34015	NA	455.107	0.362813	0.00161483
LOC112053669	Replication Protein A3	LOC112053669	NA	1128.47	-0.68553	0.00162697
LOC112051200	uncharacterized protein LOC112051200	LOC112051200	NA	516.044	-0.321435	0.00163246
LOC112044035	proteasome subunit beta type-2	Prosbeta4	NA	3431.65	-0.347478	0.00163484
LOC112057673	translin-associated protein X	Trax	NA	1360.35	-0.211609	0.00163484
LOC112058474	endoplasmic reticulum lectin 1 isoform X1	CG6766	eyespot_down	2886.3	0.31493	0.00163867
LOC112051549	ubiquitin fusion degradation protein 1 homolog	Ufd1-like	NA	1304.11	-0.321942	0.00165528
LOC112058581	EGF domain-specific O-linked N-acetylglucosamine transferase	Eogt	NA	1261.78	-0.343595	0.00166414
LOC112052371	transposase-like protein	LOC112052371	NA	38.4752	-1.40668	0.0016753
LOC112056308	GDP-mannose 4,6 dehydratase	Gmd	NA	419.591	-0.366596	0.00168201
LOC112043922	esterase B1-like isoform X1	alpha-Est7	NA	20.3098	1.78435	0.00168811
LOC112054829	mucin-5AC	CG10936	NA	3718.68	0.551762	0.00168811
LOC112049912	phenylalanine--tRNA ligase beta subunit	beta-PheRS	eyespot_down	2730	-0.268532	0.00169024
LOC112043349	FK506-binding protein 15	LOC112043349	NA	427.513	0.510161	0.00169271
LOC112048472	Krueppel homolog 2	Kr-h2	NA	5305.64	0.195982	0.00169271
LOC112043692	mpv17-like protein 2	CG32262	NA	65.0971	-1.1658	0.00170844
LOC112049298	regulator of nonsense transcripts 3B-like	LOC112049298	NA	4208.12	-0.172586	0.00171397
LOC112046235	aquaporin AQPAe.a-like	Eglp3	NA	991.966	-0.613105	0.00172015
LOC112057409	myotubularin-related protein 2	mtm	NA	28.3045	-6.13679	0.00172861
LOC112044713	striatin-3 isoform X2	Cka	NA	4123.36	-0.197275	0.00173992
LOC112050295	nucleolar protein 12	sqd	NA	4002.88	-0.325439	0.00174804
LOC112055341	protein FAM234A	LOC112055341	NA	803.101	-0.384563	0.00174925
LOC112043376	proteoglycan 4-like	LOC112043376	NA	1310.22	0.227912	0.00176871
LOC112046143	xaa-Pro aminopeptidase ApepP-like	ApepP	NA	2764	0.464066	0.00176871
LOC112046496	Protein asteroid	LOC112046496	NA	57.7721	2.33078	0.00176871
LOC112046775	casein kinase I-like	CkIalpha	NA	578.111	1.2189	0.00176871
LOC112048945	protein nanos-like isoform X2	nanos	NA	8.18063	3.28958	0.00176871
LOC112053308	cadherin-87A-like isoform X1	Cad87A	NA	7996.76	0.446757	0.00177913
LOC112047919	Protein TBRG4	CG13850	NA	490.903	-0.491201	0.00180166
LOC112055880	acidic repeat-containing protein-like	ect	NA	691.304	3.5021	0.00180461
LOC112056253	protein O-GlcNAcase	Oga	NA	392.606	-0.457754	0.00181161
LOC112047676	glutamate receptor 1-like	Ir75a	NA	14.7523	2.51701	0.00184188
LOC112053533	putative serine protease K12H4.7	CG9953	NA	3520.19	0.248678	0.00184301
LOC112048900	#N/A	#N/A	NA	175.498	0.531169	0.00185565
LOC112051636	Pleckstrin-likey-like domain family B member 1	CG5004	NA	3531.26	0.466597	0.0018613
LOC112053827	electron transfer flavoprotein subunit alpha, mitochondrial	wal	NA	3340.95	-0.386541	0.0018613
LOC112055603	disheveled-associated activator of morphogenesis 1 isoform X1	DAAM	eyespot_up	125.943	-0.832949	0.00186516
LOC112056350	aquaporin AQPAe.a isoform X2	Drip	NA	369.129	1.13722	0.00186688
LOC112044827	J domain-containing protein	jdp	NA	1037.42	1.0053	0.00188577
LOC112052237	peritrophin-48-like	LOC112052237	NA	62.7167	-0.930531	0.00190226
LOC112057904	6-phosphofructo-2-kinase/fructose-2,6-bisphosphatase isoform X1	Pfrx	NA	721.153	-0.303461	0.00190226
LOC112055406	probable sodium/potassium/calcium exchanger CG1090 isoform X1	CG1090	NA	359.175	7.00049	0.00190555
LOC112046058	centromere protein F	LOC112046058	NA	894.169	-0.517779	0.00191327
LOC112053840	ATP-binding cassette sub-family F member 2	CG9281	NA	3727.75	0.338932	0.00191327
LOC112049463	uncharacterized protein LOC112049463	LOC112049463	NA	84.3932	1.40798	0.00194786
LOC112051523	heterogeneous nuclear ribonucleoprotein R isoform X1	Syp	NA	41062	-0.154962	0.00194794
LOC112050216	E3 ubiquitin-protein ligase TM129	LOC112050216	NA	187.02	0.644058	0.00195205
LOC112055586	RPII140-upstream gene protein	140up	NA	512.726	0.360618	0.00195876
LOC112046108	cysteine and histidine-rich protein 1 homolog isoform X1	CG32486	NA	335.951	0.420532	0.00196063
LOC112057684	uncharacterized protein LOC112045769	LOC112057684	NA	202.632	-0.79503	0.00196063
LOC112043409	proteasome subunit alpha type-6-like	CG30382	NA	4145.2	-0.248122	0.00196347
LOC112058363	ras guanine nucleotide exchange factor P-like	LOC112058363	NA	1753.61	-0.252219	0.00196374
LOC112055076	OWR52865.1 osiris 9 precursor	Osi9	NA	89.8223	2.09687	0.00197646
LOC112044259	FAST kinase domain-containing protein 3, mitochondrial-like	LOC112044259	NA	212.164	0.533532	0.00197818
LOC112052019	transcriptional repressor protein YY1-like isoform X3	pho	NA	647.943	0.282644	0.00202043
LOC112049084	protein tyrosine phosphatase domain-containing protein 1-like	PTPDC1	eyespot_down	24.5396	-3.25312	0.0020233
LOC112058337	63 kDa sperm flagellar membrane protein	CG33978	NA	1137.13	0.481867	0.00203545
LOC112046667	26S proteasome non-ATPase regulatory subunit 6	Rpn7	NA	4415.44	-0.204238	0.00204411
LOC112055860	prisilkin-39-like	LOC112055860	NA	444.071	-0.655353	0.0020629
LOC112045570	coiled-coil domain-containing protein 47	CG17593	NA	2006.56	0.313059	0.00208118
LOC112044965	#N/A	#N/A	NA	320.788	-1.44724	0.00209366
LOC112046710	ATP-dependent RNA helicase vasa	vas	NA	3012.14	-0.378411	0.0020952
LOC112043873	protein ERGIC-53	ergic53	eyespot_up	3515.94	0.319127	0.00210561
LOC112057761	leucine-rich repeat protein soc-2 homolog	Sur-8	NA	1756.74	-0.49534	0.00210615
LOC112058435	mediator of RNA polymerase II transcription subunit 12-like isoform X2	kto	NA	2228.49	0.296445	0.00210618
LOC112058295	DNA primase large subunit	DNApol-alpha60	NA	515.374	-0.704212	0.002111
LOC112053291	uncharacterized protein LOC112053291 isoform X3	l(1)G0193	NA	4343.65	0.552703	0.00211486
LOC112050404	phosphoglycolate phosphatase 1B, chloroplastic-like	CG15739	NA	147.812	1.06701	0.0021575
LOC112053177	gastrula zinc finger protein XlCGF57.1-like	LOC112053177	NA	227.574	0.490154	0.00222547
LOC112048205	uncharacterized protein LOC112048205	CG13698	NA	815.208	-0.420107	0.00224266
LOC112048729	tetraspanin-9-like isoform X2	Tsp74F	eyespot_down	2821.76	0.372016	0.00224266
LOC112052370	uncharacterized protein LOC112052370	LOC112052370	NA	957.719	0.368314	0.00225448
LOC112049139	protein mesh isoform X1	mesh	NA	1497.54	5.64759	0.00225657
LOC112047067	pre-rRNA-processing protein pro-1	LOC112047067	NA	661.871	-0.406483	0.00227296
LOC112052029	coiled-coil domain-containing protein 51-like	LOC112052029	NA	668.303	0.274354	0.00227296
LOC112048642	serine-rich adhesin for platelets-like isoform X1	LOC112048642	NA	518.508	-0.438749	0.00227837
LOC112057764	protein CREG1	CREG	NA	2619.89	0.757907	0.00228462
LOC112058516	cytochrome P450 6B1-like	Cyp6a14	NA	1750.95	2.0169	0.00229765
LOC112056849	zinc transporter 7	ZnT86D	NA	1125.51	-0.256149	0.00230687
LOC112042871	26S proteasome non-ATPase regulatory subunit 5	LOC112042871	NA	1103.1	-0.26028	0.00230981
LOC112043032	tumor protein D54 isoform X1	CG5174	NA	6182.9	-0.2722	0.00230981
LOC112057042	sorting nexin-25	snz	NA	9.91765	-6.81075	0.00232798
LOC112047936	eukaryotic translation initiation factor 2-alpha kinase 1-like	PEK	NA	1142.19	0.631509	0.00235821
LOC112056740	long-chain fatty acid transport protein 4-like	Fatp1	NA	121.588	-1.23466	0.00236525
LOC112048544	zinc finger protein Xfin-like	LOC112048544	eyespot_up	1043.91	0.215154	0.00236892
LOC112052090	WD repeat and HMG-box DNA-binding protein 1	Ctf4	NA	1201.14	-0.499077	0.00237446
LOC112058345	vesicular integral-membrane protein VIP36	CG5510	NA	619.283	2.45746	0.00237507
LOC112051774	NADPH:adrenodoxin oxidoreductase, mitochondrial	dare	NA	51229.7	0.368558	0.00238427
LOC112049272	post-GPI attachment to proteins factor 2-like	CG7990	NA	86.6095	2.02635	0.00239522
LOC112047393	netrin receptor UNC5C-like isoform X1	unc-5	eyespot_up	982.223	-0.554801	0.00240283
LOC112047091	zinc finger protein 431-like	LOC112047091	NA	636.849	0.54632	0.00241067
LOC112044884	60S ribosomal protein L9	RpL9	NA	48877.3	0.269593	0.00241664
LOC112044279	centromere/kinetochore protein zw10 homolog	mit(1)15	NA	1241.23	0.284293	0.00242707
LOC112045732	homeobox protein araucan-like isoform X2	ara	NA	1377.75	-0.402978	0.00242707
LOC112056631	caltractin-like	CG17493	NA	1100.14	-0.297419	0.00243554
LOC112042875	max-like protein X	bigmax	NA	719.874	0.394426	0.00245689
LOC112048615	protein takeout-like	to	NA	92.2412	-1.34342	0.00246508
LOC112045970	carboxypeptidase E-like	svr	NA	77.225	-0.874572	0.00246903
LOC112044647	protein phosphatase 1B	alph	NA	5594.48	-0.25793	0.00248846
LOC112050642	N6-adenosine-methyltransferase non-catalytic subunit	Mettl14	NA	1054.65	-0.34383	0.00248846
LOC112058143	mitotic spindle assembly checkpoint protein MAD2A	mad2	NA	281.188	-0.79721	0.00248846
LOC112046246	PHD finger protein 14 isoform X2	CG15439	NA	186.261	0.879825	0.00248862
LOC112051777	uncharacterized protein LOC112051777	tyn	NA	1217.19	0.690587	0.00249433
LOC112050048	uncharacterized protein LOC112050048	CG2225	NA	2094.04	0.531262	0.00250367
LOC112048063	homeobox protein 2-like	Cpr49Af	NA	107.077	1.69103	0.0025089
LOC112044454	sodium/hydrogen exchanger 9B2-like isoform X1	Nha1	NA	242.31	0.90468	0.00251643
LOC112049067	cytohesin-1 isoform X1	step	NA	729.063	0.403156	0.00251643
LOC112042866	signal recognition particle 19 kDa protein	Srp19	eyespot_up	1073.36	0.242382	0.00253588
LOC112045646	filamin-A isoform X1	jbug	NA	2485.98	0.373503	0.00253679
LOC112046628	trafficking protein particle complex subunit 10	SIDL	NA	1013.96	-0.231659	0.00254995
LOC112044497	syntaxin-binding protein 5 isoform X2	Tomosyn	NA	1028.86	-0.494004	0.00255907
LOC112052404	40S ribosomal protein S12	RpS12	NA	28989.4	0.258236	0.00256503
LOC112055375	thioredoxin-related transmembrane protein 1-like	CG5554	NA	2667.85	0.404849	0.0026284
LOC112055547	ATPase WRNIP1-like	LOC112055547	NA	295.743	-0.400084	0.00265125
LOC112043618	uncharacterized LOC106122463 precursor	neo	NA	10910.9	0.678981	0.00267641
LOC112047941	mediator of RNA polymerase II transcription subunit 15	MED15	NA	404.274	-0.45461	0.00269008
LOC112046950	calmodulin-like protein 4	CG17272	NA	1227.63	0.574418	0.00269067
LOC112045531	uncharacterized protein LOC112045531 isoform X2	LOC112045531	NA	942.784	-0.473388	0.00269225
LOC112043580	cell division cycle protein 16 homolog	Cdc16	NA	374.115	-0.446143	0.002693
LOC112050710	nucleoredoxin-like	LOC112050710	NA	1950.18	-0.466933	0.00271235
LOC112047419	uncharacterized protein C05D11.1-like	LOC112047419	NA	9482.43	-0.261803	0.00271509
LOC112047592	speckle targeted PIP5K1A-regulated poly(A) polymerase-like	mkg-p	NA	2272.39	0.272047	0.00271991
LOC112047461	probable G-protein coupled receptor Mth-like 3	GPRMTH5	NA	507.372	-0.575561	0.00272249
LOC112043721	adhesive plaque matrix protein-like isoform X1	CG13643	NA	66.4224	-2.26805	0.00273926
LOC112051359	prisilkin-39-like	LOC112051359	NA	133.977	-1.44048	0.00273926
LOC112053763	alpha-(1,3)-fucosyltransferase 10	FucTB	NA	622.643	0.47477	0.00273926
LOC112051458	glucose dehydrogenase [FAD, quinone]-like	CG9518	NA	8.7292	-2.39556	0.00275213
LOC112051829	adenosine kinase	Adk2	NA	2651.67	-0.176706	0.00275213
LOC112049701	60S ribosomal protein L15	RpL15	NA	39804.6	0.275439	0.00275398
LOC112044421	BLOC-1-related complex subunit 8 homolog	CG32590	NA	242.444	0.793839	0.00276607
LOC112048397	nuclear pore complex protein Nup133	Nup133	NA	1061.04	-0.473226	0.00276607
LOC112053606	uncharacterized LOC106121975 precursor	CG32816	NA	63.2192	1.01348	0.00277757
LOC112047825	neprilysin-2 isoform X1	Nep2	NA	17748.8	0.636308	0.00277893
LOC112052039	neuropathy target esterase sws isoform X1	sws	NA	912.022	-0.383247	0.00277893
LOC112053005	AP-3 complex subunit sigma-1	or	NA	791.479	0.280904	0.00279705
LOC112057760	testin	Tes	NA	2425.84	-0.394626	0.00280237
LOC112053924	glycogen synthase kinase-3 beta isoform X1	sgg	NA	6556.53	-0.24311	0.00282909
LOC112043314	cytosolic non-specific dipeptidase	Cndp2	NA	5834.79	-0.187699	0.00283568
LOC112043414	probable small nuclear ribonucleoprotein E	SmE	NA	4128.32	-0.255105	0.00284317
LOC112046019	ribonuclease H2 subunit A	CG13690	NA	807.176	-0.496872	0.00284339
LOC112048584	afadin isoform X2	cno	NA	3826.88	-0.235471	0.00285602
LOC112056547	trafficking protein particle complex subunit 12	CG11396	NA	1181.64	0.322472	0.00285602
LOC112043303	multidrug resistance-associated protein 4-like	ABCC2	NA	10.0479	2.48923	0.00286294
LOC112049152	myosin light chain kinase, smooth muscle-like	sqa	eyespot_up	2398.31	0.176186	0.00286707
LOC112050219	protein tramtrack, beta isoform-like isoform X3	LOC112050219	NA	61.0634	0.99015	0.00286707
LOC112046817	myotubularin-related protein 10-B	CG14411	NA	446.035	0.466213	0.00286983
LOC112055819	transforming growth factor beta regulator 1	LOC112055819	NA	565.801	0.305385	0.0028812
LOC112054469	CD209 antigen-like	LOC112054469	NA	2269.27	1.71662	0.00288685
LOC112046491	NADH dehydrogenase [ubiquinone] 1 beta subcomplex subunit 10	Ndufb10	NA	1893.79	-0.265953	0.00288725
LOC112046066	mitogen-activated protein kinase kinase kinase kinase 5 isoform X1	hppy	NA	1725.35	0.289639	0.00291208
LOC112050966	nucleoporin Nup43	LOC112050966	NA	1279.91	-0.35586	0.00291457
LOC112044685	arrestin domain-containing protein 5-like	Ranbp11	NA	14.6622	2.02832	0.00291778
LOC112043390	uncharacterized protein LOC112043390 isoform X1	mtg	NA	505.236	1.43116	0.00293104
LOC112047346	UDP-glucuronosyltransferase-like isoform X1	Ugt35B1	NA	2355.78	1.17633	0.00293465
LOC112048569	Golgi-associated PDZ and coiled-coil motif-containing protein-like	Syn1	NA	1144.61	0.274309	0.00293465
LOC112058557	60S ribosomal protein L10a	RpL10Ab	NA	41497.7	0.299725	0.00293672
LOC112049131	major facilitator superfamily domain-containing protein 6	Sugb	NA	297.314	-0.512594	0.00295131
LOC112052275	sorting nexin-13-like isoform X1	snz	NA	503.796	0.425139	0.00295555
LOC112050542	viral IAP-associated factor homolog	viaf	NA	2018.8	0.478631	0.00297392
LOC112053885	tribbles homolog 2-like	trbl	NA	2262.1	0.393296	0.00297392
LOC112048727	protein SPT2 homolog	CG5815	NA	183.644	-0.54285	0.0029755
LOC112044537	fibroblast growth factor receptor homolog 1-like isoform X2	htl	NA	296.789	0.487577	0.00297641
LOC112054991	protein regulator of cytokinesis 1-like	feo	NA	1741.03	-0.789345	0.00298692
LOC112046738	hydroxymethylglutaryl-CoA synthase 1	Hmgs	NA	1100.92	-0.342044	0.00299279
LOC112047156	protein wech	wech	NA	325.009	0.438269	0.00299279
LOC112053030	solute carrier family 15 member 1-like	CG2930	NA	740.168	1.3019	0.00299344
LOC112046752	serine--tRNA ligase, cytoplasmic	SerRS	NA	4572.81	-0.257683	0.00303136
LOC112054600	protein purity of essence isoform X1	poe	NA	8558.47	0.234708	0.00303136
LOC112056506	UDP-N-acetylglucosamine transferase subunit ALG14 homolog	Alg14	NA	203.767	0.779849	0.00303136
LOC112057711	OWR48845.1 putative pyrazinamidase/nicotinamidase	Naam	NA	258.338	0.440523	0.00303136
LOC112058360	ATP-dependent Clp protease proteolytic subunit	ClpP	NA	1201.55	-0.404002	0.00303136
LOC112047948	calcium and integrin-binding protein 1-like	Cib2	NA	585.062	0.393621	0.00306315
LOC112056866	mediator of RNA polymerase II transcription subunit 9	MED9	NA	287.981	-0.396012	0.0030752
LOC112044374	28S ribosomal protein S5, mitochondrial	mRpS5	NA	1535.72	-0.218662	0.00307777
LOC112048566	uncharacterized protein LOC112048566	LOC112048566	NA	24.7514	1.25201	0.00313105
LOC112057942	toll-like receptor Tollo	Tollo	NA	2715.85	-0.257563	0.00313235
LOC112056288	alanine aminotransferase 1-like	CG1640	NA	16.1238	7.45051	0.00313714
LOC112050532	high affinity copper uptake protein 1-like	Ctr1A	NA	385.224	1.54825	0.00314751
LOC112049941	glucose dehydrogenase [FAD, quinone]	CG45065	NA	2175.94	0.835074	0.00315651
LOC112046093	uncharacterized protein LOC112046093 isoform X2	LOC112046093	NA	644.799	0.454179	0.00318161
LOC112048423	uncharacterized protein LOC112048423	CG14395	NA	32.9339	-1.26056	0.00318257
LOC112050014	Peptidyl-prolyl cis-trans isomerase CWC27-like	CG42326	NA	793.846	0.761188	0.0031923
LOC112052410	dynein light chain roadblock-type 2	robl	NA	19.4511	-1.53485	0.00319466
LOC112046636	mothers against decapentaplegic homolog 4 isoform X1	Med	NA	235.472	0.478891	0.00323194
LOC112053499	uncharacterized LOC106124101 precursor	CG12017	NA	1523.06	-0.675162	0.00323194
LOC112056216	activin receptor type-1 isoform X1	sax	eyespot_up	344.158	0.496024	0.00323477
LOC112044286	YEATS domain-containing protein 4	Gas41	eyespot_up	459.405	0.354884	0.00325792
LOC112048090	small ubiquitin-related modifier 3	smt3	NA	22017.4	-0.216245	0.00325803
LOC112055195	S-adenosylmethionine synthase isoform X2	Sam-S	NA	15782	0.313543	0.00325948
LOC112058600	single-pass membrane and coiled-coil domain-containing protein 4	CG33169	NA	2087.86	0.421087	0.00327463
LOC112051765	elongation factor 1-gamma	Ef1gamma	NA	61396.4	0.253176	0.00328688
LOC112051611	uncharacterized protein LOC112051611	LOC112051611	NA	1513.05	-0.835532	0.00328791
LOC112046596	polycomb protein Pcl	Pcl	NA	1477.37	-0.202314	0.003289
LOC112044310	39S ribosomal protein L9, mitochondrial	mRpL9	NA	995.635	-0.397976	0.00329704
LOC112050099	signal peptide peptidase-like 3	SppL	eyespot_up	1190.76	0.377497	0.0033091
LOC112054220	2-(3-amino-3-carboxypropyl)histidine synthase subunit 2	Dph2	NA	764.011	0.363775	0.0033445
LOC112050597	PAN2-PAN3 deadenylation complex catalytic subunit PAN2	PAN2	NA	2310.6	-0.2234	0.00335036
LOC112058572	protein timeless	tim	NA	1811.75	1.01476	0.00335808
LOC112043894	protein SCO1 homolog, mitochondrial	Scox	NA	1081.41	-0.316628	0.00336187
LOC112058475	UDP-glucuronosyltransferase 2B1-like isoform X2	Ugt36D1	NA	264.545	-0.987915	0.00338407
LOC112051496	U3 small nucleolar RNA-associated protein 6 homolog	LOC112051496	NA	1618.76	-0.288582	0.00339835
LOC112043037	actin cytoskeleton-regulatory complex protein PAN1-like	CG33003	NA	6.4153	3.98287	0.00340647
LOC112046487	teneurin-a isoform X3	Ten-a	NA	3190.79	-0.250173	0.00340647
LOC112053466	retinol dehydrogenase 12-like	CG2070	NA	492.637	0.393308	0.00340939
LOC112044087	nucleoside diphosphate kinase 6-like	nmdyn-D6	NA	907.957	-0.282407	0.00343611
LOC112045900	uncharacterized protein LOC112045900	CG17162	NA	16.0647	1.72481	0.00346546
LOC112048703	N66 matrix protein-like	LOC112048703	NA	68.7771	0.904798	0.00347486
LOC112053731	GPI transamidase component PIG-T	PIG-T	NA	1313.81	-0.294254	0.00347838
LOC112055056	maternal protein tudor-like isoform X1	tud	NA	3325.75	-0.235437	0.00349135
LOC112051151	beta-1,3-glucosyltransferase isoform X2	LOC112051151	NA	845.54	-0.315192	0.00349393
LOC112056951	DDE-type integrase/transposase/recombinase	LOC112056951	NA	208.564	2.75041	0.00349884
LOC112044037	probable cation-transporting ATPase 13A3 isoform X1	anne	eyespot_up	447.635	0.423237	0.00351967
LOC112051973	CAD protein isoform X2	CAD	NA	16106.4	-0.239746	0.00352778
LOC112058365	hypoxia-inducible factor 1-alpha-like isoform X3	sima	eyespot_up	5924.04	0.306873	0.00352778
LOC112051494	endochitinase A	Sap130	NA	712.219	-0.414266	0.00353553
LOC112048372	sentrin-specific protease 1-like	CG32110	NA	202.109	0.920886	0.00353725
LOC112057837	tethering factor for nuclear proteasome STS1	CG5199	NA	1160.37	-0.420528	0.00356604
LOC112043932	protein-L-isoaspartate(D-aspartate) O-methyltransferase	Pcmt	NA	827.483	0.283918	0.00357049
LOC112053877	MAGUK p55 subfamily member 7 isoform X1	metro	NA	89.7921	0.808878	0.00357049
LOC112058525	dorsal interacting protein 3	CG10209	NA	308.386	-0.421433	0.00359429
LOC112053259	serine/threonine-protein kinase fused	fu	NA	388.198	0.315368	0.00359777
LOC112047964	serine protease easter-like isoform X1	ea	NA	141.676	0.660791	0.00361314
LOC112048441	protein downstream neighbor of son homolog	hd	NA	477.422	-0.608382	0.00361314
LOC112046887	uncharacterized protein LOC112046887	LOC112046887	NA	37.1502	1.62924	0.00362269
LOC112055734	chromatin assembly factor 1 subunit A-like	Caf1-180	NA	2197.3	-0.342902	0.00362269
LOC112045673	RNA-binding protein 40-like	CG44249	NA	276.804	0.465405	0.00364179
LOC112046139	MATH and LRR domain-containing protein PFE0570w-like	LOC112046139	NA	1198.67	0.24189	0.00365064
LOC112053992	DNA replication licensing factor Mcm6	Mcm6	eyespot_down	3658.15	-0.372835	0.00365344
LOC112052131	protein artichoke-like	caps	NA	992.837	-0.44148	0.00366984
LOC112052526	protein LLP homolog	LOC112052526	NA	6044.15	0.294813	0.00368593
LOC112046365	putative Y47D3B.4	LOC112046365	NA	588.54	0.593175	0.00369073
LOC112047164	SUMO-activating enzyme subunit 1	Aos1	NA	3106.43	-0.183606	0.00369073
LOC112056263	uncharacterized protein LOC112056263 isoform X2	LOC112056263	NA	1561.44	0.243169	0.00370862
LOC112043354	protein Wnt-11-like	Wnt11	NA	37.7436	-1.62216	0.00371968
LOC112044455	ovarian-specific serine/threonine-protein kinase Lok-like	lok	NA	382.74	-0.461678	0.0037693
LOC112046748	60S ribosomal protein L12	RpL12	NA	28384.6	0.281431	0.0037693
LOC112045597	defense protein 3-like	LOC112045597	NA	25.9338	1.7493	0.00376975
LOC112049469	lachesin-like isoform X1	DIP-delta	NA	69.321	-1.29267	0.00376975
LOC112047371	ATP-binding cassette sub-family E member 1	pix	NA	13051.1	0.376731	0.00379151
LOC112043146	helicase sen1	CG7504	NA	801.277	-0.523844	0.00379655
LOC112048304	protein lin-28 homolog	lin-28	NA	109.236	0.774842	0.00380197
LOC112042924	cyclin-dependent-like kinase 5	Cdk5	NA	209.04	0.390777	0.00381127
LOC112057795	golgin-45	CG9356	NA	439.949	-0.307869	0.00381185
LOC112047981	uncharacterized protein C14orf119 homolog	CG12948	NA	529.7	0.640065	0.00381532
LOC112050798	interleukin enhancer-binding factor 2 homolog	CG5641	NA	6663.75	-0.187754	0.00381626
LOC112046003	DNA-binding protein Ikaros isoform X1	CG12769	NA	1657.37	0.667791	0.00381785
LOC112055484	#N/A	#N/A	NA	94.6006	0.640926	0.00381785
LOC112046274	U1 small nuclear ribonucleoprotein A	snf	NA	2123.92	-0.220656	0.00381876
LOC112051914	transmembrane protein 138-like	LOC112051914	NA	45.1602	-1.14795	0.00381876
LOC112052361	actin, muscle	Act57B	NA	11.7635	3.07923	0.00382967
LOC112050032	angiotensin-converting enzyme-like	Ance	NA	27.9446	1.31269	0.00384901
LOC112046155	atrophin-1-like isoform X1	LOC112046155	NA	507.903	0.877153	0.0038619
LOC112051517	Protein folded gastrulation	LOC112051517	NA	650.788	0.589442	0.00388245
LOC112044878	negative elongation factor E	Nelf-E	NA	794.699	0.267347	0.00390157
LOC112055964	protein tyrosine phosphatase type IVA 3	PRL-1	eyespot_up	12152.9	0.303854	0.00392571
LOC112050772	zinc finger BED domain-containing protein 1-like	CG16863	NA	120.965	-1.72213	0.00395751
LOC112047402	charged multivesicular body protein 1b	Chmp1	NA	656.273	-0.300119	0.00396753
LOC112052588	ecdysteroid-regulated 16 kDa protein	Npc2a	NA	114.851	1.23322	0.00399287
LOC112054216	G1/S-specific cyclin-E	CycE	NA	166.46	-0.937607	0.00399287
LOC112056276	ecdysone 20-monooxygenase	Cyp314a1	NA	272.079	1.57604	0.00399287
LOC112049876	ankyrin repeat and sterile alpha motif domain-containing protein 1B-like isoform X8	CG4393	NA	2180.23	0.180173	0.00400815
LOC112046765	ras GTPase-activating protein 1	vap	eyespot_down	1425.63	-0.273044	0.00401979
LOC112052495	membrane-bound alkaline phosphatase-like	Alp9	NA	40.1856	2.74539	0.00404402
LOC112048857	40S ribosomal protein S11 isoform X2	RpS11	NA	39590.2	0.288311	0.00405539
LOC112052427	transmembrane and TPR repeat-containing protein 1-like	Tmtc3	NA	51.4363	-0.949758	0.00405589
LOC112052477	regulator of nonsense transcripts 2	Upf2	NA	1933.5	-0.171017	0.00405589
LOC112048891	protein asteroid	ast	NA	691.012	0.363677	0.00408434
LOC112048298	metallophosphoesterase 1-like	PGAP5	NA	363.006	-0.890122	0.0041031
LOC112056971	sulfotransferase 1C4-like	St4	NA	566.094	-0.609102	0.0041066
LOC112048396	bicaudal D-related protein homolog	CG32137	eyespot_up	3094.41	0.631129	0.00411421
LOC112047401	akirin-like	AKIRIN2	NA	13064.8	0.1447	0.00411893
LOC112045086	L-2-hydroxyglutarate dehydrogenase, mitochondrial	L2HGDH	NA	432.587	0.380942	0.00416569
LOC112050712	venom serine carboxypeptidase	CG4572	NA	3770.74	-0.287009	0.00419851
LOC112051880	transmembrane protein 184B isoform X1	CG12004	NA	2726.92	0.236175	0.00419851
LOC112053565	putative methyltransferase C9orf114	CG12128	NA	798.437	-0.283241	0.00419851
LOC112055732	nuclear pore complex protein Nup85	Nup75	NA	334.168	-0.51804	0.00422561
LOC112052949	sphingomyelin phosphodiesterase 4	CG6962	NA	1123.82	-0.42876	0.00422948
LOC112045155	titin isoform X1	LOC112045155	NA	54629.6	0.274392	0.00423191
LOC112044102	CDK5 regulatory subunit-associated protein 1	CG6345	NA	423.936	-0.39449	0.00423369
LOC112055963	deoxyribodipyrimidine photo-lyase	phr	NA	550.399	-0.719079	0.00424294
LOC112049536	uncharacterized protein LOC112049536 isoform X2	LOC112049536	NA	572.834	-0.438774	0.00425789
LOC112053265	CBH09262.1 HM00021	LOC112053265	NA	1304.11	0.22548	0.00426433
LOC112054644	SH2 domain-containing protein 4B-like	LOC112054644	NA	6191.68	3.55183	0.00427146
LOC112052448	titin homolog	CG14200	NA	4631.66	0.184737	0.00427883
LOC112045007	transport and Golgi organization protein 1	Tango1	NA	3377.44	0.314903	0.00428227
LOC112048606	72 kDa inositol polyphosphate 5-phosphatase isoform X1	INPP5E	NA	191.118	-0.631337	0.0042911
LOC112046210	glutathione hydrolase 1 proenzyme-like	CG17636	NA	136.978	1.06023	0.00433656
LOC112055873	protein eiger	LOC112055873	NA	1695.08	0.401448	0.00433766
LOC112047861	protein kintoun	LOC112047861	NA	1263.85	0.495119	0.00440126
LOC112052470	leucine-rich repeat and immunoglobulin-like domain-containing nogo receptor-interacting protein 1	haf	NA	362.985	0.958815	0.00444595
LOC112048414	centromere protein J	Sas-4	NA	311.49	-0.508848	0.0044499
LOC112045812	zinc finger protein 271-like	LOC112045812	NA	149.654	0.655292	0.00445023
LOC112046122	hexokinase type 2 isoform X2	Hex-A	NA	794.716	0.932651	0.00449256
LOC112054515	RNA-binding protein 4.1 isoform X2	CG7903	NA	9938.84	-0.198792	0.00450332
LOC112054432	dnaJ homolog subfamily B member 12	CG3061	NA	867.625	0.449227	0.00450887
LOC112044002	transcription factor BTF3 homolog 4-like	bic	NA	21553.3	-0.159722	0.00454204
LOC112052862	zinc-type alcohol dehydrogenase-like protein SE_1777	LOC112052862	NA	2412.68	-0.228979	0.00455978
LOC112055432	zinc finger protein 84-like	LOC112055432	NA	75.0685	0.944857	0.00457253
LOC112044765	barrier-to-autointegration factor	baf	NA	1562.51	-0.261859	0.00457331
LOC112052843	NADPH--cytochrome P450 reductase isoform X1	Cpr	NA	4001.52	0.145847	0.00457526
LOC112048883	serine-enriched protein isoform X1	gprs	NA	297.494	-6.23047	0.00459775
LOC112054519	fumarylacetoacetate hydrolase domain-containing protein 2-like	CG6028	NA	567.346	0.522794	0.00461748
LOC112043634	uncharacterized protein LOC112043634	LOC112043634	NA	2442.2	0.16232	0.00467477
LOC112053414	venom carboxylesterase-6-like	CG6414	NA	22.7672	1.82597	0.00469639
LOC112043526	DNA primase large subunit-like	DNApol-alpha60	NA	83.345	0.644356	0.00471243
LOC112052608	uncharacterized protein LOC112052608	dpy	NA	70034.2	-0.41941	0.00473326
LOC112048644	adenosine deaminase CECR1-A-like	Adgf-A	NA	700.959	-0.596289	0.00474428
LOC112046144	histone chaperone asf1	asf1	NA	757.102	-0.37148	0.00474966
LOC112052115	glycine N-acyltransferase-like protein 3	LOC112052115	NA	60.2756	2.00834	0.00481443
LOC112057820	proteolipid protein 2-like	LOC112057820	NA	312.634	0.405502	0.00482413
LOC112054809	Dihydrouridine synthase domain containing protein	LOC112054809	eyespot_up	286.295	-0.654758	0.00484005
LOC112042826	cytochrome P450 6B2-like	Cyp6a8	NA	35.12	-3.11611	0.00486704
LOC112050739	integrator complex subunit 9	IntS9	NA	1156.21	0.227811	0.00486704
LOC112045172	carbohydrate sulfotransferase 11 isoform X2	CG13937	NA	694.58	0.737435	0.00487709
LOC112044532	rho GTPase-activating protein 7 isoform X1	cv-c	eyespot_up	1071.64	0.358306	0.00490516
LOC112051644	oxidative stress-responsive serine-rich protein 1	CG5056	NA	548.88	0.675996	0.00491072
LOC112053641	probable 28S ribosomal protein S6, mitochondrial	mRpS6	NA	779.149	-0.249669	0.00491773
LOC112057762	mannose-6-phosphate isomerase	Mpi	NA	435.298	-0.338864	0.00493613
LOC112051077	TNF receptor-associated factor 4 isoform X4	Traf4	NA	290.801	0.692758	0.00495599
LOC112057117	kielin/chordin-like protein isoform X1	CG5639	NA	385.218	-0.891727	0.0049889
LOC112050411	succinate dehydrogenase cytochrome b560 subunit, mitochondrial-like	SdhC	NA	969.31	0.437212	0.00498925
LOC112056035	GRIP domain-containing protein RUD3-like	LOC112056035	NA	432.308	-0.749076	0.00506232
LOC112047433	ATP-dependent RNA helicase p62-like	CG10077	NA	1598.08	-0.51765	0.00509581
LOC112052888	poly(U)-specific endoribonuclease homolog	CG2145	NA	780.217	-0.581413	0.00510175
LOC112053002	polymerase delta-interacting protein 3-like	POLDIP3	NA	1366.65	-0.20446	0.00511562
LOC112048784	inactive peptidyl-prolyl cis-trans isomerase shutdown-like	shu	NA	179.457	0.530779	0.00513622
LOC112051150	homeobox protein PKNOX2-like isoform X1	hth	NA	364.334	0.322054	0.00514986
LOC112058401	replication stress response regulator SDE2	CG5986	NA	1476.48	-0.24254	0.00519416
LOC112058556	transcription termination factor 3, mitochondrial	mTerf3	NA	259.713	0.432506	0.00524754
LOC112043681	#N/A	#N/A	NA	161.759	0.701812	0.00526387
LOC112058016	protein tamozhennic	tamo	NA	274.77	0.362572	0.00526387
LOC112042958	DNA polymerase alpha catalytic subunit	DNApol-alpha180	NA	1622.76	-0.380214	0.00533424
LOC112052757	fasciclin-1 isoform X3	Fas1	eyespot_down	1394.87	-0.3252	0.00534083
LOC112055941	nucleolar complex protein 4 homolog B	CG2875	NA	695.761	0.499883	0.00535833
LOC112058088	actin-related protein 2	Arp2	NA	1677.33	-0.221006	0.00540658
LOC112058123	general transcription factor IIF subunit 1	TfIIFalpha	NA	1924.73	-0.246324	0.00544046
LOC112045937	uncharacterized protein LOC112045937	CG46319	NA	239.803	0.455769	0.00549806
LOC112058377	sodium/potassium-transporting ATPase subunit alpha isoform X5	Atpalpha	NA	10489.7	0.170692	0.00556555
LOC112046430	serine/threonine-protein phosphatase 5	PpD3	NA	1191.68	0.383271	0.00557759
LOC112053833	uncharacterized protein LOC112053833	LOC112053833	NA	50.6813	1.52096	0.00557916
LOC112052467	selenoprotein F	CG7484	NA	1857.86	0.204565	0.00558031
LOC112052799	serine/threonine-protein kinase SMG1	nonC	NA	1944.77	-0.222373	0.00558031
LOC112045361	arginyl-tRNA--protein transferase 1	Ate1	NA	583.964	0.282422	0.00559219
LOC112047292	OWR49408.1 putative sinuous	sinu	NA	2234.51	-0.636245	0.00559219
LOC112048428	phosphatidylinositol transfer protein alpha isoform	vib	NA	2833	-0.315628	0.00559219
LOC112050094	uncharacterized protein LOC112050094	LOC112050094	NA	18.3653	1.68444	0.00559219
LOC112052403	protein NDUFAF4 homolog	CG11722	NA	471.476	-0.489448	0.00559219
LOC112052916	#N/A	#N/A	NA	4489.3	0.725808	0.00559219
LOC112053305	general transcription factor IIE subunit 1	TfIIEalpha	eyespot_down	626.941	-0.421372	0.00559219
LOC112056128	hypoxia up-regulated protein 1	CG2918	NA	11014.3	0.169055	0.00559219
LOC112044984	protein kinase C, brain isozyme	Pkc53E	NA	171.486	0.662627	0.00559482
LOC112045199	peroxisomal targeting signal 2 receptor	Pex7	NA	543.991	0.359112	0.00566223
LOC112051872	G2/mitotic-specific cyclin-B3 isoform X1	CycB3	NA	1187.28	-0.639462	0.00567034
LOC112053428	sentrin-specific protease 8	Den1	NA	120.974	-0.565476	0.00567034
LOC112045772	glutenin, high molecular weight subunit 12-like	Cpr67B	NA	7619.35	-0.373703	0.00567733
LOC112053424	zinc finger and BTB domain-containing protein 18-like	LOC112053424	NA	2100.96	-0.266025	0.00567733
LOC112045640	decapping and exoribonuclease protein-like	LOC112045640	NA	527.898	-0.484145	0.00569081
LOC112048373	protein shifted isoform X1	shf	NA	7955.3	0.225875	0.00569357
LOC112054337	endochitinase-like isoform X1	Cht5	NA	83148.5	1.31031	0.00570508
LOC112048416	zinc finger protein 391-like	klu	NA	545.349	0.640949	0.00571626
LOC112052443	ejaculatory bulb-specific protein 3-like	LOC112052443	NA	434.917	0.651875	0.00571626
LOC112058517	solute carrier family 2, facilitated glucose transporter member 1-like	Glut1-	NA	3006.94	-0.43268	0.00572995
LOC112052942	arrestin homolog	Arr1	NA	76.4267	0.855969	0.00575887
LOC112045334	SET and MYND domain-containing protein 4	Smyd4-4	NA	983.015	0.466229	0.00576759
LOC112050816	histone H2A, sperm-like	His2A:CG31618	NA	2369.84	-0.328815	0.00578014
LOC112055658	thyroid receptor-interacting protein 11-like	Gmap	NA	1003.55	0.224529	0.00578168
LOC112045979	protein PTCD3 homolog, mitochondrial	CG4679	NA	1800.53	-0.296734	0.0057961
LOC112057616	Helicase domino	dom	NA	752.674	-0.293773	0.00580184
LOC112048777	igLON family member 5	klg	NA	51.0737	1.64939	0.0058061
LOC112056919	probable nuclear hormone receptor HR3 isoform X2	Hr46	NA	32824.3	0.484599	0.0058061
LOC112044591	fumarylacetoacetase	Faa	eyespot_down	1294.35	-0.521752	0.00582106
LOC112046185	transmembrane protein 47 isoform X2	CG45049	NA	345.352	0.351668	0.00584695
LOC112046615	zinc finger protein 271-like	LOC112046615	NA	197.005	0.434201	0.00587239
LOC112052551	pollen-specific leucine-rich repeat extensin-like protein 1	TwdlE	NA	28.9899	-1.37079	0.00587632
LOC112049907	cilia- and flagella-associated protein 20	Bug22	NA	797.025	0.273016	0.0059219
LOC112053066	mitochondrial pyruvate carrier 2-like isoform X2	CG9399	NA	1277.84	0.391767	0.00593426
LOC112050908	putative leucine-rich repeat-containing protein DDB_G0290503 isoform X1	LOC112050908	NA	948.481	-0.314784	0.00595922
LOC112053058	atrial natriuretic peptide receptor 1-like isoform X1	CG31183	NA	179.078	-0.763464	0.00600371
LOC112050840	SH3 domain-containing kinase-binding protein 1-like isoform X1	cindr	NA	793.667	0.337645	0.00600668
LOC112046656	Breast carcinoma-amplified sequence 3-like	rudhira	eyespot_up	527.342	0.352957	0.00602648
LOC112058371	protein pellino	Pli	NA	638.926	0.280283	0.00605779
LOC112052052	cadherin-86C	Cad86C	NA	312.589	0.457334	0.00611302
LOC112047149	uncharacterized protein LOC112047149	LOC112047149	NA	8.46914	3.62259	0.00614348
LOC112050849	ragulator complex protein LAMTOR3 homolog	CG5110	NA	808.836	-0.253147	0.00616298
LOC112054591	homeobox protein homothorax isoform X1	hth	NA	1336.9	-0.263723	0.00616299
LOC112056596	activin receptor type-1 isoform X1	sax	NA	556.456	0.453295	0.00616299
LOC112049489	tumor necrosis factor alpha-induced protein 8-like protein	sigmar	NA	695.126	0.684021	0.00623266
LOC112053523	mitochondrial ornithine transporter 1	CG1628	NA	347.434	0.556475	0.00625769
LOC112042966	DNA replication licensing factor Mcm7	Mcm7	NA	2880.79	-0.449815	0.00625795
LOC112043498	---NA---	LOC112043498	NA	290.076	0.451813	0.00626047
LOC112051178	#N/A	#N/A	NA	21.6506	1.60324	0.00626047
LOC112049293	nucleolar protein 6	Mat89Ba	NA	3246.12	-0.168021	0.00627109
LOC112051094	39S ribosomal protein L15, mitochondrial	mRpL15	NA	890.644	-0.223063	0.00631067
LOC112055399	dihydropteridine reductase	Dhpr	NA	3113.59	-0.497609	0.00632789
LOC112052534	Golgi reassembly-stacking protein 2	Grasp65	NA	2292.54	0.304178	0.00634748
LOC112053048	leucine-rich melanocyte differentiation-associated protein-like	LOC112053048	NA	248.621	0.41206	0.00635202
LOC112050030	#N/A	#N/A	NA	121.562	-0.835661	0.00635375
LOC112048596	putative inorganic phosphate cotransporter isoform X2	dmGlut	eyespot_up	665.368	-0.500169	0.00636623
LOC112047632	remodeling and spacing factor 1	CG8677	NA	4193.09	0.240447	0.00640476
LOC112045959	RNA polymerase II transcriptional coactivator	Ssb-c31a	NA	2379.7	-0.446708	0.00641452
LOC112055051	myosin heavy chain 95F isoform X1	Myo6	NA	1875.41	-0.30762	0.00642106
LOC112057972	carboxypeptidase B-like	CG8560	NA	1304.43	0.556979	0.00642184
LOC112043682	myosin-2 essential light chain isoform X1	Mlc-c	NA	22727.8	0.670524	0.00645938
LOC112046569	zinc finger homeobox protein 3 isoform X2	zfh2	NA	4242.8	-0.239055	0.00651312
LOC112054361	actin-related protein 3	Arp3	NA	3349.71	-0.220261	0.0065726
LOC112055611	Protein Dok-7	LOC112055611	NA	13.6624	-1.83411	0.00657926
LOC112052258	protein SDA1 homolog	Mys45A	NA	3747.78	-0.15257	0.00662928
LOC112053639	#N/A	#N/A	NA	438.905	0.382208	0.00662928
LOC112056388	Cation-dependent mannose-6-phosphate receptor	LOC112056388	NA	937.707	0.534815	0.00663924
LOC112058144	protein vein isoform X2	LOC112058144	NA	742.106	0.372073	0.00664295
LOC112053949	delta-sarcoglycan-like	Scgdelta	NA	84.6918	1.76015	0.00664639
LOC112045586	integrator complex subunit 12	LOC112045586	NA	463.979	-0.531836	0.00665401
LOC112052202	uncharacterized protein LOC112052202 isoform X1	LOC112052202	NA	1383.69	-0.289594	0.00665401
LOC112053858	3-hydroxyacyl-CoA dehydrogenase type-2-like	scu	NA	521.667	-0.312923	0.00665401
LOC112054363	dedicator of cytokinesis protein 1	mbc	NA	786.193	-0.313434	0.00665978
LOC112043689	peroxisomal membrane protein 2	CG7970	NA	1411.69	-0.217841	0.00671057
LOC112057661	uncharacterized protein LOC112057661	CG16711	NA	273.534	-0.523211	0.00671057
LOC112051080	lysine-specific demethylase 6A isoform X1	Utx	NA	1315.96	-0.424501	0.00672419
LOC112042868	tRNA (guanine-N(7)-)-methyltransferase non-catalytic subunit wuho	wuho	NA	818.176	-0.293289	0.00679726
LOC112045332	homogentisate 1,2-dioxygenase	hgo	eyespot_down	63.0083	-0.892223	0.00679726
LOC112044995	protein bowel	bowl	eyespot_up	2495.68	0.181051	0.00680843
LOC112042938	uncharacterized protein LOC112042938 isoform X1	LOC112042938	NA	221.306	-0.877722	0.00682654
LOC112047892	protein lifeguard 1-like isoform X2	Nmda1	NA	1220.71	0.210592	0.00684503
LOC112049325	sodium/potassium-transporting ATPase subunit beta-2-like	nrv3	NA	37.4051	1.13029	0.00685526
LOC112049637	zinc finger protein 761-like	LOC112049637	NA	883.879	0.323643	0.00685526
LOC112050393	dual specificity tyrosine-phosphorylation-regulated kinase 2	Dyrk3	NA	218.485	0.566359	0.00685993
LOC112055262	nucleolar protein dao-5 isoform X1	LOC112055262	NA	23643.1	-0.577402	0.00686571
LOC112056517	cytochrome c oxidase subunit 6A1, mitochondrial-like	levy	NA	3617.11	0.250977	0.006893
LOC112049937	glucose dehydrogenase [FAD, quinone]	CG9518	NA	12.5835	1.76823	0.00689994
LOC112058335	cadherin-86C	Cad86C	eyespot_up	1817.02	0.360651	0.00691284
LOC112053126	very-long-chain 3-oxoacyl-CoA reductase	spidey	NA	197.49	0.505833	0.00691761
LOC112042985	protein held out wings isoform X5	how	NA	7536.06	0.369699	0.00693987
LOC112049436	uncharacterized protein LOC112049436	CG14223	NA	1158.45	0.326634	0.00697847
LOC112049990	histone deacetylase 8-like isoform X1	HDAC3	NA	632.181	-0.563898	0.00700177
LOC112054627	zinc finger protein 260-like isoform X2	LOC112054627	NA	220.482	0.535378	0.00700484
LOC112058455	zinc finger protein 311-like	LOC112058455	NA	204.543	-0.394013	0.00701202
LOC112055316	eukaryotic translation initiation factor 3 subunit I	Trip1	NA	9229.59	-0.236505	0.00701439
LOC112046260	tolloid-like protein 1	tok	NA	506.16	-0.765605	0.00705612
LOC112055605	glucose dehydrogenase [FAD, quinone]-like	CG9518	eyespot_down	295.378	1.80655	0.0070951
LOC112044032	LOW QUALITY PROTEIN: uncharacterized protein LOC112044032	CG13842	NA	49.1513	-1.00035	0.00709559
LOC112046176	threonine aspartase 1	Tasp1	NA	359.588	-0.408345	0.00709621
LOC112048951	venom allergen 5-like	CG8483	NA	693.886	0.750625	0.00710752
LOC112055304	probable ATP-dependent RNA helicase DDX43	CG7878	NA	1053.68	-0.667223	0.00710752
LOC112043215	cytochrome c oxidase subunit 4 isoform 1, mitochondrial-like	Cox4I1	NA	4622.36	0.29585	0.0071165
LOC112049884	OWR43393.1 putative transcription factor	LOC112049884	NA	304.681	0.335792	0.0071165
LOC112045838	titin homolog	Strn-Mlck	NA	853.815	0.410488	0.00711928
LOC112048854	uncharacterized protein LOC112048854 isoform X1	LOC112048854	NA	240.649	-8.25807	0.0071312
LOC112053912	uncharacterized protein LOC112045769	LOC112053912	NA	243.755	0.600116	0.00713929
LOC112055543	lipoma HMGIC fusion partner-like 2 protein	LOC112055543	NA	706.504	0.32105	0.00713929
LOC112058403	syntaxin-16	Syx16	NA	359.393	0.347842	0.00714567
LOC112043133	actin cytoskeleton-regulatory complex protein pan1	Mrtf	NA	874.261	0.38591	0.00717022
LOC112045111	uncharacterized protein LOC112045111	toc	NA	2259.84	-0.394592	0.00717518
LOC112051370	uncharacterized protein LOC112051370	LOC112051370	NA	37.2175	-2.04339	0.00718458
LOC112058325	dihydropyrimidinase isoform X2	CRMP	NA	791.964	-0.352439	0.00718556
LOC112046041	40S ribosomal protein S10	RpS10b	NA	35476.3	0.260152	0.00727339
LOC112050028	carnosine N-methyltransferase	CG11596	NA	674.534	0.825134	0.00728883
LOC112053564	nuclear factor NF-kappa-B p110 subunit	Rel	NA	1417.17	0.295655	0.00731129
LOC112047911	synaptic vesicle glycoprotein 2B-like	CG15221	NA	2367.81	-0.737082	0.00731251
LOC112047162	cartilage oligomeric matrix protein	Tsp	NA	930.448	1.1052	0.00732403
LOC112052230	small nuclear ribonucleoprotein-associated protein B	SmB	NA	11062.5	-0.146397	0.00738077
LOC112051407	uncharacterized protein LOC112051407 isoform X1	LOC112051407	NA	180.259	-0.535568	0.00739278
LOC112054543	eukaryotic translation initiation factor 3 subunit G	eIF3-S4	NA	9269.64	0.224603	0.00739278
LOC112046089	ras-related protein Rab-4B	Rab4	NA	489.797	0.333936	0.00742365
LOC112051067	regulator of nonsense transcripts 3B isoform X2	Upf3	NA	1435.91	-0.349665	0.00745272
LOC112056425	zinc finger protein 37-like	LOC112056425	NA	962.35	0.278937	0.00745272
LOC112045516	uncharacterized protein LOC112045516	LOC112045516	NA	663.998	-0.745485	0.00746708
LOC112044392	pre-mRNA-splicing factor 38	Prp38	eyespot_down	764.986	-0.349392	0.00748602
LOC112051320	tetra-peptide repeat homeobox protein 1-like	LOC112051320	eyespot_down	325.812	2.67501	0.00749421
LOC112052494	alpha-tocopherol transfer protein-like	LOC112052494	NA	10.2426	-1.83849	0.00754917
LOC112050719	translation machinery-associated protein 16 homolog	CG15027	NA	400.229	-0.374208	0.00756598
LOC112048964	polypeptide N-acetylgalactosaminyltransferase 3-like	pgant3	NA	404.447	-0.409206	0.00757248
LOC112049614	endocuticle structural glycoprotein SgAbd-8-like	Cpr49Ah	eyespot_down	21.4808	1.8714	0.00757816
LOC112053195	esterase AGAP003155	CG5412	NA	1352.72	-0.182636	0.00757993
LOC112046680	V-type proton ATPase subunit D	Vha36-1	NA	2138.58	-0.308597	0.00760544
LOC112049977	ubinuclein-1 isoform X1	yem	NA	868.875	-0.36018	0.00761439
LOC112051640	general transcriptional corepressor trfA-like	LOC112051640	NA	5535.47	-0.163817	0.00761439
LOC112047347	UDP-glucuronosyltransferase-like isoform X1	Ugt302K1	NA	119.638	1.58265	0.00762654
LOC112048457	mitochondrial genome maintenance exonuclease 1-like	LOC112048457	NA	814.629	-0.618109	0.00762654
LOC112047100	#N/A	#N/A	NA	948.191	-0.88129	0.00762923
LOC112044364	uncharacterized protein LOC112044364 isoform X1	CG44153	NA	645.808	-0.756809	0.00775001
LOC112047935	chromobox protein homolog 5-like	Su(var)205	NA	2643.4	0.184289	0.00775238
LOC112052946	serine/arginine repetitive matrix protein 1-like	LOC112052946	eyespot_up	1230.36	-0.345308	0.00782357
LOC112058498	excitatory amino acid transporter isoform X1	Eaat2	NA	40.6982	-2.13124	0.00794431
LOC112054572	26S proteasome regulatory subunit 6A-B	Tbp-1	eyespot_down	5034.81	-0.333787	0.0079695
LOC112053200	DNA replication licensing factor Mcm3	Mcm3	NA	2074.65	-0.361332	0.00797061
LOC112043632	#N/A	#N/A	NA	515.589	1.14038	0.00798614
LOC112043316	OWR52936.1 E3 ubiquitin-protein ligase sina	LOC112043316	NA	1500.91	0.173921	0.00803505
LOC112052298	serine/threonine-protein kinase Tor-like	TOR	NA	499.721	-0.305208	0.00805648
LOC112050010	probable serine/threonine-protein kinase tsuA	LOC112050010	NA	474.067	0.378729	0.00807658
LOC112044972	3-phosphoinositide-dependent protein kinase 1 isoform X2	Pdk1	eyespot_up	4004.73	-0.461242	0.00810575
LOC112043431	protein embryonic gonad-like	knrl	NA	8471.14	0.480555	0.0081127
LOC112051602	U6 snRNA-associated Sm-like protein LSm8	CG2021	NA	511.464	-0.336346	0.00814849
LOC112047786	M-phase inducer phosphatase-like isoform X2	Cdc25	NA	590.812	-0.773981	0.00818353
LOC112043549	pyridoxine-5'-phosphate oxidase-like	sgll	NA	716.404	-0.519493	0.00820739
LOC112053741	C3 and PZP alpha-2-macroglobulin domain-containing protein 8	CG32633	NA	469.872	-0.421916	0.00820991
LOC112045475	receptor expression-enhancing protein 5 isoform X2	ReepB	NA	8254.57	-0.245317	0.00821375
LOC112051835	general vesicular transport factor p115	p115	NA	1813.15	0.223229	0.00822398
LOC112058472	sodium-dependent nutrient amino acid transporter 1-like isoform X1	LOC112058472	NA	64.167	1.10105	0.00827817
LOC112051230	zinc finger protein 729-like	LOC112051230	NA	337.543	0.414361	0.00828294
LOC112051844	cell division cycle protein 27 homolog	Cdc27	eyespot_up	700.79	-0.270198	0.00828294
LOC112056215	rhophilin-2 isoform X2	Rhp	NA	7995.2	0.505724	0.00830133
LOC112047748	nuclear pore complex protein Nup88	mbo	NA	1526.68	-0.403657	0.00835216
LOC112045402	leucine-rich repeat-containing protein 15-like	LOC112045402	NA	29.7763	-1.49671	0.00838055
LOC112058142	SET domain-containing protein 4	LOC112058142	NA	296.753	0.401654	0.00838445
LOC112050044	eukaryotic initiation factor 4A	eIF-4a	NA	56794.5	0.233647	0.00838747
LOC112048695	rab GDP dissociation inhibitor alpha	Gdi	NA	12830.6	-0.197041	0.0083907
LOC112055457	ralA-binding protein 1 isoform X2	Rlip	NA	706.11	0.40293	0.0083907
LOC112049065	U6 snRNA-associated Sm-like protein LSm5	CG6610	NA	862.048	-0.411935	0.008392
LOC112058386	kelch-like protein 26 isoform X1	LOC112058386	NA	404.311	-0.474476	0.00849325
LOC112056029	secretory carrier-associated membrane protein 1 isoform X1	Scamp	NA	4374.78	0.145012	0.0085206
LOC112051228	nuclear speckle splicing regulatory protein 1	CG15747	NA	1219.76	0.228812	0.00859069
LOC112049279	histone deacetylase complex subunit SAP30 homolog	Sap30	NA	715.153	0.271515	0.00877111
LOC112043472	cytosolic carboxypeptidase-like protein 5 isoform X1	Nna1	NA	1222.73	-0.271316	0.00877812
LOC112045797	zinc finger protein 260-like isoform X2	LOC112045797	NA	234.106	0.464214	0.00883546
LOC112047024	facilitated trehalose transporter Tret1-like	CG10960	NA	19.2725	-1.60116	0.00885375
LOC112051065	CCR4-NOT transcription complex subunit 7-like	Pop2	NA	1226.66	-0.204836	0.0088623
LOC112053008	Oxysterol-binding protein-related protein 6	CG3860	NA	444.368	-0.407549	0.00897561
LOC112046690	dopamine N-acetyltransferase-like	Dat	NA	636.44	0.517085	0.00898978
LOC112056570	protein trapped in endoderm-1 isoform X2	Tre1	NA	27.0642	1.65942	0.00898978
LOC112056845	uncharacterized protein LOC112056845	LOC112056845	NA	950.414	-0.250356	0.00898978
LOC112048181	dnaJ homolog subfamily C member 7	Tpr2	NA	1529.9	-0.198721	0.0089987
LOC112045350	39S ribosomal protein L41, mitochondrial	mRpL41	NA	874.106	-0.254302	0.0090079
LOC112048605	TP53-binding protein 1-like	LOC112048605	NA	1170.29	0.234438	0.0090079
LOC112048499	DNA polymerase zeta catalytic subunit	DNApol-zeta	NA	1185.97	-0.236484	0.00901171
LOC112045066	ATP-binding cassette sub-family G member 8	CG31121	NA	6209.02	0.40464	0.00909453
LOC112047038	peroxisomal leader peptide-processing protease-like	LOC112047038	NA	280.416	0.543342	0.00912372
LOC112050351	programmed cell death 6-interacting protein	ALiX	NA	2501.08	0.172105	0.00914535
LOC112052656	uncharacterized protein LOC112052656	LOC112052656	NA	59.9865	2.413	0.00918261
LOC112046528	long-chain-fatty-acid--CoA ligase 5 isoform X2	CG3961	eyespot_up	8633.61	1.24164	0.00921173
LOC112045034	heat shock protein 68-like	Hsp68	NA	40.8594	1.941	0.009224
LOC112048074	geranylgeranyl transferase type-2 subunit beta	betaggt-II	NA	402.609	-0.382555	0.00922521
LOC112045657	asparagine synthetase [glutamine-hydrolyzing]	AsnS	NA	3161.75	0.341908	0.00926566
LOC112047648	3-ketoacyl-CoA thiolase, mitochondrial-like	yip2	NA	238.432	3.87979	0.00926566
LOC112054355	protein MAK16 homolog A	Rbm13	NA	2161.57	-0.254974	0.00926566
LOC112045782	MATH and LRR domain-containing protein PFE0570w-like	LOC112045782	NA	14.8291	1.92614	0.00929935
LOC112055942	116 kDa U5 small nuclear ribonucleoprotein component	CG4849	eyespot_down	4076.89	-0.316791	0.00929935
LOC112046678	zinc finger protein 782-like isoform X1	LOC112046678	NA	318.302	0.486794	0.00930431
LOC112049609	cilia- and flagella-associated protein 57 isoform X1	CG4329	NA	14.1632	1.69935	0.00930607
LOC112051405	U7 snRNA-associated Sm-like protein LSm11	Lsm11	eyespot_up	123.068	-0.653805	0.00930607
LOC112044870	5'-AMP-activated protein kinase subunit gamma-2-like	SNF4Agamma	NA	1028.45	0.493174	0.00930729
LOC112048507	uncharacterized protein C15orf61 isoform X2	CG34148	eyespot_up	136.658	0.535837	0.00931151
LOC112054669	alpha-crystallin A chain-like	l(2)efl	eyespot_down	12861.1	0.670205	0.00932564
LOC112045945	PC4 and SFRS1-interacting protein	Jasper	NA	4792.37	-0.287863	0.00935014
LOC112045399	xenotropic and polytropic retrovirus receptor 1	CG7536	NA	717.748	0.292271	0.00935114
LOC112044658	protein groucho-like isoform X3	gro	NA	2180.97	-0.155886	0.00938251
LOC112056005	zinc finger protein 260-like isoform X2	LOC112056005	NA	273.406	0.760969	0.00940771
LOC112053502	RNA-binding protein 45-like	CG1316	NA	696.764	-0.237143	0.00942592
LOC112054617	zinc finger protein 260-like isoform X2	LOC112054617	NA	573.035	0.470025	0.00945636
LOC112047240	uncharacterized protein LOC112047240 isoform X2	LOC112047240	NA	22.2872	2.05358	0.0095069
LOC112057486	arginine kinase isoform X2	Argk	NA	1360.95	0.570271	0.00951876
LOC112057878	venom carboxylesterase-6-like	Est-6	NA	1082.34	0.630666	0.0095224
LOC112049202	mediator of RNA polymerase II transcription subunit 7	MED7	NA	748.762	-0.24835	0.00953711
LOC112049231	S-adenosylmethionine decarboxylase proenzyme	SamDC	NA	1143.31	0.605167	0.00953711
LOC112048465	ITG-like peptide	LOC112048465	NA	26.1588	1.40453	0.00956474
LOC112057499	#N/A	#N/A	NA	166.753	-2.25607	0.00956474
LOC112043397	unconventional myosin-IXb	Myo20	NA	2479.43	0.204589	0.00958173
LOC112051735	cysteine-rich hydrophobic domain-containing protein 2	CG5938	NA	121.681	0.627735	0.00958173
LOC112050851	congested-like trachea protein	colt	NA	1307.39	-0.224745	0.00964478
LOC112053256	#N/A	#N/A	NA	259.72	0.512589	0.00966987
LOC112056781	zinc transporter foi	foi	NA	668.254	0.362345	0.00967593
LOC112047261	ribosome biogenesis protein TSR3 homolog	CG4338	NA	431.445	0.347179	0.0097126
LOC112058061	aminoacylase-1-like	CG6726	eyespot_down	39.8949	-2.61902	0.00984817
LOC112053107	protein aveugle	ave	NA	273.45	0.462039	0.00986154
LOC112049925	ubiquitin-conjugating enzyme E2 G1	CG40045	NA	2914.88	-0.244767	0.00986244
LOC112044754	kelch domain-containing protein 3	CG12081	NA	356.506	-0.464893	0.00993685
LOC112045435	J protein JJJ1-like isoform X3	LOC112045435	NA	305.41	-4.26942	0.00993685
LOC112050344	28S ribosomal protein S24, mitochondrial	mRpS24	NA	729.759	-0.46829	0.00993685
LOC112051324	nucleolar protein 16	CG11563	NA	1176.04	-0.241152	0.00994948
LOC112051448	nuclear pore complex protein Nup85	Nup75	NA	517.852	-0.666962	0.0100026
[truncated: 875 more rows]

## Sheet: PP50
DEGs between seasonal forms during PP50
Gene (NCBI B. anynana v1.2 genome gene ID)	Description	Symbol	eyespot expression (NA, not DE between eyespot and non-eyespot; eyespot_up, up-regulated in eyespot compared with non-eyespot; eyespot_down, down-regulated in eyespot compared with non-eyespot)	MeanExpression	log2FoldChange(WS/DS)	padj
LOC112043690	THUMP domain-containing protein 1 homolog	CG15014	NA	2986.79	-2.49136	2.37e-47
LOC112050391	protein lethal(2)essential for life-like	l(2)efl	NA	483.388	4.30755	6.31e-29
LOC112048342	esterase FE4-like	CG10175	eyespot_up	3316.96	-1.35228	4.21e-25
LOC112054335	tubulin alpha-1A chain	alphaTub84B	eyespot_down	14654.7	1.15023	7.52e-25
LOC112048360	protein lethal(2)essential for life-like	l(2)efl	NA	408.623	3.98723	2.12e-24
LOC112050392	protein lethal(2)essential for life-like	l(2)efl	NA	1484.99	3.62679	2.12e-24
LOC112050729	two pore calcium channel protein 1-like isoform X3	LOC112050729	NA	396.904	2.16349	2.74e-22
LOC112047434	ATP-dependent RNA helicase p62	Rm62	NA	11800.6	1.25044	9.28e-22
LOC112054545	endocuticle structural glycoprotein ABD-5-like	Lcp65Ad	NA	1299.26	-2.32742	2.98e-20
LOC112058308	L-threonine 3-dehydrogenase, mitochondrial	CG5955	NA	71.5736	3.29524	1.18e-18
LOC112051976	uncharacterized protein LOC112051976	LOC112051976	NA	626.267	1.28425	2.19e-18
LOC112058572	protein timeless	tim	NA	1401.93	1.22329	5.19e-17
LOC112053480	protein yippee-like 5	Yippee	NA	499.726	0.82052	8.23e-16
LOC112055574	tyrosine-protein phosphatase non-receptor type 23	mop	NA	1907.54	-0.743312	1.56e-15
LOC112045263	enhancer of split malpha protein-like	Ocho	NA	1721.9	0.749211	1.82e-15
LOC112047022	facilitated trehalose transporter Tret1-like	CG6484	eyespot_down	426.468	3.1152	5.45e-15
LOC112047665	zinc finger SWIM domain-containing protein 4-like	CG34401	NA	748.21	-0.789014	1.12e-14
LOC112058370	beclin-1-like protein A	LOC112058370	NA	102.676	2.11888	2.05e-14
LOC112044346	protein UBASH3A homolog isoform X1	CG13604	NA	1182.18	-0.832938	3.34e-14
LOC112045264	enhancer of split mbeta protein-like	HLHmgamma	NA	1140.48	1.0201	3.92e-14
LOC112043916	#N/A	#N/A	NA	547.063	0.803337	5.47e-14
LOC112049322	laminin subunit alpha-2-like	trol-	NA	480.092	-0.838027	8.9e-14
LOC112053746	phytanoyl-CoA dioxygenase domain-containing protein 1	CG14688	NA	797.077	-1.84965	9.18e-14
LOC112044105	THAP domain-containing protein 2-like	MBD-R2	NA	161.865	1.35635	9.37e-14
LOC112048457	mitochondrial genome maintenance exonuclease 1-like	LOC112048457	NA	1119.31	-0.73632	1.89e-13
LOC112052780	probable methylcrotonoyl-CoA carboxylase beta chain, mitochondrial	Mccc2	NA	326.503	-1.52861	5.53e-13
LOC112044154	bacilysin biosynthesis oxidoreductase BacC-like	CG31548	NA	425.829	0.908987	7.57e-13
LOC112053215	dendritic arbor reduction protein 1-like isoform X2	dar1	NA	74.8659	-2.08078	7.88e-13
LOC112047024	facilitated trehalose transporter Tret1-like	CG10960	NA	78.6726	-4.07131	1.62e-12
LOC112047231	transcription factor cwo isoform X1	cwo	eyespot_up	1147.64	1.63448	1.1e-11
LOC112044079	probable 3-hydroxyacyl-CoA dehydrogenase B0272.3 isoform X1	Mtpalpha	NA	1832.53	1.15254	1.15e-11
LOC112058093	poly(A) polymerase type 3	hrg	NA	599.515	0.812207	3.05e-11
LOC112045910	protein tramtrack, beta isoform-like isoform X10	LOC112045910	NA	205.791	-1.10753	5.17e-11
LOC112045492	larval/pupal rigid cuticle protein 66-like	CPR59	eyespot_down	156.07	3.4632	8.48e-11
LOC112049462	larval cuticle protein LCP-22-like	Cpr67Fa2	NA	85.8379	3.04328	1.02e-10
LOC112054416	protein PF14_0175-like	tacc	NA	154.549	-1.40029	1.05e-10
LOC112052787	structural maintenance of chromosomes protein 3	SMC3	NA	1240.3	0.61412	1.36e-10
LOC112057942	toll-like receptor Tollo	Tollo	NA	2658.1	1.12175	1.75e-10
LOC112056791	protein muscleblind isoform X2	mbl	NA	5460.82	-0.666545	1.98e-10
LOC112047510	coiled-coil domain-containing protein 43	CG9586	NA	432.199	0.994401	4.63e-10
LOC112046735	SH3 and multiple ankyrin repeat domains protein 3	Prosap	NA	4186.37	-0.549652	4.94e-10
LOC112051359	prisilkin-39-like	LOC112051359	NA	31012.7	-0.875245	4.94e-10
LOC112055455	uncharacterized protein LOC112055455 isoform X1	LOC112055455	NA	900.659	1.30412	4.97e-10
LOC112044048	protein lethal(2)essential for life-like	l(2)efl	NA	248.323	1.07623	5.44e-10
LOC112044870	5'-AMP-activated protein kinase subunit gamma-2-like	SNF4Agamma	NA	615.581	0.875757	5.44e-10
LOC112046574	uncharacterized oxidoreductase TM_0325-like	CG31548	NA	430.82	0.916458	6.27e-10
LOC112045801	H/ACA ribonucleoprotein complex subunit 4	Nop60B	NA	2585.96	-0.97741	7.3e-10
LOC112047321	cryptochrome-1-like isoform X1	cry2	NA	679.367	-1.04069	8.09e-10
LOC112049284	larval cuticle protein LCP-17-like	Cpr49Aa	NA	74290.3	0.786044	8.09e-10
LOC112051884	translationally-controlled tumor protein homolog	Tctp	NA	45429.9	0.539894	1.03e-09
LOC112050949	phosphate carrier protein, mitochondrial-like	Mpcp1	NA	12166.8	-0.561372	1.08e-09
LOC112050835	ubiquitin-conjugating enzyme E2 S	CG8188	NA	356.341	0.907202	1.23e-09
LOC112051506	OWR48679.1 Secreted protein member of chemokine factor super family	CG15449	NA	9357.21	0.529422	1.29e-09
LOC112055705	WD repeat-containing protein 91	LOC112055705	NA	1187.17	0.595937	1.33e-09
LOC112044150	calmodulin isoform X1	Cam	NA	15195.5	-0.390766	1.45e-09
LOC112048458	TATA-binding protein-associated factor 172	Hel89B	eyespot_up	577.855	-1.04662	1.93e-09
LOC112052867	uncharacterized protein LOC112052867 isoform X1	CG6398	NA	6480.43	0.458929	2e-09
LOC112043866	CLIP-associating protein isoform X1	chb	NA	2244.1	-0.561327	2.96e-09
LOC112054893	general transcription factor IIF subunit 2	TfIIFbeta	NA	770.986	-0.701896	3.07e-09
LOC112050384	Splicing factor 1	SF1	NA	1695.29	-0.659811	3.26e-09
LOC112058184	cuticle protein 7-like	Cpr66Cb	NA	3325.93	-1.10693	3.34e-09
LOC112050289	piggyBac transposable element-derived protein 4-like	PGBD4	NA	167.678	1.04737	3.46e-09
LOC112049317	glutenin, high molecular weight subunit DX5-like	LOC112049317	NA	1569.37	-2.59702	5.4e-09
LOC112054473	bromodomain-containing protein DDB_G0280777-like	LOC112054473	NA	1874.95	-1.26931	7.37e-09
LOC112046876	serrate RNA effector molecule homolog isoform X1	Ars2	NA	1611.42	0.582251	8.28e-09
LOC112053476	protein spire	spir	NA	1336.41	-0.939081	8.28e-09
LOC112050700	uncharacterized protein LOC112050700	LOC112050700	NA	2828.08	-0.749154	8.67e-09
LOC112049886	actin, cytoplasmic A3a	Act5C	NA	1135.42	2.04251	8.83e-09
LOC112052627	trafficking kinesin-binding protein milt isoform X2	milt	NA	4681.77	-0.594477	9.88e-09
LOC112052557	uncharacterized protein LOC112052557	LOC112052557	NA	1068.5	0.749151	9.94e-09
LOC112053302	putative ATPase N2B	CG8520	NA	513.817	0.825567	1.17e-08
LOC112055746	DNA topoisomerase 3-beta-1	Top3beta	NA	882.951	0.530315	1.25e-08
LOC112058297	myosin-VIIa-like	ck	NA	120.93	2.39582	1.26e-08
LOC112044220	neurofilament heavy polypeptide-like isoform X1	LOC112044220	NA	140.326	-1.67689	1.31e-08
LOC112044241	F-box/WD repeat-containing protein 9-like	LOC112044241	eyespot_up	1498.44	0.645454	1.34e-08
LOC112056007	endocuticle structural glycoprotein ABD-4-like	Cpr65Az	NA	23375.5	-1.17398	1.34e-08
LOC112052551	pollen-specific leucine-rich repeat extensin-like protein 1	TwdlE	NA	4514.62	1.25043	1.45e-08
LOC112045540	uncharacterized protein LOC112045540	CG11127	NA	754.559	0.662661	1.78e-08
LOC112050356	soluble guanylate cyclase 89Db-like	Gyc89Db	NA	172.692	1.37357	1.87e-08
LOC112043234	long-chain fatty acid transport protein 1-like	Fatp3	NA	323.174	-0.992446	2.04e-08
LOC112057213	23 kDa integral membrane protein-like	Tsp39D	NA	41.3557	-8.8204	2.17e-08
LOC112054375	putative nuclease HARBI1	LOC112054375	NA	129.88	-1.30621	2.26e-08
LOC112048097	leucine zipper putative tumor suppressor 2 homolog isoform X1	CG15365	NA	1954.32	1.08813	3.91e-08
LOC112058257	glycerophosphocholine phosphodiesterase GPCPD1 isoform X1	CG2818	NA	436.686	-0.843251	4.44e-08
LOC112051556	RIMS-binding protein 2 isoform X3	Rbp	eyespot_up	69.2089	2.94488	4.88e-08
LOC112058446	heparan-sulfate 6-O-sulfotransferase 2	Hs6st	NA	97.5075	-1.16017	6.15e-08
LOC112045175	sugar transporter ERD6-like 6	CG10960	NA	411.764	-2.76169	7.07e-08
LOC112048147	28 kDa heat- and acid-stable phosphoprotein	CG11444	NA	1624.94	-0.450476	8.84e-08
LOC112047347	UDP-glucuronosyltransferase-like isoform X1	Ugt302K1	NA	121.904	1.26516	9.54e-08
LOC112043682	myosin-2 essential light chain isoform X1	Mlc-c	NA	92858.5	0.366746	9.76e-08
LOC112055795	UDP-GlcNAc:betaGal beta-1,3-N-acetylglucosaminyltransferase-like protein 1	LOC112055795	NA	178.074	1.36497	9.76e-08
LOC112045593	ran GTPase-activating protein 1	RanGAP	NA	596.407	0.9558	1.69e-07
LOC112051375	neurochondrin homolog	Neurochondrin	NA	626.254	-0.651087	1.69e-07
LOC112044961	DNA-directed RNA polymerase III subunit RPC8	CG7339	NA	164.865	1.15382	1.84e-07
LOC112050355	transmembrane protease serine 9-like	CG11836	NA	1386.06	0.503522	1.85e-07
LOC112055010	signal recognition particle receptor subunit alpha homolog	Gtp-bp	NA	1619.28	-0.674111	1.85e-07
LOC112044258	protein rolling stone-like	rost	NA	206.484	0.882885	1.86e-07
LOC112043306	very-long-chain (3R)-3-hydroxyacyl-CoA dehydratase hpo-8	Hacd1	NA	1189.09	0.485341	1.88e-07
LOC112055181	multifunctional protein ADE2	ade5	eyespot_down	2005.81	0.693195	1.88e-07
LOC112052138	glycogen-binding subunit 76A isoform X1	Gbs-76A	NA	2503.19	-1.72775	1.92e-07
LOC112046026	luciferin 4-monooxygenase-like	CG6178	NA	261.481	2.33216	2.05e-07
LOC112042852	uncharacterized protein LOC112042852	gukh	NA	1252.88	0.542491	2.08e-07
LOC112050906	general transcriptional corepressor trfA-like	LOC112050906	NA	323.113	1.58992	2.08e-07
LOC112049180	serine/arginine repetitive matrix protein 1	bif	NA	774.444	-0.637164	2.35e-07
LOC112048221	high mobility group protein D-like	HmgD	NA	15384.2	-0.628723	2.66e-07
LOC112049146	#N/A	#N/A	NA	76.4941	1.95943	2.66e-07
LOC112057830	disheveled-associated activator of morphogenesis 1 isoform X2	DAAM	eyespot_up	403.116	-1.14103	2.87e-07
LOC112045632	ecdysteroid 22-kinase	CG31288	NA	203.296	1.80966	2.9e-07
LOC112058071	serine/threonine-protein kinase PAK 3	Pak3	NA	736.308	-0.44565	2.95e-07
LOC112058298	protein artichoke	atk	NA	51.3378	-1.625	3.08e-07
LOC112056120	sterol regulatory element-binding protein 1	SREBP	NA	512.933	0.641657	3.55e-07
LOC112045889	uncharacterized protein LOC112045889	CG3655	eyespot_up	4578.1	-0.751598	3.87e-07
LOC112045920	PI-PLC X domain-containing protein 3-like isoform X2	LOC112045920	NA	364.872	0.63918	3.94e-07
LOC112049569	chitooligosaccharidolytic beta-N-acetylglucosaminidase	Hexo1	eyespot_down	1898.96	0.63873	4.4e-07
LOC112053209	F-box only protein 9	CG5961	NA	84.4914	-1.31464	4.7e-07
LOC112052080	ubiquitin-like-conjugating enzyme ATG3	Atg3	NA	1094	0.448864	4.94e-07
LOC112052237	peritrophin-48-like	LOC112052237	NA	330.77	-1.51393	5.65e-07
LOC112046382	centrosome-associated zinc finger protein CP190	Cp190	NA	1519.86	0.42731	5.65e-07
LOC112045188	pentatricopeptide repeat-containing protein 2, mitochondrial-like	LOC112045188	NA	547.838	-0.53047	6.33e-07
LOC112055214	glucose dehydrogenase [FAD, quinone]-like	Gld	NA	381.086	-1.53874	6.33e-07
LOC112051075	39S ribosomal protein L42, mitochondrial	mRpL42	NA	323.544	-0.750619	6.45e-07
LOC112042794	ubiquitin-fold modifier-conjugating enzyme 1	Ufc1	NA	1924.8	-0.485587	6.6e-07
LOC112047544	probable arginine--tRNA ligase, mitochondrial	ArgRS-m	eyespot_up	514.798	0.714967	7.2e-07
LOC112048767	glycine-rich cell wall structural protein	TwdlT	NA	60101.3	-1.56144	7.2e-07
LOC112050757	ecto-NOX disulfide-thiol exchanger 2-like isoform X1	CG10948	NA	500.78	0.732246	7.2e-07
LOC112053082	eukaryotic translation initiation factor 4 gamma 3-like isoform X3	Eif4g	NA	698.159	0.807238	7.2e-07
LOC112043543	cuticle protein 10.9-like	LOC112043543	NA	34.5129	-2.00438	7.45e-07
LOC112058269	NHL repeat-containing protein 2	CG12547	NA	1480.9	0.422169	7.69e-07
LOC112054224	neuroblastoma-amplified sequence-like	LOC112054224	NA	1167.85	0.784859	7.7e-07
LOC112044454	sodium/hydrogen exchanger 9B2-like isoform X1	Nha1	NA	184.338	0.976139	8.65e-07
LOC112050692	cyclin G	CycG	NA	2298.31	0.768146	8.9e-07
LOC112049413	cAMP and cAMP-inhibited cGMP 3',5'-cyclic phosphodiesterase 10A-like	Pde6	NA	68.668	-5.48604	8.98e-07
LOC112047365	hsp90 co-chaperone Cdc37	Cdc37	NA	1881.26	0.344434	9.52e-07
LOC112047128	gastrula zinc finger protein XlCGF26.1-like	LOC112047128	NA	206.906	-1.27238	1.08e-06
LOC112045793	uncharacterized protein LOC112045793	CG4025	NA	183.215	-1.00564	1.13e-06
LOC112047141	isovaleryl-CoA dehydrogenase, mitochondrial	CG6638	NA	29.3263	-2.27586	1.14e-06
LOC112048102	probable phospholipid hydroperoxide glutathione peroxidase	PHGPx	NA	1310.88	-0.61712	1.3e-06
LOC112045092	type-2 histone deacetylase 1	CG4404	NA	115.745	0.937838	1.46e-06
LOC112055306	PDZ and LIM domain protein 7 isoform X1	Zasp66	NA	166.574	-1.56802	1.48e-06
LOC112058325	dihydropyrimidinase isoform X2	CRMP	NA	296.881	-0.892015	1.48e-06
LOC112055336	reticulocyte-binding protein 2 homolog a-like	LOC112055336	NA	432.409	0.832317	1.51e-06
LOC112052598	uncharacterized protein LOC112052598 isoform X1	CG17127	NA	66512.9	-0.6722	1.54e-06
LOC112046927	anosmin-1	LOC112046927	eyespot_up	193.909	0.952591	1.69e-06
LOC112046009	1-acyl-sn-glycerol-3-phosphate acyltransferase gamma-like	Agpat3	NA	1121.5	-0.421146	1.87e-06
LOC112057179	valacyclovir hydrolase	CG5377	NA	1649.75	1.94253	1.87e-06
LOC112053172	nucleolar GTP-binding protein 1	Non1	NA	9274.96	0.788559	1.9e-06
LOC112051341	circadian clock-controlled protein-like	LOC112051341	NA	1416.45	-1.10526	1.99e-06
LOC112047407	glucose-6-phosphate 1-dehydrogenase	Zw	NA	2131.68	-0.594128	2.04e-06
LOC112048245	protein lethal(2)essential for life-like	l(2)efl	NA	365.519	2.75592	2.13e-06
LOC112053571	acetylcholinesterase 2	AChE-2	NA	895.519	0.784692	2.26e-06
LOC112055472	thyroid transcription factor 1-associated protein 26 homolog	LOC112055472	NA	1011.91	-0.927853	2.28e-06
LOC112045358	carboxylesterase 1E	CCE-I1	eyespot_up	257.813	-1.35106	2.37e-06
LOC112044026	Thyroid adenoma-associated protein-like	ALKBH1	NA	649.646	-0.497585	2.53e-06
LOC112043583	peroxisomal membrane protein 11C-like	CG13827	NA	978.223	-0.536828	2.66e-06
LOC112056728	cytosolic 10-formyltetrahydrofolate dehydrogenase	CG8665	NA	258.04	-1.74026	2.75e-06
LOC112058432	protein cereblon homolog	LOC112058432	NA	157.64	0.931913	2.82e-06
LOC112049431	spermine oxidase-like isoform X1	CG7460	NA	57.5507	1.66405	2.9e-06
LOC112049324	#N/A	#N/A	NA	972.122	-0.721957	3.36e-06
LOC112050948	uncharacterized protein LOC112050948	LOC112050948	NA	25.8231	-2.19784	3.5e-06
LOC112046960	protein transport protein sft2	CG33635	NA	1216.19	0.417521	3.96e-06
LOC112046477	protein-S-isoprenylcysteine O-methyltransferase	ste14	NA	244.959	-1.08578	3.98e-06
LOC112043007	#N/A	#N/A	NA	512.012	-1.41027	4.19e-06
LOC112044989	pupal cuticle protein G1A-like	LOC112044989	NA	4841.9	1.66521	4.21e-06
LOC112049722	integrator complex subunit 10	IntS10	NA	618.035	0.484159	4.58e-06
LOC112058103	uncharacterized protein LOC112058103	LOC112058103	NA	41.9013	3.10164	4.76e-06
LOC112048503	ubiquitin-conjugating enzyme E2-24 kDa isoform X1	Ubc2	NA	3137.7	-0.307543	4.79e-06
LOC112047627	elongation of very long chain fatty acids protein 4-like	Elo68beta	NA	1125.43	-1.42984	5.02e-06
LOC112051041	endocuticle structural glycoprotein SgAbd-5-like	Cpr78E	NA	283.45	2.25524	5.02e-06
LOC112050190	uncharacterized protein LOC112050190	LOC112050190	NA	337.27	2.37136	5.09e-06
LOC112046343	uncharacterized protein LOC112046343	CG30380	NA	170.918	0.835097	5.19e-06
LOC112042826	cytochrome P450 6B2-like	Cyp6a8	NA	588.519	-1.44317	5.28e-06
LOC112052099	UPF0489 protein C5orf22 homolog	MESR6	NA	221.778	0.871177	5.28e-06
LOC112051394	uncharacterized protein LOC112051394 isoform X1	CG1674	NA	56.8168	-1.46599	5.37e-06
LOC112045265	Interferon regulatory factor 9	LOC112045265	NA	1481.11	1.2046	5.93e-06
LOC112042864	transcription factor E2F2	E2f1	NA	701.122	-0.543925	6.13e-06
LOC112043999	large neutral amino acids transporter small subunit 1	SLC7A6	eyespot_up	100.648	-1.13674	6.13e-06
LOC112044964	putative cuticle protein	LOC112044964	NA	9490.37	1.63783	6.13e-06
LOC112049055	G protein-activated inward rectifier potassium channel 3-like isoform X1	Irk2	NA	86.6618	1.56776	6.13e-06
LOC112046429	26S proteasome regulatory subunit 4	Rpt2	NA	5254.66	-0.46987	6.18e-06
LOC112043116	circadian clock-controlled protein-like	CG10407	eyespot_up	1939.58	1.76905	6.25e-06
LOC112050446	L-lactate dehydrogenase isoform X1	Ldh	NA	788.198	0.926607	6.55e-06
LOC112051345	15-hydroxyprostaglandin dehydrogenase [NAD(+)]-like	Pdh	NA	584.08	-2.78225	6.55e-06
LOC112052756	high affinity cAMP-specific and IBMX-insensitive 3',5'-cyclic phosphodiesterase 8 isoform X4	Pde8	NA	1526.18	0.615232	6.85e-06
LOC112044827	J domain-containing protein	jdp	NA	2610.15	0.547908	7.08e-06
LOC112048722	uncharacterized protein LOC112048722	LOC112048722	NA	500.775	0.555776	7.71e-06
LOC112054546	tubulin polyglutamylase TTLL5 isoform X1	TTLL5	NA	496.989	2.02234	7.79e-06
LOC112045330	frizzled-4	GPRFZ4	eyespot_up	731.449	0.527979	7.94e-06
LOC112047864	Krueppel-like factor luna isoform X2	luna	NA	1846.64	-0.327544	8.08e-06
LOC112049272	post-GPI attachment to proteins factor 2-like	CG7990	NA	84.445	2.48936	8.08e-06
LOC112051056	protein FAM98A	CG5913	NA	870.612	0.585748	8.08e-06
LOC112057641	bromodomain-containing protein DDB_G0280777-like	LOC112057641	NA	331.882	-1.19221	8.2e-06
LOC112044389	laccase 1	Mco1	NA	601.304	1.50271	8.3e-06
LOC112046930	uncharacterized protein LOC112046930	LOC112046930	NA	22.1457	-6.43591	8.32e-06
LOC112043731	25S rRNA (cytosine-C(5))-methyltransferase nop2	CG8545	NA	3629.67	-0.802966	8.82e-06
LOC112058251	uncharacterized protein LOC112058251	LOC112058251	NA	93.0337	3.15066	9.13e-06
LOC112044458	vitamin K epoxide reductase complex subunit 1	Vkor	NA	96.825	1.26529	9.14e-06
LOC112044751	phosphoribosyl pyrophosphate synthase-associated protein 2 isoform X1	CG2246	NA	2642.93	-0.517167	9.2e-06
LOC112055389	delta-like protein 1 isoform X1	C901	NA	66.1822	-1.77501	9.2e-06
LOC112055603	disheveled-associated activator of morphogenesis 1 isoform X1	DAAM	eyespot_up	193.624	-1.02713	9.2e-06
LOC112051526	TELO2-interacting protein 1 homolog	CG16908	NA	441.585	0.688084	9.95e-06
LOC112052404	40S ribosomal protein S12	RpS12	NA	18350.1	0.322777	1.01e-05
LOC112044311	pre-mRNA-processing factor 39 isoform X1	CG1646	NA	1583.06	-0.476608	1.03e-05
LOC112046688	tubulin-specific chaperone cofactor E-like protein	mlt	NA	511.659	0.914256	1.03e-05
LOC112050513	vacuolar protein sorting-associated protein 18 homolog	dor	NA	659.885	0.477756	1.04e-05
LOC112054742	superoxide dismutase 6	ATP6AP1L	NA	3128.49	-0.514533	1.09e-05
LOC112046502	probable aconitate hydratase, mitochondrial	mAcon1	NA	4427.72	-0.43233	1.22e-05
LOC112053619	heparan-alpha-glucosaminide N-acetyltransferase	CG6903	NA	1392.02	1.0829	1.26e-05
LOC112054330	phospholipase B1, membrane-associated-like	CG7365	NA	442.893	-0.766389	1.27e-05
LOC112043300	multidrug resistance-associated protein 4-like isoform X2	CG5789	NA	30.8602	-2.78533	1.3e-05
LOC112050379	SID1 transmembrane family member 1-like	WEE1	NA	1194.13	-0.330484	1.35e-05
LOC112049961	phosducin-like protein	CG7650	NA	1205.99	0.4849	1.4e-05
LOC112051279	zinc finger RNA-binding protein isoform X1	Zn72D	NA	6103.11	-0.415722	1.54e-05
LOC112058237	coiled-coil domain-containing protein 25	CG4593	NA	791.901	0.474966	1.67e-05
LOC112055104	ER degradation-enhancing alpha-mannosidase-like protein 3	Edem2	NA	967.634	-0.540919	1.69e-05
LOC112045361	arginyl-tRNA--protein transferase 1	Ate1	NA	271.834	0.65239	1.78e-05
LOC112050934	kinesin-like protein KIF3A isoform X1	kinesin-2B	NA	766.51	-0.683954	1.81e-05
LOC112051001	gelsolin-like	Gel	NA	2145.89	-0.725881	1.81e-05
LOC112058617	protein suppressor of forked	su(f)	NA	1015.26	0.607682	1.83e-05
LOC112058589	alpha N-terminal protein methyltransferase 1-like	Ntmt	NA	296.27	0.634434	1.83e-05
LOC112045354	inhibitor of growth protein 3	Ing3	NA	688.743	-0.478475	1.94e-05
LOC112043668	U4/U6.U5 tri-snRNP-associated protein 1 isoform X1	CG6686	NA	938.086	-0.656055	1.99e-05
LOC112049256	proton-coupled amino acid transporter-like protein CG1139	CG7888	eyespot_up	2032.3	-0.973774	1.99e-05
LOC112053291	uncharacterized protein LOC112053291 isoform X3	l(1)G0193	NA	4403.51	0.559074	1.99e-05
LOC112055987	uncharacterized protein LOC112055987	CG10904	NA	282.909	-0.729106	1.99e-05
LOC112044538	putative glutathione-specific gamma-glutamylcyclotransferase 2	CG10365	NA	230.271	-0.721955	2.01e-05
LOC112051082	nuclear transcription factor Y subunit alpha	Nf-YA	NA	715.973	0.780472	2.01e-05
LOC112045132	putative fatty acyl-CoA reductase CG5065	CG30427	NA	65.2488	1.43601	2.04e-05
LOC112051201	rRNA 2'-O-methyltransferase fibrillarin	Fib	NA	3500.84	-0.764169	2.04e-05
LOC112053918	vam6/Vps39-like protein	Vps39	NA	591.9	0.507796	2.04e-05
LOC112054183	cullin-associated NEDD8-dissociated protein 1	Cand1	eyespot_down	2570.3	0.435275	2.04e-05
LOC112049708	ancient ubiquitous protein 1-like	LOC112049708	eyespot_up	1038.81	-0.541555	2.11e-05
LOC112043024	beta carbonic anhydrase 1	beta-CA	NA	144.339	0.707334	2.11e-05
LOC112055211	uncharacterized protein LOC112055211	LOC112055211	NA	958.848	0.384259	2.11e-05
LOC112044843	focadhesin	LOC112044843	NA	609.534	0.868336	2.12e-05
LOC112049313	probable isocitrate dehydrogenase [NAD] subunit alpha, mitochondrial isoform X3	Idh3a	NA	706.564	0.518423	2.3e-05
LOC112049345	laminin subunit alpha-1	wb	NA	2352.17	-0.671072	2.39e-05
LOC112051516	tyrosine-protein kinase Src64B isoform X1	Src64B	NA	904.696	-0.932706	2.43e-05
LOC112054520	protein charybde-like	chrb	eyespot_down	4987.52	-0.579378	2.45e-05
LOC112052323	uncharacterized protein LOC112052323	CG9896	NA	662.273	0.787283	2.69e-05
LOC112058302	inactive peptidyl-prolyl cis-trans isomerase shutdown-like	shu	NA	375.322	0.707564	2.78e-05
LOC112045055	#N/A	#N/A	NA	37332	0.579848	2.85e-05
LOC112043210	protein FAM151A isoform X2	CG7231	NA	252.608	1.27682	2.93e-05
LOC112058551	chitin deacetylase 1	serp	eyespot_down	117596	-0.276998	2.99e-05
LOC112049779	endocuticle structural glycoprotein SgAbd-2-like	CPR32	NA	108955	-0.427707	3e-05
LOC112055327	protein obstructor-E isoform X2	Gasp	eyespot_down	182600	-0.356737	3.14e-05
LOC112043314	cytosolic non-specific dipeptidase	Cndp2	NA	5126.41	-0.319742	3.14e-05
LOC112045780	retinol dehydrogenase 11-like	CG2065	NA	44.7251	4.42001	3.18e-05
LOC112048557	sphingomyelin synthase-related 1-like	SMSr	NA	249.132	0.6008	3.18e-05
LOC112044836	enhancer of mRNA-decapping protein 3	Edc3	NA	644.155	0.776189	3.41e-05
LOC112051643	pro-resilin-like isoform X1	resilin	NA	29.6376	2.2659	3.55e-05
LOC112047095	hemolin	LOC112047095	eyespot_down	93.757	-2.36725	3.65e-05
LOC112058554	alanine--tRNA ligase, cytoplasmic	AlaRS	NA	8008.57	-0.437331	3.68e-05
LOC112053728	OWR54240.1 C3 and PZP alpha-2-macroglobulin domain-containing protein 8	CG10527	eyespot_down	2175.61	1.5514	4.27e-05
LOC112049694	endocuticle structural glycoprotein ABD-4-like	Cpr49Aa	NA	1221.84	-1.28183	4.27e-05
LOC112056869	OWR51406.1 fibroin-modulator-binding protein-1	LOC112056869	NA	384.779	0.539187	4.37e-05
LOC112050739	integrator complex subunit 9	IntS9	NA	577.479	0.530389	4.53e-05
LOC112047385	interferon-related developmental regulator 1	CG31694	NA	4813.61	-0.484735	4.91e-05
LOC112054857	E3 ubiquitin-protein ligase UBR1 isoform X1	Ubr1	NA	1488.82	-0.615372	4.93e-05
LOC112053580	seminal fluid protein	LOC112053580	eyespot_up	136.647	-2.33645	5.03e-05
LOC112055624	bromodomain-containing protein DDB_G0270170-like	dikar	NA	969.154	-0.391917	5.03e-05
LOC112054772	NADPH oxidase 5	Nox	NA	83.0611	3.54022	5.22e-05
LOC112045116	putative fatty acyl-CoA reductase CG5065	CG4020	NA	81.3006	-3.47445	5.33e-05
LOC112051607	ornithine decarboxylase antizyme	Oda	eyespot_up	6320.17	-0.345084	5.4e-05
LOC112058474	endoplasmic reticulum lectin 1 isoform X1	CG6766	eyespot_down	1714.62	0.550345	5.59e-05
LOC112045233	cysteine and histidine-rich domain-containing protein	CHORD	NA	766.736	0.493697	5.7e-05
LOC112047847	isocitrate dehydrogenase [NAD] subunit beta, mitochondrial isoform X1	Idh3b	NA	819.191	0.461828	5.78e-05
LOC112055076	OWR52865.1 osiris 9 precursor	Osi9	NA	2461.91	-2.05915	5.83e-05
LOC112051044	heat shock protein beta-1	CG14207	NA	23603	0.536839	5.91e-05
LOC112051683	RNA-binding protein 34-like isoform X2	LOC112051683	NA	551.903	-0.685613	5.91e-05
LOC112056101	---NA---	LOC112056101	eyespot_down	15399.2	0.943829	5.91e-05
LOC112054862	protein arginine methyltransferase NDUFAF7 homolog, mitochondrial	CG17726	NA	288.232	-0.716336	6.18e-05
LOC112050060	fez family zinc finger protein erm-like	sens	eyespot_down	1224.89	0.599586	6.66e-05
LOC112052561	mannose-P-dolichol utilization defect 1 protein homolog	CG3792	NA	1184.94	-0.617167	6.66e-05
LOC112044977	vegetative cell wall protein gp1-like	LOC112044977	NA	7840.07	0.732543	6.8e-05
LOC112053894	uncharacterized protein LOC112053894	LOC112053894	NA	217.258	-2.36085	6.8e-05
LOC112054250	selenium-binding protein 1	CG7966	NA	219.086	1.16317	6.8e-05
LOC112051663	Activating transcription factor of chaperone	crc	eyespot_up	56594.3	0.209348	6.81e-05
LOC112048791	BAM18502.1 CG6688	CG6688	NA	2906.94	0.901398	7.07e-05
LOC112054422	GATA zinc finger domain-containing protein 14-like isoform X2	LOC112054422	NA	71.289	1.13903	7.11e-05
LOC112053766	multiple C2 and transmembrane domain-containing protein-like isoform X1	Mctp	NA	317.06	1.61176	7.21e-05
LOC112044980	FIT family protein CG10671	Fitm	NA	934.452	0.585158	7.65e-05
LOC112052736	post-GPI attachment to proteins factor 3	PGAP3	NA	107.67	1.23751	8.27e-05
LOC112050298	ABC transporter G family member 20 isoform X2	LOC112050298	eyespot_down	39.7696	-3.65906	8.54e-05
LOC112050014	Peptidyl-prolyl cis-trans isomerase CWC27-like	CG42326	NA	108.308	-1.63268	8.68e-05
LOC112054147	netrin-B-like isoform X1	NetB	eyespot_up	355.615	-0.745751	9.02e-05
LOC112056104	uncharacterized protein LOC112056104	LOC112056104	NA	152.487	1.26921	9.14e-05
LOC112045971	succinate-semialdehyde dehydrogenase, mitochondrial	Ssadh	NA	619.936	0.640012	9.41e-05
LOC112058192	histidine-rich glycoprotein-like	Cpr62Bc	NA	24.5651	-2.13856	9.55e-05
LOC112053740	ras-related GTP-binding protein C	RagC-D	NA	815.655	-0.453006	0.000100218
LOC112046564	chorion peroxidase-like isoform X2	CG42331	NA	1141.73	-0.997251	0.000100516
LOC112058190	cuticle protein 19-like	Cpr62Bc	NA	5836.66	-1.44645	0.000101423
LOC112055509	myosin-IIIb-like isoform X2	ninaC	NA	933.682	-0.794828	0.000103086
LOC112044040	ankyrin-3-like isoform X1	Ank2	NA	5916.56	0.473355	0.000105771
LOC112047091	zinc finger protein 431-like	LOC112047091	NA	241.433	0.838841	0.000108822
LOC112046462	broad-complex core protein isoforms 1/2/3/4/5 isoform X1	Br-c	eyespot_up	9020.32	-0.442179	0.000113068
LOC112048398	myosin regulatory light chain sqh	sqh	NA	27027.3	0.318202	0.000113781
LOC112043754	DNA polymerase epsilon subunit 2	Pole2	NA	246.625	-1.82869	0.000119702
LOC112055759	flap endonuclease 1	Fen1	NA	225.47	-1.44565	0.000120195
LOC112047695	inorganic pyrophosphatase	Nurf-38	NA	5387.66	-0.513827	0.000120878
LOC112050365	organic cation transporter protein-like	CG42269	NA	38.1784	2.50827	0.000120878
LOC112047074	circumsporozoite protein	CG13857	NA	139.392	-1.57469	0.000121931
LOC112044693	acetylcholine receptor subunit alpha-like 2	nAChRa2	NA	47.0279	-2.38986	0.000124036
LOC112058044	putative follistatin	LOC112058044	NA	1354.81	-0.910771	0.000124036
LOC112058243	polycomb group protein Psc-like	Cdc6	NA	1063.69	0.315766	0.000125089
LOC112057119	sec1 family domain-containing protein 2-like	LOC112057119	NA	22.8562	-7.95816	0.000126754
LOC112054159	uncharacterized protein LOC112054159	CG4553	NA	195.026	0.585793	0.000127235
LOC112046902	ATP-dependent 6-phosphofructokinase isoform X1	Pfk	NA	2005.55	0.601946	0.0001278
LOC112050362	MOB kinase activator-like 1	mats	NA	923.136	0.380223	0.0001278
LOC112058627	fatty acyl-CoA reductase wat-like	wat	eyespot_up	181.551	1.0533	0.0001278
LOC112053503	kynurenine--oxoglutarate transaminase 3 isoform X1	Kyat	NA	436.128	-0.450805	0.000128719
LOC112045949	dymeclin	CG8230	NA	1212.89	0.552549	0.00013155
LOC112050897	serum response factor homolog isoform X1	LOC112050897	NA	68.3896	-1.27013	0.000131939
LOC112043901	exocyst complex component 3	Sec6	NA	544.687	0.395837	0.000134714
LOC112053300	lanC-like protein 2	LOC112053300	NA	89.6471	1.13845	0.000134714
LOC112049135	pre-mRNA 3' end processing protein WDR33	Wdr33	NA	722.315	-0.398115	0.000135747
LOC112049364	protein kinase C isoform X2	Pkc98E	NA	351.924	-0.903149	0.000146515
LOC112055165	monocarboxylate transporter 4-like	CG10019	NA	165.868	2.0633	0.000147659
LOC112050581	facilitated trehalose transporter Tret1-like	CG3285	NA	94.1993	-1.71322	0.000154223
LOC112050915	RING-box protein 2	Roc2	NA	229.257	-0.738855	0.000154786
LOC112052478	clavesin-1	CG5958	NA	150.617	1.34112	0.000154786
LOC112051318	uncharacterized LOC106122268 precursor	LOC112051318	NA	988.866	1.30597	0.0001551
LOC112047929	synaptic vesicle glycoprotein 2B-like	CG3168	NA	16.7867	-3.6582	0.000161129
LOC112044675	heterogeneous nuclear ribonucleoprotein 27C isoform X1	LOC112044675	NA	267.55	-0.895538	0.000164189
LOC112042964	solute carrier family 46 member 3-like	CG15890	eyespot_up	128.977	-2.19016	0.000164842
LOC112049152	myosin light chain kinase, smooth muscle-like	sqa	eyespot_up	1950.94	-0.683225	0.000164874
LOC112047038	peroxisomal leader peptide-processing protease-like	LOC112047038	NA	197.478	0.732203	0.000167102
LOC112056747	protein ALP1-like	LOC112056747	NA	238.724	-5.59611	0.000168304
LOC112052136	protein tramtrack, alpha isoform-like isoform X1	SBDS	eyespot_up	324.073	-0.611042	0.000168653
LOC112052992	metaxin-2-like isoform X1	CG8004	NA	590.919	-0.679468	0.000168653
LOC112042989	keratin-associated protein 19-2-like	LOC112042989	NA	523.112	2.39365	0.00017092
LOC112046216	replication factor C subunit 5	RfC3	NA	311.204	0.543155	0.000172469
LOC112056421	facilitated trehalose transporter Tret1-like isoform X1	Tret1	NA	802.374	0.980913	0.000175268
LOC112046194	uncharacterized protein LOC112046194 isoform X1	LOC112046194	NA	2286.66	0.390408	0.000175862
LOC112048203	inositol hexakisphosphate kinase 1 isoform X1	CG10082	eyespot_up	444.101	-0.413162	0.000178201
LOC112048165	proteasome subunit alpha type-3	Prosalpha7	eyespot_down	3433.69	-0.372861	0.000182125
LOC112055458	CCR4-NOT transcription complex subunit 9	Rcd-1	NA	666.533	0.515384	0.000182125
LOC112051108	importin subunit beta-1 isoform X1	Fs(2)Ket	NA	2113.43	0.408497	0.000182246
LOC112056174	SWI/SNF-related matrix-associated actin-dependent regulator of chromatin subfamily E member 1 isoform X1	Bap111	NA	1360.35	-0.436514	0.000182614
LOC112044943	GPN-loop GTPase 2	CG10222	NA	680.187	0.392198	0.000183516
LOC112044971	ATP-dependent RNA helicase dbp2-like isoform X1	CG10077	NA	11939	0.448208	0.000186099
LOC112046634	Down syndrome critical region protein 3 homolog	CG4074	NA	379.446	0.689899	0.000193807
LOC112051476	TIP41-like protein	CG9578	NA	387.601	-0.647184	0.000193807
LOC112046364	protein groucho-like	gro	eyespot_down	1619.79	-0.527396	0.000195175
LOC112051731	chitooligosaccharidolytic beta-N-acetylglucosaminidase	Hexo2	NA	160.2	-1.29035	0.000195175
LOC112057099	microtubule-associated protein 1A isoform X2	Ude	NA	18.2557	-2.5194	0.000195175
LOC112056098	DNA repair protein XRCC1 isoform X2	XRCC1	NA	164.375	0.70295	0.000195339
LOC112043349	FK506-binding protein 15	LOC112043349	NA	253.402	0.657585	0.000201782
LOC112051272	survival of motor neuron-related-splicing factor 30	CG17454	NA	896.398	-0.466532	0.000202736
LOC112046326	putative fatty acyl-CoA reductase CG5065	CG30427	NA	213.528	1.64609	0.00020717
LOC112044365	autophagy-related protein 2 homolog A	Atg2	NA	1207.19	0.350013	0.000208456
LOC112058478	mesoderm induction early response protein 1	CG1620	NA	713.989	0.514946	0.000209061
LOC112057754	trypsin-1-like isoform X1	CG11836	NA	778.388	-1.0681	0.0002211
LOC112048799	zinc finger protein ZPR1	Zpr1	NA	719.986	0.717079	0.000239047
LOC112055473	F-box/WD repeat-containing protein 4	LOC112055473	NA	560.566	0.563614	0.000242306
LOC112047438	zinc transporter 7-like isoform X1	LOC112047438	eyespot_up	1558.97	-0.331767	0.000249762
LOC112050527	RNA-binding protein Nova-2 isoform X4	ps	NA	10457.6	-0.550144	0.000249762
LOC112050417	RNA-binding protein squid isoform X1	sqd	NA	22119.5	-0.324476	0.000250009
LOC112053070	coiled-coil domain-containing protein R3HCC1L isoform X1	CG2162	NA	612.75	-0.629897	0.000250009
LOC112047730	Receptor-type tyrosine-protein phosphatase R	PTP-ER	NA	1100.82	0.326387	0.000253316
LOC112043783	serine protease inhibitor 77Ba-like	Spn47C	NA	101.985	-0.923423	0.000253436
LOC112051721	activator of 90 kDa heat shock protein ATPase homolog 1	CG1416	NA	2369.3	0.367554	0.000253436
LOC112049937	glucose dehydrogenase [FAD, quinone]	CG9518	NA	1887.4	-0.96476	0.00025756
LOC112053026	#N/A	#N/A	NA	92.7761	-1.26751	0.000261139
LOC112047012	facilitated trehalose transporter Tret1-like	Tret1-2	NA	105.798	-1.5365	0.00026601
LOC112054528	class A basic helix-loop-helix protein 15-like	dimm	NA	1460.09	-0.625938	0.00026601
LOC112057966	peroxisomal multifunctional enzyme type 2	Mfe2	NA	3671.22	0.311619	0.00026601
LOC112053910	modular serine protease-like	Sp212	eyespot_down	991.387	0.7865	0.000266035
LOC112055078	uncharacterized LOC106116248 precursor	Osi9	NA	66.0432	-2.5002	0.000267995
LOC112047346	UDP-glucuronosyltransferase-like isoform X1	Ugt35B1	NA	2460.04	1.33583	0.000271293
LOC112043568	putative phospholipase B-like lamina ancestor	lama	NA	4115.45	-0.397398	0.000275866
LOC112052589	#N/A	#N/A	NA	60.1895	-3.33954	0.000275866
LOC112058475	UDP-glucuronosyltransferase 2B1-like isoform X2	Ugt36D1	NA	539.274	-1.48051	0.000275866
LOC112050980	#N/A	#N/A	NA	76.6254	-1.71249	0.000281562
LOC112046868	cytochrome c oxidase assembly factor 7 homolog	COA7	NA	510.142	0.614279	0.000286984
LOC112049893	lethal(2) giant larvae protein isoform X1	l(2)gl	NA	2023.85	0.441108	0.00028897
LOC112049740	tyrosine-protein kinase Fer isoform X1	FER	NA	459.811	-1.00239	0.000290396
LOC112043865	Beta-1,3-galactosyltransferase 1	GalT1	NA	712.033	-0.511544	0.00029107
LOC112044984	protein kinase C, brain isozyme	Pkc53E	NA	118.957	0.717781	0.00029567
LOC112047859	muscle segmentation homeobox-like	Dr	NA	6597.25	0.351464	0.000301902
LOC112051555	CRAL-TRIO domain-containing protein	CG3823	NA	4133.21	1.75347	0.000302249
LOC112057878	venom carboxylesterase-6-like	Est-6	NA	263.598	0.850653	0.000305042
LOC112056578	steroidogenic acute regulatory protein-like	Start1	NA	197.144	-0.943696	0.000311749
LOC112050370	protein deglycase DJ-1-like	dj-1beta	NA	1226.32	0.577628	0.000312007
LOC112058428	inter-alpha-trypsin inhibitor heavy chain H4-like isoform X1	LOC112058428	eyespot_down	4785.82	0.637515	0.000312007
LOC112058612	thiamine transporter 2-like	CG6574	NA	322.766	-1.01434	0.000312007
LOC112053889	ubiquitin carboxyl-terminal hydrolase 30 homolog	Usp30	NA	1606.77	-0.474874	0.000315997
LOC112054252	uncharacterized protein LOC112054252	LOC112054252	NA	245.714	-0.761594	0.000315997
LOC112050744	very long-chain specific acyl-CoA dehydrogenase, mitochondrial	CG7461	NA	4354.89	0.39405	0.000318476
LOC112055744	probable maleylacetoacetate isomerase 1	GstZ1	NA	110.065	1.95565	0.000318476
LOC112046155	atrophin-1-like isoform X1	LOC112046155	NA	25162.3	0.329679	0.000321373
LOC112043521	uncharacterized protein LOC112043521	LOC112043521	NA	388.921	0.505971	0.000331188
LOC112051245	translation initiation factor eIF-2B subunit delta isoform X1	eIF2Bdelta	NA	1260.72	-0.288261	0.000332789
LOC112045684	cleavage stimulation factor subunit 1	CstF50	NA	414.66	0.606377	0.00034254
LOC112048035	WD repeat-containing protein 47 isoform X3	CG2812	NA	3774.77	-0.729144	0.000343554
LOC112045903	GPI transamidase component PIG-S isoform X2	PIG-S	NA	603.379	0.724388	0.000343604
LOC112050731	Retrovirus-related Pol polyprotein from transposon 297	LOC112050731	NA	26.111	-2.16058	0.0003642
LOC112052753	neuralized-like protein 2	CG3894	NA	54.5499	1.36797	0.00036451
LOC112048288	pre-mRNA-splicing factor SYF1	fand	NA	734.042	0.366855	0.000369129
LOC112054182	probable ATP-dependent RNA helicase Dbp73D	Dbp73D	NA	1039.12	-0.556853	0.000369129
LOC112043529	vicilin-like seed storage protein At2g18540	CG18266	NA	9.44513	-3.81378	0.000369495
LOC112057896	transformer-2 protein homolog beta isoform X5	tra2	NA	1400.48	0.418302	0.000369519
LOC112047001	transcriptional activator protein Pur-alpha isoform X4	Pur-alpha	NA	5406.03	-0.441619	0.000369905
LOC112050339	trypsin-1-like	tpr	NA	682.471	1.07219	0.000369905
LOC112050823	NADH dehydrogenase [ubiquinone] 1 beta subcomplex subunit 2, mitochondrial-like	ND-AGGG	NA	1006.11	-0.354223	0.000369905
LOC112051509	major facilitator superfamily domain-containing protein 10 isoform X1	rtet	NA	431.836	-0.50953	0.0003736
LOC112047029	uncharacterized protein LOC112047029 isoform X2	CG14445	NA	49.6195	-2.00205	0.000377068
LOC112053924	glycogen synthase kinase-3 beta isoform X1	sgg	NA	5316.68	-0.300996	0.000386052
LOC112058438	peptidyl-prolyl cis-trans isomerase NIMA-interacting 4	CG11858	NA	667.383	0.587595	0.000387477
LOC112050774	adiponectin receptor protein	AdipoR	NA	3167.16	0.503376	0.000387669
LOC112051962	protein SGT1 homolog	Sgt1	NA	1180.76	0.320478	0.000387669
LOC112049614	endocuticle structural glycoprotein SgAbd-8-like	Cpr49Ah	eyespot_down	333505	-0.658343	0.000388306
LOC112049011	homeobox protein 2-like isoform X4	CG30460	NA	1170.01	0.792864	0.000393925
LOC112043077	importin-5	Karybeta3	NA	7117.38	0.439352	0.000399121
LOC112054679	netrin-B-like isoform X1	NetA	eyespot_up	101.925	-0.874348	0.00041012
LOC112055195	S-adenosylmethionine synthase isoform X2	Sam-S	NA	4745.72	0.51962	0.00041012
LOC112048461	connectin-like	Con	NA	4332.84	0.938231	0.000421736
LOC112050898	60S ribosomal protein L26	RpL26	NA	26135.2	0.342057	0.000426245
LOC112053742	aspartyl/asparaginyl beta-hydroxylase isoform X1	Asph	eyespot_up	1113.17	-0.519725	0.000426245
LOC112043855	polypeptide N-acetylgalactosaminyltransferase 1-like isoform X5	LOC112043855	NA	324.233	-0.526245	0.000429727
LOC112049697	gametocyte-specific factor 1-like	LOC112049697	NA	226.242	0.710302	0.000429727
LOC112051362	uncharacterized protein LOC112051362	LOC112051362	NA	1384.67	-1.27663	0.000437812
LOC112047383	SWI/SNF complex subunit SMARCC2 isoform X1	mor	NA	2055.93	0.341642	0.000440272
LOC112044619	ribonucleoside-diphosphate reductase large chain-like	LOC112044619	NA	922.07	-0.773097	0.000442184
LOC112052912	pre-rRNA processing protein FTSJ3	CG8939	NA	2411.44	-0.549857	0.000442184
LOC112045618	regulation of nuclear pre-mRNA domain-containing protein 2 isoform X3	CG15160	NA	726.066	-0.440034	0.000468796
LOC112047082	protein pelota	pelo	NA	1418.47	0.42657	0.000468796
LOC112047855	protein still life, isoforms C/SIF type 2 isoform X4	sif	NA	17.2529	1.96289	0.000468796
LOC112052201	pericentriolar material 1 protein-like isoform X3	cmb	NA	1432.77	0.300887	0.000468796
LOC112058254	28S ribosomal protein S18b, mitochondrial	mRpS18B	NA	449.359	0.423928	0.000468796
LOC112050115	coiled-coil domain-containing protein 86	CG14210	NA	725.366	-0.762515	0.000469911
LOC112052776	putative phosphatidate phosphatase	wun	NA	45.5086	-1.86997	0.000469911
LOC112053353	peptidyl-prolyl cis-trans isomerase-like 1	Cypl	NA	526.42	0.459244	0.000476337
LOC112048895	endonuclease/exonuclease/phosphatase family domain-containing protein 1-like	LOC112048895	NA	1599.91	0.480818	0.000482271
LOC112043558	uncharacterized protein LOC112043558	LOC112043558	NA	33.7086	-2.23838	0.000487615
LOC112046330	triosephosphate isomerase	Tpi	NA	4413.21	0.598744	0.000487615
LOC112055500	UPF0183 protein CG7083	CG7083	eyespot_up	25.0315	-1.6983	0.000488836
LOC112043480	uncharacterized protein LOC112043480	LOC112043480	NA	279.675	-7.69793	0.000489773
LOC112053124	apyrase-like	CG42249	NA	1650.2	-1.11364	0.000490017
LOC112045883	UPF0061 protein Pfl01_0444-like	LOC112045883	NA	476.437	0.66997	0.000496861
LOC112052083	cilia- and flagella-associated protein 43	LOC112052083	NA	20.8326	-4.9252	0.000497001
LOC112043001	uncharacterized protein LOC112043001	LOC112043001	NA	114.181	-1.83684	0.000498857
LOC112054352	flocculation protein FLO11-like	LOC112054352	NA	190.83	-1.30304	0.000520661
LOC112045560	mitochondrial import inner membrane translocase subunit Tim29	CG14270	NA	383.406	-0.481076	0.000532077
LOC112051844	cell division cycle protein 27 homolog	Cdc27	eyespot_up	398.287	-0.414094	0.000534148
LOC112057816	nucleolar protein 58	nop5	NA	3288.25	-0.827638	0.000534148
LOC112045325	chitinase domain-containing protein 1	CG8460	NA	660.755	0.580916	0.000546925
LOC112045442	acetyl-CoA acetyltransferase, mitochondrial isoform X2	CG10932	NA	1691.8	-0.430315	0.000547298
LOC112048091	paternally-expressed gene 3 protein-like	LOC112048091	eyespot_up	49160.3	-0.322154	0.000547298
LOC112058628	peroxisomal biogenesis factor 19	Pex19	NA	511.864	-0.740609	0.000549446
LOC112050394	transmembrane and coiled-coil domains protein 2 isoform X1	Dmtn	NA	302.26	-0.604749	0.000554129
LOC112055429	alaserpin-like isoform X1	Spn42De	NA	87.8226	1.29493	0.000557952
LOC112045204	Dihydrouridine synthase domain containing protein	LOC112045204	NA	158.219	0.952106	0.000564729
LOC112051357	cleavage and polyadenylation specificity factor subunit CG7185 isoform X2	Cpsf6	NA	2261.12	-0.424938	0.000564729
LOC112054363	dedicator of cytokinesis protein 1	mbc	NA	643.598	-0.496465	0.000564729
LOC112049063	hepatocyte growth factor-regulated tyrosine kinase substrate isoform X1	Hrs	NA	1292.71	0.389798	0.000566056
LOC112053783	#N/A	#N/A	NA	2595.2	-0.315644	0.000574667
LOC112054718	sugar transporter SWEET1	slv	NA	106.697	0.898076	0.000574667
LOC112043812	NADH dehydrogenase [ubiquinone] 1 beta subcomplex subunit 1	LOC112043812	NA	1370.08	0.370817	0.00057752
LOC112049553	complexin isoform X1	cpx	NA	1371.61	-0.644662	0.00057752
LOC112055562	cysteine-rich protein 2-binding protein	Atac2	NA	246.473	0.730581	0.000578687
LOC112046017	FGFR1 oncogene partner 2 homolog	Fgop2	NA	787.941	-0.432352	0.000580684
LOC112048494	interleukin-1 receptor-associated kinase 4-like	TUBE	NA	440.567	0.473208	0.000583433
LOC112056519	serine/threonine-protein kinase S6KL	LOC112056519	NA	31.848	1.4769	0.000587194
LOC112047509	proteasome subunit alpha type-7-1	Prosalpha4	eyespot_down	3045.61	-0.3877	0.00059315
LOC112050776	malignant T-cell-amplified sequence 1 homolog	MCTS1	NA	953.775	-0.460077	0.000593191
LOC112051419	probable serine incorporator isoform X1	TMS1	NA	1734.49	-0.32902	0.000607079
LOC112054236	cAMP-regulated phosphoprotein 19	endos	NA	3384.67	0.292499	0.00061023
LOC112043733	peptidyl-prolyl cis-trans isomerase H	CG17266	NA	275.74	0.812192	0.000613045
LOC112051325	testis-expressed sequence 10 protein homolog	CG1575	NA	485.681	0.455434	0.000613908
LOC112046182	enolase	Eno	NA	7399.15	0.440687	0.000614602
LOC112057514	#N/A	#N/A	NA	43.4434	-1.21354	0.000629242
LOC112057975	angiogenic factor with G patch and FHA domains 1 isoform X1	CG8079	NA	420.892	-0.599016	0.000629242
LOC112044663	heterogeneous nuclear ribonucleoprotein 27C isoform X6	Hrb27C	eyespot_up	11153.9	-0.334362	0.000638512
LOC112054846	atrial natriuretic peptide-converting enzyme	CG1632	NA	1953.98	0.540605	0.000643069
LOC112046213	carboxypeptidase M isoform X1	CG4678	NA	403.492	-0.792464	0.000643851
LOC112046697	probable ATP-dependent RNA helicase DHX35	CG3225	eyespot_down	427.117	0.584946	0.000643851
LOC112056177	protein FAM98A	CG5913	NA	155.426	-1.42201	0.000643851
LOC112048448	rho GTPase-activating protein 21-B isoform X2	RhoGAP19D	NA	1779.7	0.438723	0.000647663
LOC112049530	endocuticle structural glycoprotein ABD-4-like	Cpr49Ae	NA	242.353	1.73251	0.000649171
LOC112051331	phosphatidylinositol glycan anchor biosynthesis class U protein	PIGU	NA	922.611	-0.841438	0.000660341
LOC112052300	phospholipase A-2-activating protein	Plap	NA	728.3	0.438939	0.000660341
LOC112053715	disks large homolog 2-like	dlg1	NA	10.9994	-3.48811	0.00066246
LOC112044363	lysM and putative peptidoglycan-binding domain-containing protein 2	red	NA	545.698	-0.476611	0.000665573
LOC112055872	silk gland factor 3	vvl	eyespot_down	3520.18	0.301203	0.000669327
LOC112050073	short-chain specific acyl-CoA dehydrogenase, mitochondrial	Arc42	NA	481.772	-0.407118	0.000669848
LOC112052775	DET1- and DDB1-associated protein 1	CG31855	NA	1424.8	0.331672	0.000675582
LOC112053208	xylulose kinase	CG3534	NA	264.225	0.504954	0.000682663
LOC112046650	phosphoribosylformylglycinamidine synthase	ade2	NA	1542.52	0.695179	0.000686956
LOC112050725	coronin-6 isoform X1	coro	NA	750.909	-0.418626	0.000686956
LOC112054800	anaphase-promoting complex subunit 15B-like	LOC112054800	NA	381.792	0.928705	0.000686956
LOC112047582	uncharacterized protein LOC112047582	CG14636	eyespot_up	8501.74	0.627274	0.000700858
LOC112043605	uncharacterized protein LOC112043605, partial	CG7029	NA	4577.35	0.451787	0.000701621
LOC112043922	esterase B1-like isoform X1	alpha-Est7	NA	24.1622	1.92781	0.000701621
LOC112046440	integumentary mucin C.1-like	CG12947	NA	10587.8	-0.788971	0.000701621
LOC112047911	synaptic vesicle glycoprotein 2B-like	CG15221	NA	78.7932	-2.10766	0.000701621
LOC112051410	nose resistant to fluoxetine protein 6-like	CG32645	NA	4823.73	-0.602787	0.000701621
LOC112054560	transcription factor Ken	ken	eyespot_up	1429.89	-0.533026	0.000701621
LOC112056045	BTB/POZ domain-containing protein 7	CG16952	NA	290.188	-0.75037	0.000701621
LOC112051854	nuclear receptor coactivator 5 isoform X1	Neos	NA	525.296	0.407375	0.000709231
LOC112051197	GPI mannosyltransferase 1	PIG-M	NA	810.917	-0.69578	0.000727304
LOC112043036	Major facilitator superfamily domain-containing protein 6-A	CG31663	NA	2877.1	-0.773197	0.000734931
LOC112043900	vacuolar protein sorting-associated protein 54	scat	NA	1101.2	0.462181	0.000741799
LOC112050594	zinc finger protein 431-like isoform X2	CG10321	NA	1012.98	-0.669527	0.000748451
LOC112046572	tubulin polyglutamylase TTLL4-like isoform X2	TTLL4A	NA	801.018	-0.342848	0.000757042
LOC112048174	uncharacterized protein LOC112048174 isoform X1	CG4702	NA	250.139	-1.88866	0.000757042
LOC112050375	acetyl-CoA carboxylase isoform X2	ACC	NA	3841.02	0.456716	0.000779125
LOC112052908	titin	sls	eyespot_up	22595.9	0.23549	0.000782155
LOC112052288	vacuole membrane protein 1	Tango5	NA	545.573	0.51108	0.000784703
LOC112053516	succinate dehydrogenase assembly factor 2-B, mitochondrial-like	CG14757	NA	210.33	0.888561	0.000792333
LOC112045053	UDP-xylose and UDP-N-acetylglucosamine transporter	Efr	NA	1450.35	0.523526	0.000795775
LOC112054869	sugar transporter SWEET1	LOC112054869	eyespot_down	1104.8	-0.783513	0.00080821
LOC112051483	TWiK family of potassium channels protein 9-like	CG43155	NA	31.7943	-2.29073	0.000825873
LOC112052076	mediator of RNA polymerase II transcription subunit 1	MED1	NA	771.784	0.376913	0.000850649
LOC112048897	RNA pseudouridylate synthase domain-containing protein 2-like isoform X3	RluA-1	eyespot_up	5797.19	-0.527072	0.000868741
LOC112054861	RNA-binding protein 28	CG4806	NA	1216.11	-0.733957	0.000869606
LOC112052417	cytochrome P450 4C1-like	Cyp4c3	NA	8.85278	6.59698	0.00088568
LOC112054245	furin-like protease 2	Fur2	eyespot_up	1730.62	-1.16154	0.000890211
LOC112044700	ATP-binding cassette sub-family G member 1	CG32091	NA	211.994	-1.0622	0.000906774
LOC112047070	translation elongation factor 2	eEF2	NA	86425.8	0.340771	0.000909074
LOC112051054	BUD13 homolog	CG13625	NA	478.992	0.386463	0.000949775
LOC112045664	diphosphoinositol polyphosphate phosphohydrolase 2	Aps	NA	1390.37	0.337631	0.000958397
LOC112054534	L-xylulose reductase-like	CG7322	NA	682.869	-0.59605	0.000958397
LOC112044707	uncharacterized protein C7orf50 homolog	LOC112044707	NA	666.415	-0.438364	0.000961259
LOC112053288	probable ATP-dependent RNA helicase DDX56	Hlc	NA	1249.76	-0.495574	0.000961259
LOC112057836	uncharacterized protein LOC112057836	CG4281	NA	530.754	0.385826	0.000967971
LOC112056371	uncharacterized LOC106116239 precursor	Osi2	NA	2732.5	-1.19475	0.000976292
LOC112049138	DENN domain-containing protein 1A-like isoform X1	CG18659	NA	638.508	-0.411781	0.000981062
LOC112048603	zinc finger protein Xfin-like	CG10321	NA	3520.36	-0.354144	0.000981331
LOC112055492	FAM206 family protein CG9288	CG9288	NA	979.922	0.393891	0.000985226
LOC112046732	nucleolin-like isoform X1	LOC112046732	NA	6502.89	-0.453397	0.000985908
LOC112050022	probable chitinase 2	Cht2	NA	5028.78	-0.248795	0.000991984
LOC112044087	nucleoside diphosphate kinase 6-like	nmdyn-D6	NA	380.528	-0.482676	0.00100541
LOC112058258	cyclin-Y-like protein 1	CycY	NA	919.16	0.313208	0.00102331
LOC112053256	#N/A	#N/A	NA	324.495	0.745808	0.00103208
LOC112050507	cytosolic Fe-S cluster assembly factor NUBP2 homolog	CG4858	NA	542.94	-0.437889	0.0010652
LOC112058630	fatty acyl-CoA reductase 1	CG1441	NA	280.411	1.36771	0.00107791
LOC112047233	probable rRNA-processing protein EBP2 homolog	CG1542	NA	970.781	-0.517992	0.00107995
LOC112058416	inter-alpha-trypsin inhibitor heavy chain H3-like isoform X1	LOC112058416	NA	2100.37	1.49018	0.00107995
LOC112054318	oxidation resistance protein 1 isoform X7	mtd	NA	1298.22	-0.540759	0.00109728
LOC112043310	circadian clock-controlled protein	CG15497	NA	3327.22	-1.24429	0.00110065
LOC112047021	Lysine-specific demethylase lid	lid	NA	1447.32	-0.470301	0.00110065
LOC112049518	ribosome biogenesis regulatory protein homolog	CG32409	NA	1551.05	-0.563226	0.00110065
LOC112044621	atypical protein kinase C isoform X2	aPKC	NA	1334.45	0.341641	0.00110184
LOC112043315	putative nuclease HARBI1	CG12253	NA	48.8467	1.59022	0.00111085
LOC112044992	vegetative cell wall protein gp1-like	LOC112044992	NA	3372.99	0.552439	0.00114448
LOC112051957	protein Skeletor, isoforms B/C isoform X1	CG34355	NA	774.364	-0.696453	0.00117332
LOC112054736	transmembrane protein 17-like	LOC112054736	NA	13.5132	3.10927	0.0011782
LOC112048955	importin subunit alpha-7	Kap-alpha1	NA	622.556	0.335559	0.0011786
LOC112058150	uncharacterized protein LOC112058150 isoform X1	udt	NA	2829.45	-0.600441	0.00118263
LOC112046227	high mobility group protein 20A	Hmg-2	NA	384.763	0.45445	0.00118374
LOC112052276	ubiquitin conjugation factor E4 B	CG9934	NA	1383.88	-0.375695	0.00118665
LOC112052566	tetratricopeptide repeat protein 14 homolog isoform X1	CG6621	NA	4727.02	-0.395462	0.00120568
LOC112051396	chloride channel protein 2 isoform X2	ClC-a	NA	419.796	-0.792484	0.00122196
LOC112054278	pollen-specific leucine-rich repeat extensin-like protein 2	CG8927	NA	17135.2	0.47942	0.00122196
LOC112047350	serine/arginine repetitive matrix protein 1 isoform X1	chas	eyespot_down	7626.41	0.408958	0.00125103
LOC112043822	DPH3 homolog	Dph3	NA	169.688	-0.599343	0.00126519
LOC112045344	mitochondrial carrier protein Rim2 isoform X1	Rim2	NA	529.683	-0.882497	0.00126553
LOC112051523	heterogeneous nuclear ribonucleoprotein R isoform X1	Syp	NA	21491.6	-0.351648	0.00126995
LOC112053243	coiled-coil domain-containing protein 85C-B	Ccdc85	NA	775.675	0.4186	0.00128826
LOC112052198	insulin-like growth factor II	LOC112052198	eyespot_down	85.1872	-1.38495	0.00129258
LOC112046955	probable serine/threonine-protein kinase kinX	LOC112046955	NA	235.279	5.63576	0.00129576
LOC112046543	IQ motif and SEC7 domain-containing protein 2 isoform X1	siz	eyespot_up	1326.93	-0.495649	0.0013064
LOC112055985	ankyrin repeat and BTB/POZ domain-containing protein BTBD11 isoform X1	CG43980	NA	3063.9	0.403351	0.0013064
LOC112058292	tubulin polyglutamylase complex subunit 2	CG6931	NA	29.7246	-3.77103	0.0013064
LOC112053602	transmembrane protease serine 6-like	LOC112053602	NA	154.155	4.30211	0.00131546
LOC112051112	E3 ubiquitin-protein ligase MIB1	mib1	NA	488.011	0.40418	0.00133713
LOC112047257	ubiquitin-conjugating enzyme E2-17 kDa	eff	NA	11260.6	-0.227053	0.0013435
LOC112053502	RNA-binding protein 45-like	CG1316	NA	304.354	-0.502765	0.0013603
LOC112043157	WASH complex subunit 5	Strump	NA	601.09	0.433854	0.00136209
LOC112044933	cuticle protein 16.5-like	LOC112044933	NA	3014.15	1.32719	0.00136209
LOC112045056	uncharacterized protein LOC112045056	LOC112045056	NA	2119.11	-0.637557	0.00136213
LOC112050169	nose resistant to fluoxetine protein 6-like	CG17707	NA	3063.51	-0.639111	0.00136213
LOC112046844	nuclear RNA export factor 1-like	LOC112046844	eyespot_down	956.503	0.697762	0.00137371
LOC112047258	hemicentin-1 isoform X1	CG45263	NA	89.8898	-1.09042	0.00137371
LOC112045753	esterase FE4-like	clt	NA	38.2715	-1.92182	0.00137644
LOC112051364	#N/A	#N/A	NA	11055	-0.901998	0.00137644
LOC112049058	protein yellow-like	yel-x	eyespot_down	1607.69	-0.732487	0.00137783
LOC112051417	PAXIP1-associated glutamate-rich protein 1	LOC112051417	NA	101.634	0.891248	0.00137895
LOC112046274	U1 small nuclear ribonucleoprotein A	snf	NA	979.029	0.303488	0.00138001
LOC112047179	#N/A	#N/A	NA	19.3996	-3.01171	0.00138001
LOC112050121	histone deacetylase 6 isoform X1	HDAC6	NA	2173.45	0.329047	0.00140829
LOC112050299	protein lin-9 homolog	mip130	NA	406.783	0.415636	0.001435
LOC112051893	enhancer of split mbeta protein-like	E(spl)mbeta-HLH	NA	285.6	0.952955	0.00145903
LOC112045331	glyceraldehyde-3-phosphate dehydrogenase 2	Gapdh2	NA	14216.6	0.323133	0.0014683
LOC112053916	26S proteasome regulatory subunit 6B	Rpt3	NA	4630.1	-0.242125	0.00147294
LOC112049662	actin-interacting protein 1	flr	NA	2289.34	0.328148	0.001497
LOC112056551	uncharacterized protein LOC112056551	CG30373	NA	246.426	0.588201	0.001497
LOC112058270	AIR96004.1 lectin3	CTLGA3	eyespot_down	70175.9	-0.770995	0.00150597
LOC112051232	probable peroxisomal membrane protein PEX13	Pex13	NA	441.857	-0.456655	0.00151937
LOC112054185	la-related protein 1	larp	NA	4081.59	-0.604092	0.00154193
LOC112046149	zinc finger protein 91-like	LOC112046149	NA	384.659	-0.442551	0.00154509
LOC112051867	cilia- and flagella-associated protein 43	CG17687	NA	12.6662	-4.59715	0.00154831
LOC112057724	larval cuticle protein 1-like	Cpr11B	NA	1098.21	-1.74187	0.00157515
LOC112043125	sodium/potassium-transporting ATPase subunit alpha-like	Atpalpha	NA	53.4733	-2.21714	0.00158196
LOC112043716	dihydrolipoyl dehydrogenase	CG7430	NA	3879.81	-0.298353	0.00160376
LOC112055316	eukaryotic translation initiation factor 3 subunit I	Trip1	NA	5914.44	-0.350637	0.00160399
LOC112043023	peptidyl-prolyl cis-trans isomerase-like	Cyp1	NA	1195.57	-0.528817	0.0016052
LOC112050646	non-specific lipid-transfer protein	Scpx	NA	21135.6	-0.700772	0.00161812
LOC112051229	uncharacterized protein LOC112051229 isoform X6	LOC112051229	NA	104.389	0.878024	0.00161812
LOC112053873	#N/A	#N/A	NA	4294.41	-0.582785	0.00161812
LOC112058247	dnaJ homolog subfamily A member 2-like	Droj2	NA	3948.63	-0.319321	0.00161812
LOC112055476	transmembrane protein 68 isoform X1	CG34348	NA	97.7548	0.875743	0.00166023
LOC112052375	protein bric-a-brac 2-like isoform X2	CG8924	NA	144.519	-0.582538	0.00166129
LOC112051708	KPI95574.1 Metabotropic glutamate receptor 3	CG32447	NA	161.376	1.04608	0.00169516
LOC112043572	Phospholipase A2	CG14507	eyespot_down	256.672	1.33898	0.00170806
LOC112044421	BLOC-1-related complex subunit 8 homolog	CG32590	NA	116.92	0.809535	0.00171977
LOC112057333	uncharacterized protein LOC112057333, partial	LOC112057333	NA	78.9791	-2.29467	0.00171977
LOC112050342	ADP-ribosylation factor-like protein 6-interacting protein 4	CG18428	NA	291.523	0.70489	0.00172411
LOC112058352	kelch-like protein 26 isoform X1	LOC112058352	NA	182.467	0.57486	0.00174446
LOC112047404	eukaryotic translation initiation factor 4E-like	eIF-4E	NA	2975.35	0.365919	0.00177011
LOC112049151	#N/A	#N/A	NA	1933.99	0.726047	0.00177011
LOC112052722	uncharacterized protein LOC112052722	sprt	NA	106.776	-0.788583	0.00177011
LOC112050386	protein lethal(2)essential for life-like	l(2)efl	NA	4.67157	4.93268	0.0017807
LOC112042851	uncharacterized protein LOC112042851	LOC112042851	NA	27.3186	-1.59092	0.00178743
LOC112058553	adenylate cyclase type 3	Ac3	NA	14.2295	1.98846	0.0017919
LOC112048084	rho GDP-dissociation inhibitor 1	RhoGDI	NA	333.894	0.45016	0.00182311
LOC112043324	protein mago nashi	mago	NA	2794.01	-0.331757	0.0018317
LOC112046822	E3 ubiquitin-protein ligase RNF115	Iru	eyespot_up	477.238	0.342647	0.00184422
LOC112045494	carbohydrate sulfotransferase 11	CG31743	NA	161.039	-0.58903	0.0018904
LOC112052079	SUMO-conjugating enzyme UBC9-A	lwr	NA	3941.29	0.372957	0.0018904
LOC112052639	PDZ and LIM domain protein Zasp	LOC112052639	NA	218.187	-0.954916	0.00189556
LOC112050851	congested-like trachea protein	colt	NA	1542.14	-0.276843	0.00190965
LOC112057883	SWI/SNF-related matrix-associated actin-dependent regulator of chromatin subfamily A containing DEAD/H box 1 homolog	Etl1	NA	389.747	0.592437	0.00192733
LOC112050673	venom protease-like	CLIPD1	eyespot_down	154.156	0.896967	0.00193448
LOC112056029	secretory carrier-associated membrane protein 1 isoform X1	Scamp	NA	2691.27	0.244395	0.00193448
LOC112056895	THAP-type domain-containing protein	LOC112056895	NA	949.554	0.751143	0.00193746
LOC112045001	xanthine dehydrogenase	ry	NA	2963.57	0.58346	0.00194029
LOC112057931	uncharacterized LOC106122270 precursor	LOC112057931	eyespot_down	1209.98	0.571127	0.00194597
LOC112044356	electron transfer flavoprotein subunit beta	CG7834	NA	2402.4	-0.302281	0.00195962
LOC112045297	ubiquitin conjugation factor E4 A	CG11070	NA	514.273	-0.441121	0.00198949
LOC112057925	ubiquinone biosynthesis O-methyltransferase, mitochondrial-like	coq3	NA	316.894	0.462138	0.00200035
LOC112043339	antichymotrypsin-2-like isoform X2	SRPN10	NA	1084.4	0.445419	0.00200208
LOC112051371	dynein heavy chain, cytoplasmic isoform X1	Dhc64C	NA	5008.92	0.32613	0.00200208
LOC112054801	probable ATP-dependent RNA helicase CG8611	CG8611	NA	925.252	-0.629916	0.00200208
LOC112049849	SOSS complex subunit B homolog	CG5181	NA	639.582	0.830558	0.0020368
LOC112058180	PAX3- and PAX7-binding protein 1	CG1965	NA	463.928	-0.334785	0.0020625
LOC112049511	fructose-1,6-bisphosphatase 1	fbp	eyespot_down	1011.07	0.727769	0.00208835
LOC112044245	mitogen-activated protein kinase 14B-like isoform X1	p38b	NA	1091.58	0.344255	0.00210445
LOC112053171	DAZ-associated protein 2-like isoform X2	LOC112053171	NA	1400.48	-0.607351	0.00211363
LOC112054471	RNA-binding protein 33-like	LOC112054471	NA	2212.12	-1.71139	0.00211363
LOC112050084	aldo-keto reductase AKR2E4-like	Akr1B	NA	283.443	0.869295	0.00219769
LOC112056233	heat shock protein 75 kDa, mitochondrial	Trap1	eyespot_down	1178.31	0.416631	0.00219881
LOC112043850	#N/A	#N/A	NA	103.344	-0.81104	0.00225805
LOC112058574	GDP-fucose protein O-fucosyltransferase 1	O-fut1	NA	874.033	-0.319565	0.00227335
LOC112054188	guanine nucleotide-binding protein subunit gamma-e	Ggamma30A	NA	172.389	-0.889824	0.00231452
LOC112045794	uncharacterized protein LOC112045794	LOC112045794	NA	310.06	0.52515	0.00234123
LOC112045838	titin homolog	Strn-Mlck	NA	1150.49	0.40761	0.00234123
LOC112048469	putative oxidoreductase GLYR1 homolog isoform X1	Ndf	NA	1009.39	0.369484	0.00238713
LOC112055664	syntaxin-17 isoform X1	Syx17	NA	92.2224	0.752358	0.00241264
LOC112053155	cytospin-A-like isoform X2	CG13366	NA	920.292	-0.765464	0.00241632
LOC112053592	cytochrome P450 9e2-like	Cyp9f2	NA	24.9445	-1.80266	0.00241632
LOC112053695	xin actin-binding repeat-containing protein 2 isoform X1	pot	eyespot_up	18452.3	-0.362542	0.00241632
LOC112054165	polycomb protein suz12-B	Su(z)12	NA	194.518	-0.608816	0.0024224
LOC112056562	interferon regulatory factor 2-binding protein 1 isoform X2	Pits	NA	5045.42	-0.257636	0.00242659
LOC112045711	serine protease snake-like	CG11843	eyespot_down	167.578	-1.54139	0.00244532
LOC112045751	basic proline-rich protein isoform X2	LOC112045751	NA	24905.5	-0.328632	0.00244532
LOC112044004	26S proteasome regulatory subunit 10B	Rpt4	eyespot_down	3194.98	-0.342271	0.0025274
LOC112044018	NEDD8-activating enzyme E1 regulatory subunit	APP-BP1	NA	620.782	0.319171	0.0025274
LOC112048726	60S ribosomal protein L27a	RpL27A	NA	35974.2	0.270651	0.0025276
LOC112047861	protein kintoun	LOC112047861	NA	635.814	0.507623	0.00253571
LOC112047928	UPF0565 protein C2orf69 homolog	CG31122	NA	226.584	-0.522857	0.00253571
LOC112047935	chromobox protein homolog 5-like	Su(var)205	NA	1143.27	0.286358	0.00253571
LOC112048334	mucin-5AC-like isoform X1	CG3777	NA	49673.1	-0.763045	0.00253571
LOC112054708	protein artichoke-like isoform X1	LOC112054708	NA	295.952	5.81809	0.00253571
LOC112058037	Protein takeout	CG1124	eyespot_up	4285.75	-1.33486	0.00254912
LOC112054268	OWR54370.1 Chromatin modification-related protein YNG2	MESR4	NA	1222.63	0.243199	0.00257503
LOC112052331	protein phosphatase Slingshot	ssh	NA	1828.34	0.394102	0.00257882
LOC112052236	nucleolar complex protein 2 homolog	CG9246	NA	1086.38	-0.547801	0.00260625
LOC112047166	BAG family molecular chaperone regulator 2	CG7945	NA	1349.78	0.336823	0.00260952
LOC112044452	LDLR chaperone boca	boca	NA	1152.91	0.514264	0.00261467
LOC112058335	cadherin-86C	Cad86C	eyespot_up	6363	-1.05642	0.00261467
LOC112055813	importin-13	cdm	NA	568.048	0.451708	0.00265527
LOC112047745	protein son of sevenless	Sos	eyespot_up	902.665	-0.382972	0.00266229
LOC112052625	NECAP-like protein CG9132	CG9132	NA	858.352	-0.405106	0.00266229
LOC112052877	eukaryotic translation initiation factor 1A, X-chromosomal	eIF-1A	NA	3940.48	-0.325981	0.00268028
LOC112050561	proton-coupled amino acid transporter-like protein pathetic	CG8785	NA	1109.61	1.09607	0.00269148
LOC112046852	peptidyl-prolyl cis-trans isomerase FKBP2	CG14715	NA	623.29	-0.425186	0.00270865
LOC112049525	protein penguin	pen	NA	1885.52	-0.477043	0.00271149
LOC112057890	cyclin-dependent kinase 12 isoform X1	Cdk12	NA	759.7	-0.458039	0.00273687
LOC112051806	glutamine synthetase 2 cytoplasmic	Gs2	NA	14172.1	0.4014	0.00276305
LOC112047303	60S ribosomal protein L8	RpL8	NA	37812	0.270324	0.00278235
LOC112049613	heat shock factor protein isoform X1	Hsf	NA	2292.34	0.481845	0.00278235
LOC112052773	selenide, water dikinase	Sps1	NA	4013.79	0.415327	0.00279518
LOC112046720	serine/arginine repetitive matrix protein 1 isoform X1	Srrm1	NA	6760.99	-0.331154	0.00282696
LOC112045437	YY1-associated factor 2	RYBP	NA	128.086	0.908619	0.00282907
LOC112053594	TIMELESS-interacting protein	LOC112053594	NA	407.221	0.472592	0.00283842
LOC112046739	tyrosine-protein kinase receptor torso-like	tor	NA	149.009	-1.49069	0.00286967
LOC112047120	zinc finger protein 431-like isoform X3	LOC112047120	NA	193.074	0.678252	0.00286967
LOC112049906	serine/threonine-protein kinase 3 isoform X1	hpo	NA	558.326	-0.584586	0.00286967
LOC112050643	phosphatidylinositol 3,4,5-trisphosphate 3-phosphatase and dual-specificity protein phosphatase PTEN isoform X1	Pten	NA	921.676	0.789209	0.00286967
LOC112053669	Replication Protein A3	LOC112053669	NA	353.516	-0.56373	0.00286967
LOC112052563	UPF0430 protein CG31712	CG31712	NA	666.826	0.412519	0.0028807
LOC112044616	uncharacterized protein LOC112044616	LOC112044616	NA	26.7318	-1.56695	0.0029455
LOC112054357	gem-associated protein 5-like	LOC112054357	NA	290.015	-0.565459	0.0029455
LOC112045184	transmembrane protein adipocyte-associated 1 homolog isoform X1	LOC112045184	NA	237.776	-0.583769	0.00296874
LOC112052052	cadherin-86C	Cad86C	NA	1029.49	-1.13474	0.00297079
LOC112052840	serine hydrolase-like protein	kraken	NA	203.883	0.738562	0.00297851
LOC112046599	1-acyl-sn-glycerol-3-phosphate acyltransferase alpha-like	Agpat1	NA	28.9573	1.64676	0.00299115
LOC112052754	acetyl-coenzyme A synthetase	AcCoAS	NA	168.104	-1.51051	0.00300182
LOC112051366	probable glucosamine 6-phosphate N-acetyltransferase	Gnpnat	NA	5439.73	-0.470231	0.00300903
LOC112048882	zinc finger protein 2-like isoform X2	Opbp	NA	593.583	-0.479916	0.00301392
LOC112043420	FAD-linked sulfhydryl oxidase ALR	Alr	NA	242.615	0.58105	0.00303637
LOC112042965	OWR41558.1 Methyltransferase protein	CG13321	NA	1334.04	-0.368761	0.00305048
LOC112055465	macrophage mannose receptor 1-like	LOC112055465	NA	113.656	0.963664	0.00305474
LOC112049635	suppression of tumorigenicity 5 protein-like	LOC112049635	NA	853.983	-0.340839	0.00306823
LOC112054450	uncharacterized protein LOC112054450	fend	eyespot_down	3226.2	0.477255	0.00306823
LOC112044605	F-actin-capping protein subunit beta	cpb	NA	1515.69	-0.308521	0.00310814
LOC112049548	BCL2/adenovirus E1B 19 kDa protein-interacting protein 3 isoform X2	BNIP3	NA	630.502	0.477086	0.00312675
LOC112046787	translocon-associated protein subunit alpha	l(1)G0320	NA	12965.5	-0.372674	0.00314052
LOC112047876	protein-lysine N-methyltransferase EEF2KMT	CG31156	NA	202.335	0.778224	0.00314083
LOC112047906	glucosidase 2 subunit beta	CG7685	NA	152.425	-1.31058	0.00314083
LOC112049813	#N/A	#N/A	NA	44.6878	-1.24522	0.00314083
LOC112050338	HCLS1-associated protein X-1-like	LOC112050338	NA	657.817	0.557048	0.00314083
LOC112054123	protein PFF0380w-like isoform X1	LOC112054123	NA	814.188	0.333508	0.00314083
LOC112050028	carnosine N-methyltransferase	CG11596	NA	240.412	0.828276	0.00318024
LOC112052048	uncharacterized protein LOC112052048	CG8180	NA	1991.27	-0.288416	0.00318024
LOC112044629	pancreatic triacylglycerol lipase-like isoform X1	CG6847	NA	3632.89	-0.8546	0.00319888
LOC112047204	transforming acidic coiled-coil-containing protein 3-like	LOC112047204	NA	2198.03	0.391999	0.00319888
LOC112052308	uncharacterized protein LOC112052308	LOC112052308	NA	32.5324	1.2244	0.00319888
LOC112043614	protein YIPF5	Yip1d1	NA	772.824	0.529185	0.00321323
LOC112045504	hepatic leukemia factor isoform X3	Pdp1	NA	439.365	0.707442	0.00321323
LOC112054951	uncharacterized protein LOC112054951	LOC112054951	NA	23.9513	2.16979	0.00324928
LOC112051761	uncharacterized protein LOC112051761 isoform X1	LOC112051761	NA	96.8409	-2.40167	0.00328194
LOC112047102	oocyte zinc finger protein XlCOF26-like	LOC112047102	NA	127.647	0.660426	0.0032846
LOC112046910	sphingomyelin phosphodiesterase isoform X1	CG3376	NA	809.31	-0.878381	0.00329523
LOC112044963	protein ecdysoneless homolog	ecd	eyespot_up	340.177	0.386988	0.0033263
LOC112042985	protein held out wings isoform X5	how	NA	8176.36	-0.83865	0.00334447
LOC112054552	endocuticle structural glycoprotein ABD-5-like	LOC112054552	NA	6077.86	0.481113	0.00335301
LOC112049044	26S proteasome non-ATPase regulatory subunit 8	Rpn12	NA	2154.04	-0.31553	0.00338891
LOC112050624	peptidoglycan recognition protein-like	PGRPS1	NA	373.516	1.31293	0.00338891
LOC112043115	circadian clock-controlled protein-like	CG17279	eyespot_up	686.176	1.50593	0.00341309
LOC112053176	presequence protease, mitochondrial	CG3107	NA	956.213	0.56834	0.00341309
LOC112050833	UPF0415 protein C7orf25 homolog	CG42553	NA	353.64	-0.36553	0.00347601
LOC112054515	RNA-binding protein 4.1 isoform X2	CG7903	NA	4319.37	-0.514568	0.00348438
LOC112053855	eukaryotic translation initiation factor 2-alpha kinase isoform X1	PEK	NA	1205.9	0.396267	0.00352513
LOC112044461	RNA-binding protein with serine-rich domain 1-A-like isoform X2	RnpS1	NA	1582.72	-0.393826	0.00352641
LOC112051602	U6 snRNA-associated Sm-like protein LSm8	CG2021	NA	239.666	0.476046	0.00352641
LOC112045359	MOXD1 homolog 1-like	CG5235	NA	272.865	-0.548365	0.00356444
LOC112058273	transcription elongation factor S-II	TfIIS	NA	656.211	0.475374	0.00356638
LOC112046842	serine-arginine protein 55 isoform X3	B52	NA	7989.74	-0.350748	0.00357223
LOC112042890	uncharacterized protein LOC112042890	LOC112042890	NA	30.3191	1.19858	0.00358738
LOC112047433	ATP-dependent RNA helicase p62-like	CG10077	NA	782.084	-0.531334	0.00359076
LOC112054673	protein lethal(2)essential for life-like	LOC112054673	NA	1212.63	1.42342	0.0036106
LOC112058169	Cuticle protein 19	Cpr62Bc	NA	71.8923	-2.22026	0.00364856
LOC112056436	protein transport protein Sec31A isoform X1	Sec31	NA	1689.61	0.34489	0.00366166
LOC112044488	ribosome biogenesis protein NSA2 homolog	Ip259	NA	6893.86	0.570476	0.00367734
LOC112054206	mitochondrial ribonuclease P protein 3	mldr	NA	672.349	0.785435	0.00374512
LOC112043581	protein SMG8	CG6729	NA	715.047	0.448261	0.00375271
LOC112049648	sodium/bile acid cotransporter 7-like isoform X1	LOC112049648	NA	37.0581	-1.40796	0.00375795
LOC112050396	histone H2A.V	His2Av	NA	3193.65	-0.275782	0.00375795
LOC112052270	tRNA (guanine-N(7)-)-methyltransferase	CG4045	NA	361.425	-0.64503	0.00377974
LOC112058361	putative epidermal cell surface receptor isoform X1	sas	NA	12080.4	0.279671	0.00380397
LOC112055548	proteasome subunit beta type-7	Prosbeta2	eyespot_down	2928.82	-0.256285	0.00382059
LOC112057078	protein ALP1-like	LOC112057078	NA	177.337	-3.62861	0.00382059
LOC112056507	uncharacterized protein LOC112056507	LOC112056507	NA	1923.99	-0.253558	0.00383261
LOC112047163	origin recognition complex subunit 1	Orc1	NA	40.8181	1.17825	0.00384377
LOC112046936	eclosion hormone	Eh	eyespot_up	27.492	-1.51587	0.00385085
LOC112056116	sorting nexin-25	snz	NA	93.9376	-0.717021	0.00385416
LOC112058546	protein transport protein Sec61 subunit beta	Sec61beta	NA	10068.5	-0.340826	0.00385459
LOC112053190	Ca(2+)/calmodulin-responsive adenylate cyclase-like isoform X1	rut	NA	770.322	0.697299	0.00386656
LOC112048202	huntingtin-interacting protein 1 isoform X2	Hip1	NA	1249.65	0.350066	0.00388585
LOC112055201	protein FAM76A isoform X2	CG4452	NA	284.432	0.623052	0.00388585
LOC112046653	cadherin-99C	Cad99C	NA	4022.04	-0.437674	0.0038885
LOC112048632	uncharacterized protein LOC112048632 isoform X1	LOC112048632	NA	70.8818	2.7037	0.00389423
LOC112050173	protein obstructor-E-like	Cpap3-e	NA	464.511	-1.00927	0.00390696
LOC112055526	elongation of very long chain fatty acids protein AAEL008004 isoform X1	CG31522	NA	978.392	-0.56976	0.0039279
LOC112053060	protein FAM160B1-like isoform X1	LOC112053060	NA	378.706	0.480924	0.00393651
LOC112043333	protein Mpv17	CG11077	NA	351.031	-0.440299	0.00393764
LOC112051365	#N/A	#N/A	NA	1531.86	-1.03531	0.0039462
LOC112048820	putative E3 ubiquitin-protein ligase UBR7	CG15141	eyespot_down	1715.04	-0.364343	0.00396218
LOC112052716	uncharacterized protein LOC112052716	LOC112052716	NA	11.0995	3.68412	0.00398987
LOC112055254	translocation protein SEC63 homolog	Sec63	NA	3238.69	-0.329989	0.00399205
LOC112052225	alpha-actinin, sarcomeric isoform X1	Actn	eyespot_up	1326.56	-0.861882	0.00401483
LOC112058613	Krueppel-like factor 3	dar1	NA	188.51	-0.500914	0.00402742
LOC112055453	ribosome biogenesis protein BOP1 homolog	CG5033	NA	2489.92	-0.554896	0.00407958
LOC112058542	KPJ15189.1 Transmembrane protein C20orf108-like	CG17508	NA	1092.53	0.438061	0.00415637
LOC112047112	zinc finger protein 26-like	LOC112047112	NA	403.172	0.408926	0.00416015
LOC112045060	aminoacylase-1-like isoform X1	CG6733	NA	434.823	3.01476	0.00418457
LOC112046352	glycine-rich protein DOT1-like	LOC112046352	NA	272.285	-2.17807	0.00425964
LOC112055564	dnaJ protein homolog 1	CG5001	NA	4485.05	0.726782	0.00430502
LOC112052164	superkiller viralicidic activity 2-like 2	Mtr4	NA	1264.88	0.382741	0.00434815
LOC112053284	myosin-IA	Myo1A	NA	250.056	1.40947	0.0043556
LOC112043100	pollen-specific leucine-rich repeat extensin-like protein 1	CG8927	NA	6721.48	-0.478062	0.00436687
LOC112045346	tail-anchored protein insertion receptor WRB-like	LOC112045346	NA	337.517	0.46033	0.00439009
LOC112052836	mannosyl-oligosaccharide glucosidase	GCS1	NA	229.261	0.544231	0.00439009
LOC112055634	cytochrome P450 4C1-like	Cyp4g15	NA	7.04712	-4.13653	0.00439009
LOC112056439	migration and invasion enhancer 1	LOC112056439	NA	193.688	0.712111	0.00439009
LOC112058369	CXXC-type zinc finger protein 1-like isoform X2	Cfp1	NA	339.747	0.365775	0.00439009
LOC112049235	frizzled-10-like	GPRFZ3	NA	675.42	0.667057	0.00442304
LOC112058550	chitin deacetylase 2a	verm	NA	117455	-0.333919	0.00442304
LOC112056777	golgin subfamily A member 1 isoform X2	cbs	NA	419.644	-0.548908	0.00443542
LOC112048214	peroxiredoxin-6	TPX5	NA	963.057	0.956883	0.00446718
LOC112047162	cartilage oligomeric matrix protein	Tsp	NA	8667.14	0.615911	0.00448946
LOC112053599	mediator of RNA polymerase II transcription subunit 20	MED20	NA	211.962	0.620259	0.00450951
LOC112046267	leukocyte receptor cluster member 8 homolog	CG6700	NA	3643.3	0.298644	0.00452268
LOC112054292	FERM domain-containing protein 5	CG5022	NA	235.772	-0.724135	0.00458295
LOC112051067	regulator of nonsense transcripts 3B isoform X2	Upf3	NA	770.999	-0.484951	0.00458917
LOC112051320	tetra-peptide repeat homeobox protein 1-like	LOC112051320	eyespot_down	475.689	1.05353	0.00458917
LOC112054176	ankyrin repeat domain-containing protein 49	l(2)35Be	NA	644.441	0.441915	0.00460815
LOC112056595	tubulin beta chain-like	betaTub60D	NA	3977.46	0.519072	0.00461667
LOC112044323	exocyst complex component 5	Sec10	NA	502.373	0.42647	0.0046701
LOC112051619	protein ELYS isoform X2	Elys	NA	1560.69	0.378767	0.00467018
LOC112048556	proteasome-associated protein ECM29 homolog	CG8858	NA	2940.06	-0.224851	0.00469381
LOC112048853	protein brunelleschi	brun	NA	1499.71	0.304529	0.0047183
LOC112050877	uncharacterized protein LOC112050877	rau	NA	1643.66	0.352905	0.0047183
LOC112046143	xaa-Pro aminopeptidase ApepP-like	ApepP	NA	1004.97	0.509903	0.00474426
LOC112047330	RING finger protein 17	LOC112047330	NA	426.614	0.313837	0.00474426
LOC112048301	uncharacterized protein C18orf19 homolog A	CG14613	NA	335.775	0.38934	0.00474426
LOC112051014	serine/threonine-protein kinase fray2 isoform X2	CG15601	NA	253.484	0.566415	0.00474426
LOC112054184	sialic acid synthase	NANS	NA	840.104	0.438417	0.00474426
LOC112055457	ralA-binding protein 1 isoform X2	Rlip	NA	663.751	0.585084	0.00474426
LOC112055782	EH domain-binding protein 1-like protein 1 isoform X1	Ehbp1	NA	62.2595	0.865429	0.00474426
LOC112045230	cardioacceleratory peptide receptor-like	GPRVPR1	NA	154.968	-1.14195	0.00479159
LOC112051579	actin-related protein 6	Arp6	NA	623.179	0.456049	0.00479494
LOC112057482	ATP-dependent helicase brm	brm	NA	72.2038	2.54222	0.00480033
LOC112045456	protein inturned	in	NA	446.23	-0.469231	0.00481592
LOC112043932	protein-L-isoaspartate(D-aspartate) O-methyltransferase	Pcmt	NA	427.176	0.354979	0.0048283
LOC112045072	Rac-like GTP-binding protein ARAC9	RhoU	NA	137.519	-0.639683	0.0048283
LOC112052397	nucleosome-remodeling factor subunit NURF301	E(bx)	eyespot_up	2219.51	0.2304	0.00483759
LOC112050929	ATPase family AAA domain-containing protein 2-like isoform X1	TER94	NA	153.959	0.699867	0.00488945
LOC112048697	rab proteins geranylgeranyltransferase component A 1	Rep	NA	3887.17	0.313001	0.00497115
LOC112043322	matrix metalloproteinase-14 isoform X5	Mmp1	NA	80.7949	-1.20791	0.00499003
LOC112049346	laminin subunit beta-1-like	LOC112049346	NA	49.069	-0.959346	0.00499003
LOC112055553	JmjC domain-containing protein 4	JMJD4	NA	221.34	0.615363	0.00499412
LOC112050223	Protein transport protein Sec61 subunit gamma	Sec61gamma	NA	11814.5	-0.602925	0.00504971
LOC112053126	very-long-chain 3-oxoacyl-CoA reductase	spidey	NA	90.8376	-0.809241	0.00508631
LOC112053379	OWR51948.1 putative acetyltransferase	LOC112053379	NA	451.415	0.794421	0.00508846
LOC112047997	protein zwilch	LOC112047997	NA	142.071	-0.743202	0.0051359
LOC112058181	cuticle protein 7-like	Cpr76Bb	NA	14.5382	-2.03591	0.0051487
LOC112053800	prominin-like protein	LOC112053800	NA	5684.68	-0.585065	0.00517326
LOC112051275	chondroitin sulfate synthase 1	Chsy	NA	289.64	-0.473234	0.00519512
LOC112053443	proteoglycan 4-like	CG13676	NA	27225.1	-0.677039	0.00519512
LOC112046602	uncharacterized protein LOC112046602	LOC112046602	NA	272.128	-1.03673	0.00519563
LOC112058067	KAT8 regulatory NSL complex subunit 1 isoform X1	nsl1	NA	278.729	-0.42093	0.00520142
LOC112049246	serine/threonine-protein kinase S6KL isoform X1	S6KL	NA	148.499	0.607855	0.00520813
LOC112046482	partner of Y14 and mago	Pym	NA	662.675	0.35189	0.00524384
LOC112046814	uncharacterized protein LOC112046814 isoform X1	LOC112046814	NA	662.297	0.632166	0.00531707
LOC112048633	O-acyltransferase like protein-like	CG42329	NA	16.4839	-2.5459	0.00539885
LOC112053103	protein spaetzle 4 isoform X1	spz4	NA	98.7297	-1.26164	0.00549887
LOC112043267	uncharacterized protein C9orf85 homolog	CG8675	NA	645.663	-0.54585	0.0055094
LOC112052466	uncharacterized protein LOC112052466 isoform X3	LOC112052466	NA	289.236	-0.374321	0.00554535
LOC112050024	nascent polypeptide-associated complex subunit alpha	Nacalpha	NA	8807.04	-0.45125	0.00567796
LOC112050818	#N/A	#N/A	NA	130.468	0.888373	0.00567796
LOC112042938	uncharacterized protein LOC112042938 isoform X1	LOC112042938	NA	1564.47	-1.02621	0.00570525
LOC112051237	zinc finger protein 224-like	LOC112051237	NA	141.027	0.80871	0.00570571
LOC112047920	synaptic vesicle glycoprotein 2A-like	mfs3	NA	242.744	-1.18867	0.00570711
LOC112049474	NFYB/HAP3 family transcription factor subunit	His2B:CG33868	NA	88.3697	-1.04845	0.00572597
LOC112050516	uncharacterized protein LOC112050516	CG7044	NA	866.909	0.337641	0.00572941
LOC112044991	cuticle protein 16.5-like	LOC112044991	NA	25567.7	0.600815	0.00574123
LOC112049285	transmembrane and TPR repeat-containing protein CG4050	Tmtc3	NA	481.9	0.423181	0.00574682
LOC112058538	protein 60A	gbb	NA	888.238	0.542536	0.00577594
LOC112056109	UBX domain-containing protein 4 isoform X1	LOC112056109	NA	697.572	-0.424477	0.00580642
LOC112047638	poly(ADP-ribose) glycohydrolase	Parg	NA	535.416	0.467711	0.00585836
LOC112049358	anaphase-promoting complex subunit 13	CG33981	NA	437.084	-0.442007	0.00585836
LOC112045155	titin isoform X1	LOC112045155	NA	176973	0.238286	0.00591928
LOC112058472	sodium-dependent nutrient amino acid transporter 1-like isoform X1	LOC112058472	NA	202.07	0.622071	0.0059379
LOC112043347	uncharacterized protein LOC112043347 isoform X4	raw	NA	335.926	-0.470964	0.00594149
LOC112053483	ubiquitin carboxyl-terminal hydrolase 46	Usp12-46	NA	842.544	0.274227	0.00594149
LOC112055659	protein stum	stum	NA	37.6552	1.77043	0.00594149
LOC112044074	bone morphogenetic protein receptor type-1B isoform X1	tkv	NA	3467.9	0.463236	0.0059491
LOC112046892	60S ribosomal protein L13	RpL13	NA	37378.8	0.256335	0.00594997
LOC112047937	Transforming growth factor-beta-induced protein ig-h3	CG43333	NA	3344.49	-1.2259	0.00594997
LOC112044085	nucleoporin-like protein 2	LOC112044085	NA	294.933	0.43133	0.00596209
LOC112042926	glutamine synthetase 2 cytoplasmic-like	Gs2	NA	4431.03	0.38275	0.0059646
LOC112051836	serine/threonine-protein kinase RIO3	CG3008	NA	1124.48	-0.377931	0.0059646
LOC112045652	glycerophosphodiester phosphodiesterase GDPD6-like	LOC112045652	NA	372.699	-0.915356	0.0060245
LOC112046270	F-box only protein 32 isoform X2	CG11658	NA	162.254	-0.75653	0.00602808
LOC112052124	SRSF protein kinase 3	SRPK	NA	2060.45	-0.246918	0.00608094
LOC112047998	uncharacterized protein LOC112047998	CG17786	NA	16066.8	0.279635	0.00612913
LOC112046459	zinc finger CCHC domain-containing protein 4	LOC112046459	NA	785.518	-0.546762	0.00616662
LOC112046628	trafficking protein particle complex subunit 10	SIDL	NA	745.221	-0.416327	0.00616662
LOC112051205	porphobilinogen deaminase	l(3)02640	NA	1371.75	-0.509615	0.00616662
LOC112048790	RNA-binding protein Rsf1	Rsf1	eyespot_down	12324.3	-0.363976	0.00618537
LOC112054440	glycerol-3-phosphate dehydrogenase, mitochondrial isoform X2	Gpo1	NA	2654.84	0.454926	0.00618537
LOC112057100	zinc finger protein ZPR1	Zpr1	NA	290.964	-0.647447	0.00619497
LOC112045090	phosphatidate cytidylyltransferase, photoreceptor-specific	Cds	NA	150.542	-0.524095	0.0061959
LOC112042930	peroxidase-like isoform X1	HPX2	NA	3183.87	-0.845762	0.0062006
LOC112048778	OWR45125.1 colorectal mutant cancer protein	CG34404	NA	1046.39	-0.497681	0.00626898
LOC112055328	protein obstructor-E-like	Cpap3-b	eyespot_down	7327.2	-1.19489	0.00627015
LOC112050669	uncharacterized protein LOC112050669 isoform X2	RhoGAP71E	eyespot_up	978.465	-0.837302	0.00633004
LOC112052779	dystrophin-related protein 2-like	LOC112052779	NA	389.25	0.591039	0.0063824
LOC112051719	uncharacterized protein LOC112051719 isoform X2	CG6040	NA	3653.35	0.319189	0.0063869
LOC112045914	prestin isoform X1	Prestin	NA	71.0254	-0.823357	0.00642295
LOC112043989	nucleolar protein 56	Nop56	NA	3015.25	-0.494214	0.00642451
LOC112044118	nuclease SbcCD subunit C	corn	NA	467.308	-0.8658	0.00651389
LOC112052157	endochitinase A	dsx-c73A	NA	12.2814	-2.6934	0.00651622
LOC112057112	gem-associated protein 5-like	LOC112057112	NA	351.299	-0.739407	0.00651622
LOC112043424	cytochrome c oxidase subunit 6B1	COX6B	NA	2360.75	-0.30184	0.00655141
LOC112044854	titin isoform X1	RIC-3	NA	342.092	-0.828151	0.00655717
LOC112053663	phosphoserine phosphatase isoform X2	aay	NA	5586.18	-0.904901	0.00658983
LOC112057987	probable protein arginine N-methyltransferase 6.1	Art8	NA	383.219	-0.48651	0.00659542
LOC112044763	DDB1- and CUL4-associated factor 13	CG7275	NA	729.339	-0.489508	0.00660877
LOC112046513	adenylosuccinate lyase	AdSL	NA	810.321	0.392463	0.00661724
LOC112055033	AP-1 complex subunit mu-1	AP1M1	NA	2059.98	0.308368	0.00661724
LOC112058178	cuticle protein 7-like	Cpr62Bc	NA	196.875	-2.03253	0.0066413
LOC112050217	probable U3 small nucleolar RNA-associated protein 11	CG1789	NA	410.125	-0.49903	0.00671688
LOC112051896	protein hairy-like	E(spl)mgamma-HLH	NA	463.991	1.08599	0.00671688
LOC112053679	gamma-tubulin complex component 3 homolog	Grip91	NA	635.362	0.427726	0.00684686
LOC112056048	#N/A	#N/A	NA	152.158	-0.727243	0.00684686
LOC112054798	uncharacterized protein LOC112054798 isoform X2	LOC112054798	NA	617.435	0.3456	0.00688317
LOC112047358	mediator of RNA polymerase II transcription subunit 29	ix	NA	232.48	0.578186	0.00691246
LOC112051095	pre-mRNA-splicing factor ATP-dependent RNA helicase DHX16	l(2)37Cb	NA	576.102	0.319058	0.0069134
LOC112053782	paired amphipathic helix protein Sin3a	Sin3A	NA	2549.64	-0.346674	0.00692747
LOC112050772	zinc finger BED domain-containing protein 1-like	CG16863	NA	90.7377	-1.099	0.00693908
LOC112053336	uncharacterized protein LOC112053336	LOC112053336	NA	114.787	0.733216	0.00693908
LOC112044086	U5 small nuclear ribonucleoprotein 40 kDa protein	CG3436	NA	589.813	0.456834	0.00696801
LOC112053961	tubulin beta-1 chain	betaTub56D	NA	268625	-0.338388	0.00697596
LOC112048340	esterase FE4-like	CG10175	eyespot_up	492.325	0.967627	0.00697599
LOC112056718	scm-like with four MBT domains protein 2	LOC112056718	NA	267.687	-0.450235	0.00700529
LOC112052777	versican core protein	tnc	eyespot_down	177.875	-0.852773	0.00707914
LOC112045065	nuclear transcription factor Y subunit B-1 isoform X1	Nf-YB	NA	1392.7	-0.377992	0.00714962
LOC112052382	lutropin-choriogonadotropic hormone receptor-like	rk	NA	5761.77	0.286671	0.0071623
LOC112050315	cuticle protein 19.8-like	Ccp84Ag	NA	11074.5	1.01366	0.00720885
LOC112053392	uncharacterized LOC106128526	LOC112053392	NA	1405.99	0.561368	0.00727456
LOC112053729	UDP-N-acetylhexosamine pyrophosphorylase	mmy	NA	2057.5	-0.992782	0.00732091
LOC112050208	uncharacterized protein LOC112050208	LOC112050208	NA	157.653	-2.24674	0.00738601
LOC112048851	cleavage and polyadenylation specificity factor subunit 1	Cpsf160	NA	1068.37	0.508476	0.00750362
LOC112054510	wolframin isoform X1	wfs1	NA	449.827	0.378421	0.00751729
LOC112050433	protein DDI1 homolog 2	rngo	NA	2090.88	0.219722	0.00762111
LOC112051774	NADPH:adrenodoxin oxidoreductase, mitochondrial	dare	NA	35840.7	0.275519	0.00762111
LOC112045274	uncharacterized peptidase C1-like protein F26E4.3	Swim	NA	516.487	-1.12774	0.00765117
LOC112050593	cyclin-dependent kinase 1	Cdk1	NA	1522.15	0.381705	0.00766314
LOC112056612	#N/A	#N/A	NA	802.74	-0.598823	0.00774433
LOC112049660	transmembrane and ubiquitin-like domain-containing protein 1 isoform X1	LOC112049660	NA	576.638	0.688242	0.00788497
LOC112044395	amyloid-beta A4 precursor protein-binding family A member 1-like isoform X5	X11L	NA	877.91	-0.562156	0.00799731
LOC112055344	uncharacterized protein LOC112055344 isoform X1	LOC112055344	NA	9.9817	2.66658	0.00799731
LOC112046040	NADH dehydrogenase [ubiquinone] 1 alpha subcomplex subunit 9, mitochondrial	Ndufa9	NA	2268.18	-0.30958	0.00800593
LOC112048996	PIH1 domain-containing protein 1-like	Pih1D1	NA	555.328	0.637603	0.00800593
LOC112049073	mitochondrial import inner membrane translocase subunit Tim23	Tim23	NA	665.912	-0.47716	0.00802144
LOC112048392	mitogen-activated protein kinase kinase kinase 11-like	slpr	NA	819.919	-0.350159	0.00802182
LOC112053453	exportin-7-B isoform X1	Ranbp16	NA	691.841	0.550718	0.00805697
LOC112046091	uncharacterized protein LOC112046091	LOC112046091	NA	688.725	-0.619508	0.00821942
LOC112054748	retinol dehydrogenase 13-like	CG30491	NA	324.036	0.576644	0.00821942
LOC112047057	RNA 3'-terminal phosphate cyclase	Rtca	NA	325.874	0.676067	0.00824993
LOC112055096	ATP-dependent DNA helicase Q5-like	RecQ5	NA	709.682	0.344846	0.00824993
LOC112050639	uncharacterized protein LOC112050639	CG13868	NA	1061.09	-1.28249	0.00826473
LOC112049998	alpha-tocopherol transfer protein-like	LOC112049998	NA	95.2105	-1.1329	0.00838932
LOC112043316	OWR52936.1 E3 ubiquitin-protein ligase sina	LOC112043316	NA	1295.96	0.309401	0.00840301
LOC112054390	zinc finger protein 62 homolog isoform X2	LOC112054390	NA	588.062	0.516045	0.00841685
LOC112042812	uncharacterized protein LOC112042812	LOC112042812	NA	47.5425	-0.920092	0.00844971
LOC112047276	shootin-1 isoform X4	jvl	NA	1438.66	-0.460189	0.00844971
LOC112043778	Transmembrane protein 201	CG7744	NA	1200.85	-0.418188	0.00848058
LOC112048059	poly(A) polymerase-like	LOC112048059	NA	14.8658	-2.21268	0.00848058
LOC112058161	cuticle protein 21-like	CG13670	NA	25.1329	-2.3927	0.00852371
LOC112053304	tyrosine-protein kinase transmembrane receptor Ror2	Nrk	NA	572.124	-0.313333	0.00857596
LOC112049091	sodium/hydrogen exchanger 10-like	LOC112049091	NA	43.1029	0.953888	0.00858545
LOC112044083	nucleolar pre-ribosomal-associated protein 1	CG12499	NA	877.527	-0.407801	0.00859888
LOC112046464	histone deacetylase 4 isoform X4	HDAC4	NA	267.672	-0.491804	0.00860247
LOC112047140	1-acylglycerol-3-phosphate O-acyltransferase ABHD5 isoform X1	puml	NA	1298.06	0.384811	0.00864013
LOC112056495	vacuolar protein sorting-associated protein 35 isoform X1	Vps35	NA	2313.1	0.361631	0.00864495
LOC112048234	trehalase-like isoform X1	Treh	NA	624.662	0.781725	0.0086598
LOC112050724	protein sprouty	LOC112050724	NA	369.727	0.692698	0.00872003
LOC112046946	transcription factor Adf-1-like	LOC112046946	NA	73.0451	0.747191	0.00875515
LOC112056928	UPF0692 protein CG33108	CG33108	NA	494.198	0.524352	0.00877894
LOC112047259	glutamate receptor-interacting protein 1-like	LOC112047259	NA	445.598	-0.95973	0.00878589
LOC112058547	caspase-like isoform X1	Drice	NA	9.78804	-2.18955	0.00878589
LOC112056124	uncharacterized LOC106121622 precursor	CG11409	NA	1209.92	-0.774562	0.00880645
LOC112049632	glucose-6-phosphate exchanger SLC37A2 isoform X1	MFS16	NA	1074.21	-0.342837	0.00881951
LOC112057710	serine proteinase stubble	CLIPA15	NA	325.405	0.71895	0.00895074
LOC112044923	BUB3-interacting and GLEBS motif-containing protein ZNF207 isoform X1	BuGZ	NA	3098.31	-0.294799	0.00895444
LOC112050721	probable ATP-dependent RNA helicase DDX55 homolog	CG9630	NA	941.512	-0.416927	0.00895444
LOC112051093	BTB/POZ domain-containing protein 6-B-like	CG11275	NA	77.0913	0.703932	0.00895444
LOC112053448	uncharacterized protein LOC112053448	LOC112053448	NA	122.9	0.639199	0.00895444
LOC112058173	cuticle protein 8-like	Cpr62Bc	NA	109.06	-1.4926	0.00895444
LOC112053731	GPI transamidase component PIG-T	PIG-T	NA	710.467	-0.288465	0.0089595
LOC112057698	proclotting enzyme-like	CLIPD3	NA	1761.03	-1.10297	0.00900056
LOC112044935	cuticle protein 18.6-like	LOC112044935	NA	9421.06	0.934682	0.00904653
LOC112048333	cuticle protein 16.5-like	LOC112048333	eyespot_down	20916.8	0.438166	0.00907582
LOC112053859	60S ribosomal protein L4	RpL4	NA	96411.5	0.26838	0.00908938
LOC112054841	tRNA-specific adenosine deaminase 1	Adat1	NA	105.316	1.00184	0.00908938
LOC112045886	hsp70-binding protein 1	LOC112045886	NA	912.354	-0.714044	0.00910204
LOC112048009	probable basic-leucine zipper transcription factor J isoform X3	LOC112048009	NA	3267.04	0.88666	0.00910204
LOC112046495	uncharacterized protein LOC112046495	LOC112046495	NA	367.806	0.473135	0.0091067
LOC112045018	extensin-like	LOC112045018	NA	320.047	-1.51965	0.00914826
LOC112055153	myb/SANT-like DNA-binding domain-containing protein 3	LOC112055153	NA	193.945	0.892002	0.00916719
LOC112057569	GPI mannosyltransferase 2	PIG-V	NA	302.984	-0.457732	0.00924634
LOC112043619	autophagy-related protein 16 isoform X1	Atg16	NA	442.207	-0.401376	0.00931421
LOC112045257	dihydrolipoyllysine-residue acetyltransferase component of pyruvate dehydrogenase complex, mitochondrial isoform X2	muc	NA	792.148	0.438276	0.00931421
LOC112054260	uncharacterized protein LOC112054260	pxb	NA	430.185	-0.570572	0.00931421
LOC112058410	protein 4.1 homolog isoform X1	cora	NA	193.571	1.02327	0.00931421
LOC112051573	putative uncharacterized protein DDB_G0282133 isoform X1	LOC112051573	NA	648.685	-0.39015	0.00938585
LOC112047020	formin-like protein 5 isoform X3	Thd1	NA	2906.05	-0.428398	0.00941581
LOC112052582	Pecanex-like protein 1	pcx	NA	474.99	-0.481553	0.00946303
LOC112047181	ATP-dependent (S)-NAD(P)H-hydrate dehydratase-like	Naxd	NA	437.442	1.0199	0.00949276
LOC112047513	KPJ12269.1 Cysteine/serine-rich nuclear protein 3	Axud1	NA	1117.98	-0.288563	0.00953253
LOC112047936	eukaryotic translation initiation factor 2-alpha kinase 1-like	PEK	NA	771.789	0.259408	0.00959913
LOC112050065	skin secretory protein xP2-like	LOC112050065	eyespot_up	78748.8	-0.750514	0.00969701
LOC112053255	pleckstrin homology domain-containing family A member 3-like	LOC112053255	NA	1465.65	-0.336501	0.00977492
LOC112047247	calcyphosin-like protein isoform X3	CG10126	NA	765.531	-0.771847	0.00986055
LOC112048689	zinc finger protein 62 homolog	LOC112048689	NA	115.721	-0.770454	0.00986055
LOC112055991	major facilitator superfamily domain-containing protein 12-like isoform X1	LOC112055991	NA	625.766	-0.798814	0.00986055
LOC112055286	RNA transcription, translation and transport factor protein	CG31249	NA	712.153	0.425564	0.00999928
LOC112054031	eukaryotic translation initiation factor 2 subunit 2	eIF-2beta	NA	4650.89	-0.248254	0.0100107
LOC112054777	hyaluronidase PH-20-like isoform X1	LOC112054777	NA	132.562	-2.44661	0.0100107
LOC112052207	transmembrane protein 42-like	LOC112052207	NA	134.766	0.940229	0.0100501
LOC112046214	septin-2 isoform X1	38231	NA	59.5388	-0.927332	0.0100646
LOC112050352	uncharacterized protein LOC112050352	LOC112050352	NA	6198.16	0.684895	0.0100646
LOC112050004	protein FAM173B	CG3337	NA	86.8871	0.741906	0.010147
LOC112055171	conserved oligomeric Golgi complex subunit 3	Cog3	eyespot_up	637.102	0.345867	0.0102216
LOC112058403	syntaxin-16	Syx16	NA	205.133	0.468814	0.0102446
LOC112046627	protein cereblon-like	LOC112046627	eyespot_down	346.928	0.417323	0.0102551
LOC112048827	calponin homology domain-containing protein DDB_G0272472-like	LOC112048827	NA	41.6152	1.04279	0.0102551
LOC112051363	#N/A	#N/A	NA	3277.89	-0.695094	0.0102584
LOC112058043	follistatin-A	LOC112058043	NA	133.088	-0.82361	0.0102801
LOC112045845	uncharacterized protein LOC112045845	LOC112045845	NA	301.628	-0.40007	0.0103327
LOC112044787	facilitated trehalose transporter Tret1-like	CG10960	NA	33.9814	1.66914	0.0105306
LOC112053549	leukocyte elastase inhibitor-like	SRPN17	NA	7142.8	0.444892	0.0105423
LOC112048378	cyclin-dependent kinase 14 isoform X2	Eip63E	NA	1134.4	-0.30275	0.0106253
LOC112056036	serine/threonine-protein phosphatase PP1-beta catalytic subunit isoform X1	flw	NA	1798.18	0.230741	0.0106657
LOC112046768	protein unc-13 homolog B-like isoform X9	unc-13	NA	266.266	-2.22782	0.010694
LOC112055825	U4/U6 small nuclear ribonucleoprotein Prp31	Prp31	NA	440.042	-0.395652	0.0107005
LOC112056258	tetratricopeptide repeat protein 39B-like	LOC112056258	NA	68.7028	-1.1333	0.0107005
LOC112048951	venom allergen 5-like	CG8483	NA	16601.7	1.0782	0.0107739
LOC112049512	phosphatidylinositol 5-phosphate 4-kinase type-2 alpha isoform X1	PIP4K	NA	567.832	-0.81046	0.0107739
LOC112049460	mycosubtilin synthase subunit C	e	eyespot_up	566.523	1.36838	0.0108376
LOC112054287	OWR45469.1 TNFSF5 protein	LOC112054287	NA	116.16	-0.716906	0.0108439
LOC112043832	jupiter microtubule associated homolog 1-like isoform X2	CG1943	NA	3759.66	0.244473	0.0109322
LOC112051381	mRNA turnover protein 4 homolog	RpLP0-like	NA	790.055	-0.540886	0.0111198
LOC112044858	PDZ domain-containing protein GIPC3	kermit	NA	633.616	-0.440505	0.0111805
LOC112044786	TATA-box-binding protein-like	Trf	NA	303.947	0.414503	0.011231
LOC112043848	serine/arginine repetitive matrix protein 1-like	LOC112043848	NA	10572.1	-0.686162	0.0112605
LOC112050193	unconventional myosin-IXa-like isoform X1	Myo9	NA	1758.14	-0.370645	0.0112605
LOC112056396	uncharacterized protein LOC112056396	LOC112056396	NA	247.231	-0.681725	0.01127
LOC112046471	uncharacterized protein LOC112046471	CG42237	NA	956.79	-1.01689	0.0112807
LOC112051650	probable prefoldin subunit 4	Pfdn4	NA	1951.74	0.218687	0.0113099
LOC112052608	uncharacterized protein LOC112052608	dpy	NA	40788.4	-0.647198	0.0113509
LOC112054908	methenyltetrahydrofolate synthase domain-containing protein	lost	NA	184.657	-0.838457	0.0113509
LOC112050005	uncharacterized protein LOC112050005	LOC112050005	NA	596.503	-0.457897	0.0113659
LOC112048428	phosphatidylinositol transfer protein alpha isoform	vib	NA	2919.45	-0.661262	0.0113915
LOC112057892	myosin-IB isoform X1	Myo1B	NA	2373.89	0.632353	0.0114682
LOC112050487	cuticle protein 3-like	Cpr49Ae	NA	458.486	-1.916	0.0115179
LOC112055826	uncharacterized protein LOC112055826 isoform X3	nw	NA	115.539	1.24913	0.0115179
LOC112046272	uncharacterized protein C16orf52 homolog A	CG14182	NA	1137.42	0.285516	0.0117005
LOC112058593	leucine-rich repeat and calponin homology domain-containing protein 1-like	Lrch	NA	379.612	-0.673103	0.0117005
LOC112049719	chorion b-ZIP transcription factor	LOC112049719	NA	12027.1	0.357257	0.0118185
LOC112055051	myosin heavy chain 95F isoform X1	Myo6	NA	1060.06	-0.540404	0.0118185
LOC112055277	N(4)-(Beta-N-acetylglucosaminyl)-L-asparaginase-like	CG1827	NA	591.01	0.817972	0.0118185
LOC112052932	tRNA-dihydrouridine(16/17) synthase [NAD(P)(+)]-like	CG3645	NA	392.501	-0.447728	0.0118608
LOC112046859	collagen alpha-1(I) chain-like	frm	NA	3329.14	-1.15863	0.0118675
LOC112046031	luciferin 4-monooxygenase-like	CG6178	NA	10.296	-2.87422	0.0119187
LOC112051068	28S ribosomal protein S28, mitochondrial	mRpS28	NA	363.561	-0.354076	0.0119231
LOC112048578	E3 ubiquitin-protein ligase NRDP1 isoform X1	elgi	NA	1050.12	-0.371211	0.0119412
LOC112050499	luc7-like protein 3	CG3198	NA	2815.91	-0.276263	0.012156
LOC112052647	UPF0505 protein C16orf62 isoform X1	CG8202	NA	743.845	0.468294	0.012156
LOC112053384	uncharacterized protein LOC112053384	LOC112053384	NA	17.9181	-2.15231	0.0122062
LOC112056348	THAP domain-containing protein 2-like	LOC112056348	NA	124.14	0.673712	0.0122204
LOC112045388	equilibrative nucleoside transporter 1	Ent2	NA	1007.51	-0.531836	0.0123673
LOC112053008	Oxysterol-binding protein-related protein 6	CG3860	NA	550.398	-0.447655	0.0124346
LOC112046641	kinesin-like protein Klp68D isoform X1	kinesin-2A	NA	161.371	-0.698047	0.012546
LOC112056508	uncharacterized protein LOC112056508	CG16953	NA	31.3294	-2.22558	0.012546
LOC112053584	bolA-like protein DDB_G0274169	CG31126	NA	322.263	-0.481025	0.0126027
LOC112049403	kinesin-like protein KIF20B	kinesin-A	NA	218.974	0.563407	0.0126234
LOC112053405	uncharacterized protein LOC112053405 isoform X2	LOC112053405	NA	174.094	0.521218	0.0126234
LOC112058514	PR domain zinc finger protein 5-like	LOC112058514	NA	132.079	0.658384	0.0126234
LOC112044745	zinc finger protein 25-like isoform X1	LOC112044745	NA	243.51	0.794302	0.0126307
LOC112045183	stomatin-like protein 2, mitochondrial	Stoml2	NA	934.302	0.408514	0.012635
LOC112050489	hyphally regulated cell wall protein 1-like	LOC112050489	NA	5.72719	-3.02272	0.0126901
LOC112043869	uncharacterized protein LOC112043869	LOC112043869	NA	748.812	0.400629	0.0129206
LOC112049611	hepatoma-derived growth factor-related protein 2	LOC112049611	NA	85.2252	-0.915037	0.0129424
LOC112047412	calcium load-activated calcium channel	CG10470	NA	853.693	0.371207	0.0130338
LOC112055549	proline-rich protein 2-like	CG10555	NA	640.595	0.335094	0.0130338
LOC112057478	#N/A	#N/A	NA	889.565	-0.355249	0.0130338
LOC112046053	uncharacterized protein LOC112046053 isoform X1	CG12814	NA	2612.36	-0.516535	0.0130579
LOC112052494	alpha-tocopherol transfer protein-like	LOC112052494	NA	171.218	1.41687	0.0130616
LOC112055047	ras suppressor protein 1	ics	NA	2628.79	0.480207	0.0131201
LOC112056504	serine-threonine kinase receptor-associated protein	wmd	NA	1750.99	0.564612	0.0131317
LOC112045428	coatomer subunit alpha isoform X1	alphaCOP	NA	5845.16	-0.217195	0.013137
LOC112045200	protein anon-73B1	LOC112045200	NA	263.576	0.551197	0.0132875
LOC112043935	protein turtle isoform X1	tutl	NA	509.135	0.366225	0.0133051
LOC112044934	uncharacterized protein LOC112044934	LOC112044934	NA	5411.86	0.763086	0.013331
LOC112048472	Krueppel homolog 2	Kr-h2	NA	6958.85	0.433951	0.013331
LOC112042801	proline dehydrogenase 1, mitochondrial	slgA	NA	1227.94	0.366725	0.0133372
LOC112054208	N-alpha-acetyltransferase 20	Naa20A	NA	650.863	0.3409	0.0133372
LOC112056457	60S ribosomal protein L5	RpL5	NA	54553.4	0.226435	0.0133372
LOC112054885	cuticle protein 16.8-like	Cpr57A	eyespot_up	746.176	0.659283	0.0133907
LOC112055541	cullin-1	Cul1	NA	4551.4	-0.256221	0.0134305
LOC112043143	uncharacterized protein LOC112043143	CG2310	NA	934.082	0.476025	0.0134615
LOC112049619	protein ALP1-like	LOC112049619	NA	158.43	0.770156	0.0134615
LOC112048417	dnaJ homolog subfamily C member 30, mitochondrial-like	CG11035	NA	392.536	0.364053	0.013474
LOC112046898	homeotic protein female sterile-like	LOC112046898	NA	459.313	0.827192	0.0134843
LOC112056590	dual serine/threonine and tyrosine protein kinase-like	LOC112056590	NA	147.551	-0.640868	0.0134955
LOC112051376	N-acylneuraminate-9-phosphatase	CG15771	NA	178.67	-0.673302	0.0135155
LOC112057845	serine/threonine-protein kinase minibrain isoform X2	mnb	NA	933.46	-0.37899	0.0135155
LOC112049684	40S ribosomal protein SA	sta	NA	52694.9	0.370339	0.0135578
LOC112052579	MADF domain-containing protein	CG6175	NA	55.4628	-0.797334	0.0135578
LOC112055615	achaete-scute complex protein T3-like	l(1)sc	NA	647.22	0.736596	0.0135728
LOC112055079	uncharacterized LOC106106528 precursor	Osi9	NA	44.824	-1.56439	0.0135793
LOC112058205	protein arginine N-methyltransferase 9-like	LOC112058205	NA	258.241	0.428217	0.0135793
LOC112043371	DE-cadherin isoform X1	shg	NA	1587.55	-0.425836	0.013638
LOC112048071	#N/A	#N/A	NA	73.7036	-1.44169	0.0136539
LOC112047145	uncharacterized protein LOC112047145	CG5180	NA	342.872	3.34534	0.0136539
LOC112042932	tachykinin-like peptides receptor 86C	TkR86C	NA	130.632	2.04754	0.0136629
LOC112052374	26S proteasome non-ATPase regulatory subunit 13	Rpn9	NA	2759.38	-0.270105	0.0136901
LOC112053491	growth arrest and DNA damage-inducible proteins-interacting protein 1	CRIF	NA	514.287	0.429747	0.0137091
LOC112054958	cytochrome P450 4g15	Cyp4g15	NA	62.1072	3.18958	0.01385
LOC112058622	extracellular serine/threonine protein kinase four-jointed	fj	NA	3372.21	0.455139	0.01385
LOC112049721	transcription initiation factor TFIID subunit 5	Taf5	NA	1193.42	0.33724	0.0139665
LOC112045928	zinc finger protein 235-like isoform X2	LOC112045928	NA	365.405	1.50315	0.0140143
LOC112050790	DNA/RNA-binding protein KIN17	kin17	NA	457.653	0.317506	0.0140536
LOC112058360	ATP-dependent Clp protease proteolytic subunit	ClpP	NA	627.468	-0.394783	0.0141427
LOC112058219	cuticle protein 19-like	Cpr76Bb	NA	11.1552	-2.19193	0.0142144
LOC112043709	calcium/calmodulin-dependent protein kinase type II alpha chain	CaMKII	NA	1694.79	-0.266669	0.0142364
LOC112056287	uncharacterized protein LOC112056287 isoform X1	LOC112056287	NA	122.476	0.994768	0.0142364
LOC112056342	mitochondrial ubiquitin ligase activator of nfkb 1-A	Mul1	NA	176.447	-0.482584	0.0142364
LOC112053406	vesicle transport protein GOT1B	CG32576	NA	486.653	0.487084	0.0142389
LOC112057047	signal recognition particle receptor subunit alpha homolog	Gtp-bp	NA	935.233	-0.478805	0.0142838
LOC112044972	3-phosphoinositide-dependent protein kinase 1 isoform X2	Pdk1	eyespot_up	2010.16	-0.519239	0.0143272
LOC112048036	protein NDNF-like	LOC112048036	NA	190.511	1.32209	0.0143574
LOC112052296	serine/threonine-protein kinase Tor-like	TOR	NA	481.131	-0.467182	0.0144162
LOC112044033	ribonuclease 3	drosha	NA	249.708	0.432588	0.0144721
LOC112048344	cholinesterase 2-like	CG10175	NA	1528.29	-0.401592	0.0144721
LOC112045372	E3 ubiquitin-protein ligase MARCH1-like	LOC112045372	NA	33.3597	-1.44427	0.0144819
LOC112051074	microspherule protein 1	Rcd5	NA	502.498	0.356013	0.0144819
LOC112050349	valacyclovir hydrolase	CG5377	NA	299.82	0.441996	0.014493
LOC112050305	larval cuticle protein A2B-like	Cpr92A	NA	107.12	1.60457	0.014574
LOC112049402	putative ashwin protein	LOC112049402	NA	229.218	-0.548247	0.0145942
LOC112045023	chaoptin-like	GPRNNB1	NA	9.71182	-3.37242	0.0146034
LOC112056484	#N/A	#N/A	NA	46.8795	-2.15815	0.0147141
LOC112058615	ankyrin repeat domain-containing protein 50	CG10011	eyespot_up	515.014	-0.424477	0.0147354
LOC112044685	arrestin domain-containing protein 5-like	Ranbp11	NA	18.5019	2.08272	0.0149354
LOC112045510	cold and drought-regulated protein CORA-like	LOC112045510	NA	1447.47	-1.28159	0.0149954
LOC112049896	Fanconi anemia group I protein homolog isoform X1	FANCI	NA	240.357	0.690414	0.0149954
LOC112046185	transmembrane protein 47 isoform X2	CG45049	NA	744.151	-0.47277	0.0150362
LOC112046670	iduronate 2-sulfatase	Ids	NA	24.1824	-1.46946	0.0150459
LOC112055428	SPRY domain-containing SOCS box protein 3-like isoform X1	LOC112055428	NA	285.852	0.810548	0.0150876
LOC112057979	potassium/sodium hyperpolarization-activated cyclic nucleotide-gated channel 2 isoform X1	Ih	NA	578.304	-0.509667	0.0151056
LOC112050810	serine/threonine-protein kinase 10	Slik	NA	1340.21	-0.39663	0.0152093
LOC112053414	venom carboxylesterase-6-like	CG6414	NA	30.1393	1.73675	0.0152215
LOC112050494	cuticle protein 3-like	Cpr67Fa1	NA	10.0021	-2.34876	0.0152454
LOC112043091	phospholipase A1-like	CG13282	eyespot_up	673.014	-0.285265	0.0152586
LOC112046103	proteasome subunit beta type-1	Prosbeta6	NA	2932.88	-0.223	0.0152976
LOC112044156	superoxide dismutase [Cu-Zn]	Sod	NA	3680.46	0.371133	0.015329
LOC112049941	glucose dehydrogenase [FAD, quinone]	CG45065	NA	3141.89	-0.925267	0.015329
LOC112048025	zinc finger protein 277	CG9890	NA	251.934	-0.788102	0.0153406
LOC112053768	neuronal membrane glycoprotein M6-a	M6	NA	1473.38	0.229506	0.0153611
LOC112042829	protein takeout-like	CG10407	NA	14462.4	-0.526656	0.0155827
LOC112052757	fasciclin-1 isoform X3	Fas1	eyespot_down	306.35	-0.487508	0.0155827
LOC112046463	uncharacterized protein LOC112046463 isoform X3	LOC112046463	NA	502.207	0.37095	0.0156913
LOC112049103	WAP, Kazal, immunoglobulin, Kunitz and NTR domain-containing protein	LOC112049103	eyespot_down	991.5	-0.912195	0.0157093
LOC112047759	fatty acid synthase-like	FASN3	eyespot_up	82.5581	1.23391	0.0157692
LOC112046373	ribose-phosphate pyrophosphokinase 2-like	Prps	NA	9.93553	-2.98463	0.0157831
LOC112050317	Protein quiver	crim	NA	432.118	0.44518	0.0157831
LOC112042956	roundabout homolog 2-like	robo1	NA	938.708	0.955197	0.0158497
LOC112044866	chitin synthase	kkv	NA	164.529	-0.807455	0.0158535
LOC112057094	eukaryotic translation initiation factor 3 subunit M	Tango7	NA	200.842	-1.25272	0.015909
LOC112048366	kinesin-like protein Klp10A isoform X2	kinesin-13	NA	1821.44	0.589793	0.015953
LOC112049938	glutathione S-transferase 1-1	gfzf	NA	1994.4	0.439501	0.0159652
LOC112056135	eukaryotic translation initiation factor 5B	eIF5B	NA	5148.26	-0.317185	0.0159652
LOC112051549	ubiquitin fusion degradation protein 1 homolog	Ufd1-like	NA	867.49	-0.23706	0.0159885
LOC112050260	trifunctional enzyme subunit beta, mitochondrial	Mtpbeta	NA	3751.28	-0.255731	0.0160356
LOC112050957	immunoglobulin-binding protein 1	Tap42	NA	350.789	0.299467	0.0160611
LOC112056547	trafficking protein particle complex subunit 12	CG11396	NA	672.224	0.37281	0.0161958
LOC112048921	alpha-tocopherol transfer protein-like	CG2663	NA	14907.2	-0.65264	0.0163224
LOC112052477	regulator of nonsense transcripts 2	Upf2	NA	1488.48	-0.297581	0.0163224
LOC112045538	uncharacterized protein LOC112045538 isoform X2	LOC112045538	NA	284.074	0.591529	0.0163309
LOC112050796	transcription factor 25	Nulp1	NA	566.868	0.264009	0.0163309
LOC112050282	succinate dehydrogenase [ubiquinone] iron-sulfur subunit, mitochondrial	SdhB	NA	1767.54	0.366489	0.0163452
LOC112057757	heterogeneous nuclear ribonucleoprotein A1, A2/B1 homolog	Hrb87F	NA	2861.19	-0.474791	0.0163561
LOC112058404	actin-related protein 8	Arp8	NA	350.129	0.392233	0.0164164
LOC112043302	p23-like protein	LOC112043302	NA	301.029	-0.406494	0.0164507
LOC112054588	spectrin alpha chain isoform X1	alpha-Spec	NA	17049.4	0.29451	0.0164869
LOC112051842	upstream stimulatory factor 2	Usf	NA	281.59	0.559617	0.0165278
LOC112044032	LOW QUALITY PROTEIN: uncharacterized protein LOC112044032	CG13842	NA	57.7762	-0.869445	0.0166311
LOC112045227	transcriptional regulator ATRX isoform X1	LOC112045227	NA	52.2283	-1.59145	0.0166352
LOC112051166	RISC-loading complex subunit tarbp2-like	LOC112051166	NA	437.426	0.546404	0.0166386
LOC112046606	glucose dehydrogenase [FAD, quinone]-like	CG6142	NA	14647.2	-0.660468	0.0166789
LOC112048437	TRPL translocation defect protein 14 isoform X1	Ttd14	NA	1313.84	-0.414888	0.0167029
LOC112043663	ELAV-like protein 1	fne	NA	1194.96	0.290289	0.0167467
LOC112058459	histone-lysine N-methyltransferase SETMAR	CG4565	NA	29.3337	1.13511	0.0169028
LOC112044047	carbonyl reductase [NADPH] 3-like	CG11200	NA	257.521	0.588495	0.0169104
LOC112058013	phosphatidylinositol 3-kinase 1	Jabba	NA	196.119	-0.423065	0.0169517
LOC112054844	ras-related and estrogen-regulated growth inhibitor-like protein	CG8519	NA	656.484	-0.644332	0.0169703
LOC112054662	putative sodium-dependent multivitamin transporter	CG32669	NA	710.45	0.553342	0.0170244
LOC112050999	zinc finger protein 708-like	LOC112050999	NA	392.236	0.390767	0.0171344
LOC112054595	heat shock 70 kDa protein cognate 3	Hsc70-3	eyespot_up	13134.4	0.920125	0.0171344
LOC112056215	rhophilin-2 isoform X2	Rhp	NA	2036.81	-0.629914	0.0171344
LOC112058601	putative leucine-rich repeat-containing protein DDB_G0290503	LOC112058601	NA	32.1902	-2.96	0.0171344
LOC112043416	longitudinals lacking protein-like isoform X1	lola	NA	4399.83	-0.214865	0.0171672
LOC112053030	solute carrier family 15 member 1-like	CG2930	NA	455.044	1.7378	0.0171857
LOC112053444	jmjC domain-containing histone demethylation protein 1 isoform X1	Kdm2	NA	984.633	-0.314652	0.01724
LOC112053886	titin isoform X4	CG34417	eyespot_up	439469	0.266025	0.0172866
LOC112058294	Golgi apparatus protein 1	Glg1	NA	1288.97	0.271972	0.0173304
LOC112055586	RPII140-upstream gene protein	140up	NA	317.495	0.41079	0.0173449
LOC112051824	(2R)-3-sulfolactate dehydrogenase (NADP(+))-like	CG10512	NA	5.25907	-5.08825	0.0173979
LOC112052573	protein toll-like	Tehao	NA	125.385	-0.630233	0.0173979
LOC112050420	phosphoglycerate kinase	Pgk	NA	2348.26	0.393399	0.0174428
LOC112051385	C-C chemokine receptor type 7-like	LOC112051385	NA	202.101	-0.603372	0.0174428
LOC112049153	probable pyruvate dehydrogenase E1 component subunit alpha, mitochondrial	l(1)G0334	NA	2528.78	-0.370758	0.0174443
LOC112055605	glucose dehydrogenase [FAD, quinone]-like	CG9518	eyespot_down	47.2725	-1.74492	0.0174443
LOC112051505	ionotropic receptor 7d3	LOC112051505	NA	6.10522	-2.84651	0.0174599
LOC112044887	E3 ubiquitin-protein ligase RLIM-like isoform X1	Iru	NA	134.117	-0.604051	0.0174808
LOC112055486	calpain-D	sol	NA	334.806	0.389565	0.0174808
LOC112043508	probable cytochrome P450 6a14	Cyp6a14	NA	513.161	0.999315	0.0176066
LOC112047408	serine/threonine-protein phosphatase 1 regulatory subunit 10-like	PNUTS	NA	5319.33	-0.296057	0.0176066
LOC112054202	diphthine--ammonia ligase	CG1578	NA	887.757	-0.476379	0.0176439
LOC112055569	Chorion peroxidase	HPX6	NA	63.5372	2.16115	0.0176645
LOC112048194	mucin-5AC isoform X2	Cda5	NA	24854.3	-0.496831	0.017711
LOC112052249	putative Transcription factor Adf-1	LOC112052249	NA	184.442	0.820241	0.017711
LOC112055028	CTL-like protein 1 isoform X1	Ctl1	NA	1095.33	0.323533	0.0177454
LOC112052160	uncharacterized protein LOC112052160	LOC112052160	eyespot_down	1403.1	-0.488554	0.0178199
LOC112047795	ATP-dependent RNA helicase DDX54	CG32344	NA	1062.46	-0.515402	0.0178231
LOC112043920	thyrostimulin beta-5 subunit-like	gpb5	NA	16.3754	-1.91319	0.0178812
LOC112047835	probable 3',5'-cyclic phosphodiesterase pde-5	Pde6	NA	150.87	1.2671	0.0182033
LOC112055092	digestive cysteine proteinase 1	26-29-p	NA	1499.63	0.912732	0.0182844
LOC112057193	mediator of RNA polymerase II transcription subunit 22	MED22	NA	446.684	-0.494131	0.0183132
LOC112048439	chromodomain-helicase-DNA-binding protein Mi-2 homolog isoform X1	Chd3	NA	6108.97	0.277593	0.0183191
LOC112045539	zinc finger protein 436-like isoform X1	LOC112045539	NA	243.441	0.495042	0.0183235
LOC112049245	neurofilament medium polypeptide	LOC112049245	eyespot_down	22338.2	-0.751297	0.0184175
LOC112047284	multidrug resistance-associated protein 4-like	CG5789	NA	1216.86	-0.425009	0.0184865
LOC112044717	protein extra-macrochaetae	Emc	NA	2484.08	0.536819	0.0184899
LOC112043321	transmembrane protein 43 homolog	CG8111	NA	252.237	0.470908	0.0185749
LOC112043335	dnaJ homolog subfamily C member 5	Csp	NA	469.565	0.372291	0.0186019
LOC112053205	protein Peter pan	ppan	eyespot_down	974.167	-0.532044	0.0186209
LOC112044124	cytosol aminopeptidase-like	S-Lap7	NA	40.6592	1.20338	0.0186351
LOC112048584	afadin isoform X2	cno	NA	1603.77	0.342313	0.0186351
LOC112052290	elongation factor 1-beta'	Ef1beta	NA	22754.2	0.198762	0.0186351
LOC112054133	multidrug resistance protein 1A-like	Mdr50	NA	22.5503	-2.4766	0.0187184
LOC112054540	protein lethal(3)malignant blood neoplasm 1	l(3)mbn	NA	44.9188	-1.73088	0.0188386
LOC112044704	pentatricopeptide repeat-containing protein 1, mitochondrial	CG4611	NA	323.615	0.508755	0.0188512
LOC112056181	cysteine-rich PDZ-binding protein	CG4537	NA	123.206	-1.51449	0.0189301
LOC112056644	uncharacterized protein LOC112056644	LOC112056644	NA	21.6795	-3.11885	0.0191379
LOC112055338	snurportin-1	Snup	NA	827.113	0.451363	0.0192031
LOC112056768	long-chain fatty acid transport protein 4-like	Fatp1	NA	508.151	-0.677645	0.0193016
LOC112043101	organic cation transporter protein-like isoform X2	CG6006	NA	10.6206	3.26235	0.019495
LOC112052875	mucin-5AC-like isoform X2	LOC112052875	NA	545.347	0.68618	0.0196302
LOC112055823	cleft lip and palate transmembrane protein 1 homolog	CG3702	NA	3703.75	-0.322824	0.0197257
LOC112049299	tubulin-specific chaperone A	CG1890	NA	2372.04	-0.236651	0.0197638
LOC112046008	gonadal protein gdl	gdl	NA	226.214	0.424972	0.0198634
LOC112051352	ubiquitin-conjugating enzyme E2 W	CG7220	NA	1467.98	0.288239	0.0198902
LOC112047739	zinc transporter ZIP9	Zip102B	NA	646.596	-0.423431	0.0199589
LOC112058570	probable methyltransferase TARBP1	CG18596	NA	471.249	0.36829	0.0200177
LOC112051196	vacuolar protein sorting-associated protein 26B-like	Vps26	NA	745.158	-0.515903	0.0201023
LOC112043669	sphingosine-1-phosphate phosphatase 1-like	LOC112043669	eyespot_up	1951.38	-2.70089	0.0202337
LOC112051040	synaptobrevin-1-like	nSyb	NA	5692.8	0.186463	0.0202417
LOC112048271	neural/ectodermal development factor IMP-L2-like	ImpL2	NA	83.8637	1.25186	0.0202462
LOC112051253	probable peroxisomal acyl-coenzyme A oxidase 1	CG5009	NA	23.2489	-2.09368	0.0203296
LOC112052442	general transcriptional corepressor trfA-like	LOC112052442	NA	315.422	-0.45137	0.0203677
LOC112044080	PEST proteolytic signal-containing nuclear protein-like	LOC112044080	NA	402.514	-0.373871	0.020371
LOC112048706	RING finger protein 10	CG15431	NA	320.689	-0.406297	0.020371
LOC112049144	DNA-directed RNA polymerase III subunit RPC3	CG12267	NA	313.48	-0.378457	0.020371
LOC112044889	phospholipase A1 member A-like	CG18641	NA	2782.86	0.342606	0.0204153
LOC112047004	glycine-rich cell wall structural protein-like	LOC112047004	NA	6.10842	2.86164	0.0204867
LOC112053962	#N/A	#N/A	NA	64827.1	0.277803	0.0205166
LOC112050179	formin-binding protein 1-like isoform X1	Cip4	eyespot_down	3357.68	-0.571131	0.0205181
LOC112053033	Fanconi anemia group M protein	Fancm	NA	392.65	-0.410249	0.0205181
LOC112055852	estradiol 17-beta-dehydrogenase 11-like isoform X2	Ldsdh1	eyespot_up	456.696	-0.66895	0.0205329
LOC112049018	chemosensory protein	LOC112049018	eyespot_up	1107.8	1.4503	0.0206831
LOC112049730	uncharacterized protein LOC112049730	LOC112049730	NA	79.8939	0.964958	0.0208894
LOC112050150	uncharacterized protein LOC112050150	LOC112050150	NA	38.5804	0.886523	0.0209741
LOC112057838	uncharacterized protein LOC112057838	LOC112057838	NA	409.549	0.345707	0.0209741
LOC112045019	uncharacterized protein LOC112045019 isoform X1	LOC112045019	NA	189.388	0.537269	0.0211203
LOC112053741	C3 and PZP alpha-2-macroglobulin domain-containing protein 8	CG32633	NA	356.1	-0.443295	0.0211203
LOC112057825	uncharacterized protein LOC112057825	LOC112057825	NA	27.8567	-1.93844	0.0211203
LOC112053066	mitochondrial pyruvate carrier 2-like isoform X2	CG9399	NA	797.959	0.381194	0.0211713
LOC112043257	ferrochelatase, mitochondrial	FeCH	NA	509.29	-0.765519	0.02123
LOC112055625	WW domain-containing adapter protein with coiled-coil homolog isoform X1	wcy	NA	537.52	-0.428315	0.0212915
LOC112044043	latent-transforming growth factor beta-binding protein 4-like isoform X2	CG31999	NA	26.5498	-1.87349	0.0213246
LOC112048711	dolichyl-phosphate beta-glucosyltransferase	wol	NA	884.865	0.494121	0.0215609
LOC112049176	#N/A	#N/A	NA	285.438	-0.424141	0.021564
LOC112058532	protein Wnt-10a	Wnt10	NA	209.239	0.600362	0.021564
LOC112045332	homogentisate 1,2-dioxygenase	hgo	eyespot_down	109.437	0.641227	0.0215838
LOC112044526	aldehyde dehydrogenase X, mitochondrial-like	CG31075	NA	304.54	0.535932	0.0216143
LOC112053280	guanine nucleotide-binding protein G(o) subunit alpha isoform X1	Galphao	NA	2473.96	-0.222276	0.0216459
LOC112050542	viral IAP-associated factor homolog	viaf	NA	1735.4	0.642282	0.0216683
LOC112051862	probable phospholipid-transporting ATPase IM isoform X2	ATP8B	eyespot_up	4072.34	-0.36665	0.0218799
LOC112043768	rabenosyn-5	Rbsn-5	NA	415.855	-0.673672	0.0219434
LOC112048115	deoxyhypusine hydroxylase	nero	NA	570.645	0.346996	0.0219434
LOC112045911	ataxin-2-like protein isoform X2	Atx2	NA	775.432	-0.528552	0.0219524
LOC112051119	zinc finger protein 26-like	LOC112051119	NA	125.577	0.67862	0.0220009
LOC112050983	flexible cuticle protein 12-like	Lcp65Ac	NA	764.888	1.06285	0.022005
LOC112057995	2-amino-3-ketobutyrate coenzyme A ligase, mitochondrial	Amyrel	NA	9281.11	-0.241699	0.0220654
LOC112045807	uncharacterized protein LOC112045807	LOC112045807	NA	311.807	0.431752	0.0220995
LOC112054319	GATA zinc finger domain-containing protein 7 isoform X2	CG3732	NA	430.916	-0.35171	0.0221057
LOC112046045	Myosin-J heavy chain	LOC112046045	NA	36.4124	-1.08149	0.0221648
LOC112046470	ubiquitin-like modifier-activating enzyme 1	Uba1	NA	6598.32	-0.186237	0.0221861
LOC112049522	poly(A)-specific ribonuclease PARN-like isoform X1	LOC112049522	NA	646.544	0.316632	0.0221861
LOC112051560	endoplasmic reticulum resident protein 29	wbl	NA	631.286	0.863859	0.0222821
LOC112044755	histidine-rich glycoprotein-like	LOC112044755	NA	14.9261	-2.99824	0.0222826
LOC112049942	uncharacterized protein LOC112049942	LOC112049942	NA	687.6	-0.918443	0.0222826
LOC112043417	putative pipsqueak	psq	NA	66.2246	-1.03613	0.0223752
LOC112044287	#N/A	#N/A	NA	484.859	0.274109	0.0223752
LOC112048367	probable serine/threonine-protein kinase clkA	LOC112048367	NA	6.41721	-2.67147	0.0224668
LOC112049651	multidrug resistance protein homolog 49-like	Mdr49	eyespot_up	72.0101	-0.997098	0.0224668
LOC112044765	barrier-to-autointegration factor	baf	NA	763.129	-0.245447	0.0225685
LOC112047243	dual specificity testis-specific protein kinase 2	cdi	NA	502.598	0.34645	0.0227093
LOC112057867	general odorant-binding protein 56a-like	Obp56d	NA	16296.8	-1.06441	0.02272
LOC112047449	F-actin-uncapping protein LRRC16A isoform X1	LRR	NA	504.632	0.321719	0.022746
LOC112045057	5'-3' exoribonuclease 1	XRN1	NA	1399.39	0.680694	0.0227827
LOC112047066	dolichyl-diphosphooligosaccharide--protein glycosyltransferase subunit 4	CG33774	NA	853.996	0.416898	0.0229276
LOC112044045	hybrid signal transduction histidine kinase L-like	CNOT4	NA	2341.08	0.189234	0.0229563
LOC112052271	intraflagellar transport protein 140 homolog	rempA	NA	259.943	0.487881	0.0229563
LOC112046765	ras GTPase-activating protein 1	vap	eyespot_down	785.29	-0.333134	0.0229862
LOC112049547	ribonuclease Z, mitochondrial isoform X1	JhI-1	NA	1362.39	-0.353531	0.0230716
LOC112050388	facilitated trehalose transporter Tret1-like	Tret1-1	NA	9.02872	2.81688	0.0230901
LOC112043451	protein CutA homolog	CG11590	NA	348.686	0.607249	0.0231435
LOC112046349	60S ribosomal protein L10a	RpL10Ab	NA	6.64668	3.67049	0.0231435
LOC112057690	nucleolar complex protein 3 homolog	CG1234	NA	772.654	-0.487589	0.0231629
LOC112049971	OWR54181.1 putative glutamic acid-rich protein precursor	LOC112049971	eyespot_up	2678.74	0.297514	0.0233008
LOC112057934	organic cation transporter protein-like isoform X2	CG8654	NA	44.087	-1.27918	0.0234514
LOC112044218	monocarboxylate transporter 6-like	CG8028	NA	52.5931	-9.15092	0.0235725
LOC112044352	protein hairless	H	eyespot_up	2302.63	-0.167604	0.0237081
LOC112045656	filamin-A isoform X1	jbug	NA	26942.8	0.419903	0.0238408
LOC112049495	zinc finger protein 436-like isoform X1	LOC112049495	NA	159.087	0.572277	0.0239814
LOC112057048	tryptophan--tRNA ligase, cytoplasmic	Aats-trp	NA	1097.06	-0.247171	0.0239918
LOC112052925	steroid receptor RNA activator 1-like	LOC112052925	NA	227.454	-0.601653	0.0240497
LOC112050584	#N/A	#N/A	NA	3050.02	-0.195009	0.0241538
LOC112056051	#N/A	#N/A	NA	34.2622	-0.935107	0.0241651
LOC112051350	Phosphatidylinositol glycan anchor biosynthesis class U protein	CG9380	NA	5.0546	-4.27543	0.0242947
LOC112045319	uncharacterized protein LOC112045319	ChLD3	NA	415.211	-1.60628	0.0243628
LOC112052473	heat shock factor-binding protein 1	LOC112052473	NA	913.271	-0.447799	0.0243628
LOC112050670	succinate--CoA ligase [ADP/GDP-forming] subunit alpha, mitochondrial isoform X1	Scsalpha	NA	4276.96	-0.291566	0.0244437
LOC112055707	keratin, type I cytoskeletal 9-like	LOC112055707	NA	43.6513	-1.70336	0.0245134
LOC112051530	thioredoxin domain-containing protein 5 homolog	prtp	NA	516.472	0.44151	0.0245583
LOC112054843	protein spindle-F	spn-F	NA	262.759	0.376635	0.024617
LOC112052645	heat shock 70 kDa protein cognate 4	Hsc70-4	NA	109868	0.388599	0.0248434
LOC112044084	stimulator of interferon genes protein-like isoform X1	LOC112044084	NA	738.518	-0.375387	0.0249457
LOC112047465	nuclear migration protein nudC	nudC	NA	1990.15	0.232073	0.0250242
LOC112043780	serine protease inhibitor 77Ba-like	SRPN8	NA	1984.08	0.30009	0.0250271
LOC112055317	60 kDa SS-A/Ro ribonucleoprotein-like	LOC112055317	NA	437.486	-0.300819	0.0250907
LOC112055966	putative harmonin	CG5921	NA	722.004	-0.505799	0.0251233
LOC112048499	DNA polymerase zeta catalytic subunit	DNApol-zeta	NA	876.371	-0.307008	0.0252723
LOC112049207	eye-specific diacylglycerol kinase isoform X1	rdgA	NA	133.107	1.3633	0.0252807
LOC112051646	UBA-like domain-containing protein 1	LOC112051646	NA	388.543	0.329605	0.0253631
LOC112049064	targeting protein for Xklp2-like	Hrs	NA	65.6689	0.809586	0.0254599
LOC112045554	2-oxoglutarate and iron-dependent oxygenase domain-containing protein 3-like	LOC112045554	NA	561.032	0.252205	0.0259048
LOC112051307	sortilin-related receptor isoform X1	LRP1	NA	24872.6	0.301945	0.0259932
LOC112053204	transmembrane protein 258	kud	NA	1670.33	-0.370985	0.0259932
LOC112050092	dentin sialophosphoprotein-like	LOC112050092	NA	36.5844	-0.866084	0.0260327
LOC112055262	nucleolar protein dao-5 isoform X1	LOC112055262	NA	9748.45	-0.467118	0.0260386
LOC112043926	solute carrier family 25 member 35-like isoform X1	CG18327	NA	179.606	0.563666	0.0260498
LOC112049561	protein LSM12 homolog	Lsm12a	NA	530.804	0.314192	0.0260498
LOC112044534	AFG3-like protein 2	CG6512	NA	2446.31	-0.302516	0.026258
LOC112048613	zinc finger protein 316-like	LOC112048613	NA	381.869	0.432277	0.0264254
LOC112048087	protein SON-like isoform X2	Son	NA	1433.43	-0.275736	0.026686
LOC112050059	schwannomin-interacting protein 1 homolog isoform X1	Schip1	NA	178.604	-0.491636	0.0268099
LOC112055895	fatty-acid amide hydrolase 2-B-like isoform X2	CG5191	NA	104.844	-0.733369	0.0268099
LOC112043067	8-oxo-dGDP phosphatase NUDT18	CG10898	NA	1075.92	-0.344221	0.0268523
LOC112048068	USP6 N-terminal-like protein isoform X1	RN-tre	NA	556.322	-0.379023	0.0268523
LOC112045921	carboxypeptidase D-like isoform X1	svr	NA	4107.69	0.223039	0.0268826
LOC112055427	annexin B10 isoform X1	AnxB10	NA	3245.66	-1.15346	0.0269502
LOC112058206	cuticle protein 19-like	Cpr62Bc	eyespot_down	48108.5	-0.736492	0.0269502
LOC112046539	GSK3-beta interaction protein-like	CG14505	NA	140.744	0.594573	0.0269686
LOC112058259	mitochondrial assembly of ribosomal large subunit protein 1	312	NA	261.626	0.348133	0.0269818
LOC112042810	protein lethal(2)k10201	l(2)k10201	NA	143.458	0.756173	0.0270071
LOC112043086	choline-phosphate cytidylyltransferase B-like isoform X1	Pcyt1	eyespot_up	1403.41	0.258917	0.0270072
LOC112044077	stress-activated protein kinase JNK isoform X1	bsk	NA	2365.98	-0.18595	0.0270724
LOC112047017	syntaxin-1A isoform X5	Syx1A	eyespot_down	831.052	0.534649	0.027124
LOC112048884	splicing factor 3B subunit 4	Spx	NA	735.219	0.369727	0.0272022
LOC112052791	organic cation transporter protein-like	CG7458	NA	376.662	-1.00779	0.0273334
LOC112048078	glucose dehydrogenase [FAD, quinone]-like	CG9503	NA	115.186	-0.499932	0.027337
LOC112052979	protein ST7 homolog	CG3634	NA	105.715	0.722159	0.027337
LOC112046068	methylosome subunit pICln	icln	NA	956.918	-0.294542	0.0274266
LOC112045049	#N/A	#N/A	NA	962.365	0.787851	0.0275256
LOC112042790	putative fatty acyl-CoA reductase CG5065	CG12268	NA	11476.5	-0.677195	0.0275591
LOC112049084	protein tyrosine phosphatase domain-containing protein 1-like	PTPDC1	eyespot_down	23.9923	-2.44243	0.0275813
LOC112054289	glucose-6-phosphate 1-epimerase	CG9008	NA	573.176	0.598414	0.0276098
LOC112055173	protein bunched, class 2/F/G isoform-like isoform X1	bun	NA	574.312	-0.268663	0.0277041
LOC112047131	glyoxalase domain-containing protein 4	CG1532	NA	569.613	0.506897	0.0277296
LOC112054507	probable serine/threonine-protein kinase DDB_G0282963 isoform X1	Svil-	NA	2246.23	-0.334775	0.0277296
LOC112046424	biliverdin binding protein-1	LOC112046424	NA	186.063	-0.951858	0.0279785
LOC112043635	renin receptor	ATP6AP2	NA	3223.05	0.318975	0.0280782
LOC112043788	hexosaminidase D-like	CG7985	NA	226.507	0.374994	0.02812
LOC112049962	SUMO-activating enzyme subunit 2	Uba2	NA	1843.29	0.273112	0.02812
LOC112055340	suppressor of cytokine signaling 2-like isoform X1	Socs16D	eyespot_up	839.626	0.409891	0.02812
LOC112055718	rho GTPase-activating protein 39	RhoGAP93B	NA	404.84	-0.435437	0.02812
LOC112047609	juvenile hormone esterase-like isoform X1	clt	NA	11787.8	0.419017	0.0282197
LOC112049085	uncharacterized oxidoreductase TM_0325-like	DCXR	NA	92.543	1.73612	0.0282197
LOC112055902	TWiK family of potassium channels protein 12-like	CG42594	NA	7.89824	3.0374	0.0282197
LOC112057649	#N/A	#N/A	NA	67.2694	-2.16139	0.0282197
LOC112056561	general transcriptional corepressor trfA isoform X1	LOC112056561	NA	654.673	-0.311916	0.0283421
LOC112046496	Protein asteroid	LOC112046496	NA	68.984	2.48915	0.0283858
LOC112054706	toll-like receptor 3	LOC112054706	NA	122.165	1.14716	0.0283858
LOC112055905	alpha-tocopherol transfer protein-like	LOC112055905	NA	97.1325	1.87653	0.0283858
LOC112057643	disheveled-associated activator of morphogenesis 1 isoform X2	DAAM	NA	28.1017	-0.97781	0.0283858
LOC112058155	protein misato	mst	NA	377.891	-0.520656	0.0283858
LOC112049399	sorting nexin-12	Snx3	NA	615.137	0.485604	0.0284312
LOC112051142	peroxisomal acyl-coenzyme A oxidase 3	CG9527	NA	734.076	-0.589132	0.0285236
LOC112058005	polyadenylate-binding protein 2	Pabp2	NA	989.254	0.3301	0.028675
LOC112049255	multidrug resistance protein 1A-like	Mdr50	eyespot_up	11.9662	-2.80142	0.0287647
LOC112049376	gastrula zinc finger protein XlCGF57.1-like	LOC112049376	NA	146.994	0.667064	0.0287807
LOC112051529	ER membrane protein complex subunit 1 isoform X2	EMC1	NA	572.34	0.635006	0.0287979
LOC112050418	39S ribosomal protein L30, mitochondrial	mRpL30	NA	595.83	-0.36498	0.0290729
LOC112045034	heat shock protein 68-like	Hsp68	NA	104	3.72722	0.0291246
LOC112047210	signal recognition particle 14 kDa protein	Srp14	NA	2200.74	-0.317407	0.0291246
LOC112053118	uncharacterized protein LOC112053118	LOC112053118	NA	128.445	0.50352	0.0291246
LOC112047050	minor histocompatibility antigen H13	Spp	NA	4211.9	-0.296756	0.0292721
LOC112053552	golgin subfamily A member 5	Golgin84	NA	717.523	0.282686	0.0292721
LOC112048625	O-acyltransferase like protein-like	CG4576	NA	214.942	-1.42502	0.0292991
LOC112053652	protein dpy-30 homolog	Dpy-30L2	NA	530.14	0.374859	0.0293126
LOC112045434	disintegrin and metalloproteinase domain-containing protein 12	Meltrin	NA	1308.51	-0.532503	0.0293187
LOC112055838	facilitated trehalose transporter Tret1-like	CG10960	NA	4898.28	0.638624	0.0293413
LOC112048468	leucine-rich repeat and immunoglobulin-like domain-containing nogo receptor-interacting protein 3	CG16974	NA	2971.86	-0.213301	0.0294511
LOC112048164	uncharacterized protein LOC112048164 isoform X2	CG42240	NA	638.674	0.96643	0.0294709
LOC112048954	60S ribosomal export protein NMD3	Nmd3	NA	1256.12	-0.456784	0.0295008
LOC112054404	indole-3-acetaldehyde oxidase-like	AOX3	eyespot_down	68.8115	-2.02737	0.0296442
LOC112057189	nuclear protein 1	CG6770	NA	2921.52	0.905672	0.0296442
LOC112050197	tyrosine-protein kinase Drl	dnt	NA	263.906	-0.465683	0.0297024
LOC112058580	actin-related protein 2/3 complex subunit 5	Arpc5	NA	1126.19	0.219491	0.0297229
LOC112050845	brahma-associated protein of 60 kDa	Bap60	NA	1173.71	0.290292	0.0298166
LOC112051085	SRC kinase signaling inhibitor 1-like	LOC112051085	NA	411.52	0.402657	0.0299275
LOC112056440	transcription factor Adf-1-like	LOC112056440	NA	47.4205	0.780358	0.0299928
LOC112056193	heme peroxidase 2	DBLOX	eyespot_up	4164.02	-0.71082	0.0300525
LOC112047269	ATP synthase 21 kDa proteolipid subunit	VhaPPA1-1	NA	3587.11	0.434647	0.0300532
LOC112047961	serine protease easter-like isoform X1	ea	NA	2506.7	0.446051	0.0301029
LOC112048150	serine-rich adhesin for platelets-like	Mur89F	NA	31.19	2.40217	0.0301029
LOC112050252	probable ATP-dependent RNA helicase DDX27	Rs1	NA	1351.02	-0.38312	0.0301029
LOC112049704	mitochondrial cardiolipin hydrolase-like	LOC112049704	NA	8.3909	-2.04186	0.0301102
LOC112046932	chromobox protein homolog 1-like	HP1C	NA	848.951	0.357243	0.0301292
LOC112045815	DNA-directed RNA polymerases I, II, and III subunit RPABC3	Rpb8	NA	520.541	0.387556	0.0302721
LOC112048480	neurobeachin isoform X2	rg	NA	1561.78	0.392279	0.0302828
LOC112043656	neuronal acetylcholine receptor subunit beta-3-like	LOC112043656	NA	45.6349	1.00974	0.0303907
LOC112054542	Conserved insect protein	CG13220	NA	561.431	0.326615	0.0304296
LOC112049910	nodal modulator 1	CG1371	NA	1990.75	0.414235	0.0304894
LOC112055474	putative 50S ribosomal protein L20	LOC112055474	eyespot_down	333.858	0.35605	0.0307233
LOC112046615	zinc finger protein 271-like	LOC112046615	NA	131.309	0.520157	0.0307585
LOC112057899	mucin-5AC isoform X1	Cht6	NA	16987	0.250406	0.0308824
LOC112050908	putative leucine-rich repeat-containing protein DDB_G0290503 isoform X1	LOC112050908	NA	598.683	-0.344479	0.0308876
LOC112049396	carbohydrate-responsive element-binding protein isoform X2	Mio	NA	108.473	-0.577866	0.030938
LOC112044246	lipid droplet-associated hydrolase	sturkopf	eyespot_up	138.963	0.657375	0.0313097
LOC112047750	structural maintenance of chromosomes protein 2	SMC2	NA	196.465	-0.570804	0.0313488
LOC112051401	protein lethal(2)essential for life-like	l(2)efl	NA	242.089	2.53628	0.0313488
LOC112056012	#N/A	#N/A	NA	49.198	-0.859591	0.0314121
LOC112045646	filamin-A isoform X1	jbug	NA	5411.58	0.390994	0.0314303
LOC112054232	structural maintenance of chromosomes protein 6	jnj	NA	418.24	0.608233	0.0314674
LOC112045029	trifunctional purine biosynthetic protein adenosine-3 isoform X1	ade3	NA	1608.91	-0.260398	0.0314984
LOC112047416	RB1-inducible coiled-coil protein 1 isoform X1	Atg17	NA	596.025	-0.362073	0.0314984
LOC112052219	serine/arginine repetitive matrix protein 1-like isoform X1	LOC112052219	NA	5.34349	-2.34116	0.0314984
LOC112052565	integrin beta pat-3-like	Itgbn	NA	1511.83	-0.56741	0.0314984
LOC112053074	Phosphatidylinositol 4-kinase type 2-beta	Pi4KIIalpha	NA	822.483	-0.262831	0.0314984
LOC112049701	60S ribosomal protein L15	RpL15	NA	26735.3	0.215444	0.0316437
LOC112046938	uncharacterized protein LOC112046938	dy	eyespot_up	340.905	0.661302	0.0316942
LOC112047924	putative carbonic anhydrase 5	CAH7	NA	30.6356	-2.10703	0.0316942
LOC112049958	uncharacterized protein LOC112049958	LOC112049958	NA	15.2948	2.70381	0.0316942
LOC112056132	prohibitin-2	Phb2	NA	3994.21	-0.289029	0.0316942
LOC112046952	Transmembrane and TPR repeat-containing protein CG4050	Tmtc3	NA	81.0748	0.520195	0.0316963
LOC112050900	tubulin-folding cofactor B	TBCB	NA	1582.04	0.567151	0.0317763
LOC112056187	COX assembly mitochondrial protein homolog	CG17996	NA	180.477	0.416293	0.0317763
LOC112056257	protein BCCIP homolog	CG9286	NA	2059.7	-0.476108	0.0318493
LOC112048373	protein shifted isoform X1	shf	NA	1163.51	0.661272	0.0319804
LOC112045025	AP-2 complex subunit mu	AP-50	NA	3982.84	-0.153238	0.0320609
LOC112046531	uncharacterized protein LOC112046531	CG6583	NA	1141.97	-0.415916	0.0320609
LOC112044788	facilitated trehalose transporter Tret1-like	CG10960	NA	82.427	0.600345	0.0320957
LOC112051116	ferritin subunit	Fer1HCH	NA	3411.12	0.393294	0.0320957
LOC112058588	WD repeat-containing protein 82	Wdr82	NA	675.895	0.248218	0.0320957
LOC112043519	KRR1 small subunit processome component homolog	dbe	NA	692.191	-0.384492	0.0321279
LOC112044142	fasciclin-2 isoform X1	Fas2	NA	1838.07	-0.370743	0.0321864
LOC112051319	Circadian clock-controlled protein	LOC112051319	NA	288.019	0.899618	0.0322014
LOC112044006	AON96584.1 chitin binding protein	CG42749	NA	2001.85	0.57759	0.0322253
LOC112047096	protein TEX261	CG3500	NA	151.324	0.752119	0.0322253
LOC112053007	segmentation polarity homeobox protein engrailed-like	en	NA	1035.58	0.395734	0.0322253
LOC112053449	methyl-CpG-binding domain protein 4-like	LOC112053449	NA	40.6666	0.832753	0.0322756
LOC112044440	cytochrome P450 CYP12A2-like	Cyp12b2	NA	11.7319	-1.61959	0.0323401
LOC112050894	protein FRG1 homolog	FRG1	NA	333.881	-0.431534	0.0323401
LOC112050277	OWR46343.1 putative limbic system-associated membrane protein precursor	dpr13	NA	91.2137	-1.12648	0.0323759
LOC112054789	ribosome-releasing factor 2, mitochondrial	mRRF2	NA	226.768	0.445445	0.032378
LOC112043744	THO complex subunit 6	thoc6	NA	454.962	0.284827	0.032421
LOC112058603	integrin beta pat-3-like	LOC112058603	NA	133.21	-0.700767	0.0324446
LOC112050085	putative tricarboxylate transport protein, mitochondrial	sea	NA	741.613	0.273398	0.0324742
LOC112056066	ubiquitin-like protein 5	ubl	NA	405.024	-0.456577	0.0325087
LOC112048085	oxidoreductase-like domain-containing protein 1	CG5500	NA	152.789	0.447627	0.0325113
LOC112046414	adenylosuccinate synthetase	AdSS	NA	825.219	-0.299686	0.0325324
LOC112046085	ADP-ribosylation factor-like protein 13B	Arl2	NA	29.8523	-1.15039	0.0325497
LOC112042907	triple functional domain protein isoform X2	trio	NA	1567.18	-0.356163	0.0325994
LOC112053963	uridine 5'-monophosphate synthase-like	r-l	NA	114.24	0.988451	0.0326005
LOC112047736	cyclic nucleotide-gated cation channel alpha-3-like isoform X1	LOC112047736	NA	15.6955	1.76524	0.0326433
LOC112053969	leucine-rich repeat-containing protein 24-like	kek6	NA	32.5532	-1.27036	0.032664
LOC112052913	locomotion-related protein Hikaru genki	hig	NA	85.2033	0.605599	0.0327711
LOC112047628	proton-coupled amino acid transporter-like protein pathetic	CG8785	NA	5577.42	-1.12086	0.0327731
LOC112050626	#N/A	#N/A	NA	68.0276	1.20786	0.0328132
LOC112045382	uncharacterized protein LOC112045382	LOC112045382	NA	30.4381	-1.21946	0.0329131
LOC112058511	protein cornichon	cni	NA	905.5	0.254291	0.0331313
LOC112042861	protein artichoke-like	CG42346	NA	37.2234	-1.73809	0.0332215
LOC112049538	cytokine receptor	DOME	NA	400.709	-0.363759	0.0332377
LOC112049760	CLUMA_CG006275, isoform A	bou	eyespot_up	461.37	-0.843425	0.0332377
LOC112052804	protein virilizer	vir	NA	1562.69	0.266093	0.0332377
LOC112053992	DNA replication licensing factor Mcm6	Mcm6	eyespot_down	790.585	0.573633	0.0333204
LOC112052803	E3 ubiquitin-protein ligase ZNRF1	CG14435	NA	2338.4	0.454644	0.0333327
LOC112056358	Zinc metalloproteinase nas-15	CG15255	NA	112.315	-0.805272	0.0333327
LOC112047395	glucose-induced degradation protein 8 homolog	CG6617	NA	1022.27	0.450067	0.0334084
LOC112053031	prion-like-(Q/N-rich) domain-bearing protein 25	LOC112053031	NA	13.1257	3.11102	0.0334189
LOC112052798	TATA element modulatory factor	CG4557	NA	605.238	0.340059	0.0335034
LOC112058465	nucleolar protein 9	CG11123	NA	432.507	-0.47406	0.033549
LOC112054325	WD repeat-containing protein 48 homolog	CG9062	NA	501.347	-0.249664	0.0336717
LOC112055037	probable RNA-binding protein EIF1AD	CG31957	NA	445.507	0.462368	0.0336717
LOC112044884	60S ribosomal protein L9	RpL9	NA	36767	0.241043	0.0336831
LOC112046509	innexin inx2-like	Inx2	NA	26.8945	1.09941	0.0336973
LOC112050296	ABC transporter G family member 23 isoform X1	snu	eyespot_up	6992.86	0.239659	0.0338222
LOC112049524	transcriptional adapter 3	Ada3	NA	719.147	0.301716	0.0339505
LOC112058379	dihydroxyacetone phosphate acyltransferase	Dhap-at	NA	134.805	-0.632647	0.0341771
LOC112047941	mediator of RNA polymerase II transcription subunit 15	MED15	NA	259.236	-0.460003	0.0343312
LOC112047040	UMP-CMP kinase	Cmpk	NA	404.645	0.45303	0.0343866
LOC112050552	zinc finger protein 567-like isoform X1	LOC112050552	NA	286.291	0.428028	0.0344749
LOC112049133	bestrophin-4 isoform X1	Best2	eyespot_up	501.072	0.434878	0.0345504
LOC112052451	40S ribosomal protein S15	RpS15	NA	27749.5	0.156424	0.0345603
LOC112054984	putative polypeptide N-acetylgalactosaminyltransferase 9 isoform X2	Pgant9	NA	5098.37	-0.32471	0.034634
LOC112053107	protein aveugle	ave	NA	112.377	0.550627	0.0347347
LOC112054361	actin-related protein 3	Arp3	NA	2385.53	-0.203298	0.0347347
LOC112046077	RNA polymerase-associated protein Rtf1 isoform X2	Rtf1	NA	1007.08	0.31548	0.0347508
LOC112044000	zinc finger protein on ecdysone puffs isoform X1	LOC112044000	NA	1618	-0.30723	0.0348777
LOC112045610	myb protein isoform X1	Myb	NA	522.569	0.410673	0.0349175
LOC112043084	cullin-5	Cul5	NA	1543.87	0.212079	0.034988
LOC112052112	fat-like cadherin-related tumor suppressor homolog	kug	eyespot_up	2682.38	0.426135	0.035096
LOC112055036	DNA polymerase subunit gamma-1, mitochondrial	tam	NA	166.204	0.574502	0.035096
LOC112053153	protein phosphatase 1D	Pp2C1	NA	455.34	-0.379136	0.0352095
LOC112043627	zinc finger protein 271-like isoform X2	LOC112043627	NA	335.348	0.329764	0.0352228
LOC112053501	histone-lysine N-methyltransferase SMYD3	Bzd	NA	325.726	0.316373	0.0352228
LOC112052384	glutaminyl-peptide cyclotransferase-like	isoQC	NA	646.97	-0.248927	0.0353159
LOC112047822	histone-lysine N-methyltransferase SUV39H2-like isoform X1	eIF-2gamma	NA	68.9739	1.83028	0.0356645
LOC112054334	moesin/ezrin/radixin homolog 1 isoform X1	Moe	NA	3639.24	-0.288655	0.0356645
LOC112057739	probable 28S ribosomal protein S26, mitochondrial	mRpS26	NA	355.629	0.382731	0.0356645
LOC112045360	sialin-like isoform X1	CG9864	NA	97.1322	-0.924311	0.0359026
LOC112045651	integrator complex subunit 14	IntS14	NA	320.369	0.376961	0.0359026
LOC112047051	CD109 antigen	Tep6	NA	2485.01	-0.330207	0.0359026
LOC112051576	translin	trsn	NA	649.356	-0.313377	0.0359026
LOC112043692	mpv17-like protein 2	CG32262	NA	51.2231	-0.956732	0.0360947
LOC112054731	transmembrane protein 132B	dtn	NA	475.659	-0.403158	0.0361429
LOC112049978	protein Fe65 homolog isoform X1	LOC112049978	NA	480.901	-0.815267	0.0362085
LOC112051008	THAP domain-containing protein 5-like isoform X3	LOC112051008	NA	187.737	0.702179	0.03624
LOC112045934	KAT8 regulatory NSL complex subunit 2 isoform X2	dgt1	eyespot_up	506.784	-0.31601	0.03625
LOC112046102	trafficking protein particle complex subunit 11	gry	NA	835.242	0.23701	0.0363529
LOC112047932	probable RNA polymerase II nuclear localization protein SLC7A6OS	fs(2)ltoPP43	NA	561.32	0.369346	0.0364489
LOC112046039	coiled-coil domain-containing protein 94	CG8435	NA	428.73	0.342773	0.036474
LOC112047824	catalase	Cat	eyespot_down	17903.8	0.432327	0.0365335
LOC112052468	G1/S-specific cyclin-D2-like	CycD	NA	82.1617	0.718492	0.0366162
LOC112047285	golgin subfamily A member 4-like	Golgin245	NA	1338.21	0.250277	0.0366637
LOC112046529	uncharacterized protein LOC112046529	LOC112046529	NA	15.7423	1.33724	0.0366938
LOC112047515	putative Nck-associated protein 5	LOC112047515	eyespot_up	279.641	-0.547396	0.0367548
LOC112047343	V-type proton ATPase subunit C	Vha44	NA	2875.09	0.348862	0.0368201
LOC112053065	uncharacterized protein LOC112053065 isoform X3	LOC112053065	NA	8.41335	2.69001	0.0370543
LOC112053439	cytochrome c	Cyt-c-p	NA	1562.33	0.26102	0.0373408
LOC112048857	40S ribosomal protein S11 isoform X2	RpS11	NA	29767	0.256981	0.0374922
LOC112058435	mediator of RNA polymerase II transcription subunit 12-like isoform X2	kto	NA	1493.57	0.28054	0.0375338
LOC112052743	collagen type IV alpha-3-binding protein	cert	NA	996.868	-0.357899	0.0375788
LOC112053860	F-box/LRR-repeat protein 7	Fbxl7	NA	2790.93	-0.39649	0.0379387
LOC112043311	serine/threonine-protein kinase mig-15 isoform X1	msn	NA	4172.3	0.192932	0.0385103
LOC112049117	uncharacterized protein LOC112049117 isoform X1	qtc	NA	231.929	-0.335459	0.0385671
LOC112046488	ankyrin repeat and fibronectin type-III domain-containing protein 1 isoform X6	wake	NA	3603.56	0.328328	0.0386926
LOC112044892	probable cysteine desulfurase, mitochondrial	Nfs1	NA	811.603	-0.203068	0.0388429
LOC112055706	TM2 domain-containing protein almondex	amx	NA	334.655	0.440579	0.0389185
LOC112047780	zinc finger CCCH domain-containing protein 10-like	LOC112047780	NA	569.515	0.296272	0.0389356
LOC112046422	protein distal antenna	dan	NA	669.355	-0.511013	0.039256
LOC112046980	RING finger protein 10	CG12099	NA	5338.55	0.20147	0.0392729
LOC112050255	#N/A	#N/A	NA	24.7001	-1.92946	0.039328
LOC112055133	irregular chiasm C-roughest protein-like	rst	NA	801.014	0.676877	0.039328
LOC112046141	serine protease Hayan-like	CG14642	NA	984.419	-0.570684	0.0394124
LOC112052213	ATP-binding cassette sub-family B member 10, mitochondrial-like	CG3156	NA	1266.64	-0.607582	0.0394124
LOC112044368	F-box only protein 11	FBXO11	NA	1445.52	0.191977	0.0395256
LOC112046071	DNA polymerase epsilon subunit 3	Chrac-14	NA	141.849	-0.570041	0.0395256
LOC112054283	STE20/SPS1-related proline-alanine-rich protein kinase	fray	NA	992.935	-0.32379	0.0395286
LOC112056106	uncharacterized protein LOC112056106 isoform X1	LOC112056106	NA	3355.81	-0.443559	0.0395382
LOC112050320	uncharacterized protein LOC112050320 isoform X1	LOC112050320	NA	57.1993	0.682149	0.039696
LOC112045179	peptidyl-alpha-hydroxyglycine alpha-amidating lyase 2-like	Pal2	NA	24.6847	1.0729	0.0397097
LOC112058210	Cuticle protein 19	Cpr62Bc	NA	18.7867	-1.60072	0.0398735
LOC112056603	probable enoyl-CoA hydratase, mitochondrial	Echs1	eyespot_down	1274.9	0.360257	0.0399022
LOC112048852	zinc finger protein Xfin-like	LOC112048852	NA	379.736	0.306519	0.0399284
LOC112050304	larval cuticle protein A2B-like	Ccp84Ag	eyespot_down	8903.76	0.816695	0.0399794
LOC112042884	calcium/calmodulin-dependent 3',5'-cyclic nucleotide phosphodiesterase 1C-like isoform X2	dnc	NA	165.566	-0.694134	0.040068
LOC112042999	prefoldin subunit 1	Pfdn1	NA	1630.74	-0.531685	0.0406084
LOC112044687	uncharacterized protein LOC112044687	LOC112044687	NA	41.7809	-2.10752	0.0406084
LOC112048570	poly [ADP-ribose] polymerase	Parp	NA	1328.53	0.268924	0.0406824
LOC112050853	thioredoxin domain-containing protein 15	bug	NA	322.595	0.514353	0.040739
LOC112056463	muscle calcium channel subunit alpha-1-like isoform X1	Ca-alpha1D	NA	85.7433	-0.758964	0.0407664
LOC112044247	zinc finger protein 76-like	LOC112044247	NA	273.772	-0.432789	0.0408613
LOC112056005	zinc finger protein 260-like isoform X2	LOC112056005	NA	170.24	0.630875	0.0410102
LOC112044505	serine/threonine-protein phosphatase 6 regulatory subunit 3	fmt	NA	383.874	-0.48837	0.0410558
LOC112046298	60S ribosomal protein L18a	RpL18A	NA	33143	0.23343	0.0410558
LOC112055082	OWR51343.1 osiris 9 precursor	Osi9	NA	8.66096	-2.92848	0.0410558
LOC112047314	eukaryotic translation initiation factor 2A	CG7414	NA	1525.31	-0.363563	0.0410801
LOC112050580	solute carrier family 2, facilitated glucose transporter member 8-like	CG33281	NA	57.6094	-0.91245	0.0410801
LOC112042874	desert hedgehog protein B	Hh	NA	347.471	-0.328531	0.0411105
LOC112047254	E3 ubiquitin-protein ligase RNF25	CG13344	NA	305.019	-0.382326	0.0411105
LOC112048657	probable cytochrome P450 305a1	Cyp305a1	NA	754.479	0.879767	0.0411105
LOC112047950	oligosaccharyltransferase complex subunit ostc-A	CG9662	NA	1060.85	0.311468	0.0413285
LOC112043700	serine/arginine repetitive matrix protein 2 isoform X1	Srrm234	NA	1856.74	-0.258458	0.0413313
LOC112055717	cysteine-rich PDZ-binding protein	CG4537	NA	71.4457	2.04165	0.0413313
LOC112053533	putative serine protease K12H4.7	CG9953	NA	1664.19	0.220489	0.0414254
LOC112045068	ATP-binding cassette sub-family D member 3	Pmp70	NA	657.975	-0.406629	0.041444
LOC112044718	WW domain-binding protein 2	Wbp2	NA	535.171	0.306912	0.0415848
LOC112044893	cadherin-related tumor suppressor	ft	eyespot_up	3830.06	0.336297	0.0415881
LOC112045215	chymotrypsin-like elastase family member 2A	CG9649	eyespot_down	166.369	1.33398	0.0415881
LOC112046942	uncharacterized protein LOC112046942 isoform X1	LOC112046942	NA	2648.55	0.195506	0.0415881
LOC112051395	facilitated trehalose transporter Tret1-like	mfs4	NA	664.353	-0.953483	0.0415881
LOC112052793	SET and MYND domain-containing protein 5	Smyd5	NA	350.418	0.284104	0.0415881
LOC112044696	serine protease snake-like	Hayan	NA	1005.59	1.17407	0.0416056
LOC112045856	zinc-type alcohol dehydrogenase-like protein C1773.06c	Drat	NA	118.494	-0.483405	0.0417257
LOC112048047	Golgi SNAP receptor complex member 1	Gos28	NA	379.715	0.318496	0.0417257
LOC112051015	serine/threonine-protein kinase fray2 isoform X2	CG15601	NA	196.555	0.497065	0.0417525
LOC112047567	BTB/POZ domain-containing adapter for CUL3-mediated RhoA degradation protein 3	CG10465	NA	522.411	-0.260273	0.0417987
LOC112051693	dual oxidase isoform X1	DUOX	NA	2694.04	-0.243295	0.0418218
LOC112048691	mitochondrial import inner membrane translocase subunit Tim21	CG7382	NA	201.961	0.46861	0.0418487
LOC112058626	uncharacterized protein LOC112058626	LOC112058626	NA	40.7976	-0.94973	0.0419401
LOC112049404	RNA binding protein fox-1 homolog 3 isoform X2	Rbfox1	NA	840.089	-0.350802	0.0422408
LOC112047415	venom dipeptidyl peptidase 4-like	CG11034	NA	2739.74	-0.579331	0.0422845
LOC112044877	39S ribosomal protein L46, mitochondrial	mRpL46	NA	367.931	0.387407	0.0424007
LOC112047329	glutamate synthase [NADH], amyloplastic isoform X1	CG9674	NA	2080.77	-0.380757	0.0424007
LOC112048268	ommochrome-binding protein-like	LOC112048268	NA	8.6025	2.01277	0.0424668
LOC112055850	oxysterol-binding protein-related protein 1-like	LOC112055850	NA	263.059	-0.643908	0.0424668
LOC112056780	uncharacterized protein LOC112056780	LOC112056780	NA	145.895	0.426182	0.0424668
LOC112048265	heterogeneous nuclear ribonucleoprotein L isoform X1	sm	NA	1270.7	0.293614	0.0426823
LOC112048433	FACT complex subunit spt16 isoform X1	dre4	NA	2614.82	0.265318	0.0429192
LOC112057630	la-related protein 1-like	larp	NA	75.7496	-0.674281	0.0429192
LOC112056416	MAP kinase-activating death domain protein	Rab3-GEF	NA	57.823	-0.657401	0.0429299
LOC112049799	mediator of RNA polymerase II transcription subunit 15-like	LOC112049799	eyespot_down	8471.63	0.793408	0.042943
LOC112051462	tuberin	TSC2	NA	1991.58	0.275954	0.0429483
LOC112057880	dynactin subunit 2	Dmn	NA	1110.94	0.522753	0.0429483
LOC112058430	GTPase-activating protein	RasGAP1	NA	3185.53	0.411878	0.0429483
LOC112046962	putative G-protein coupled receptor 158	CG31195	NA	1553.78	-0.285921	0.0431325
LOC112044723	glutamate-rich WD repeat-containing protein 1	l(2)09851	NA	1297.58	-0.250112	0.0431703
LOC112048285	lysophospholipid acyltransferase 5	nes	NA	432.68	-0.371499	0.0432655
LOC112044726	myb-like protein X isoform X1	LOC112044726	NA	15.0159	-1.32691	0.0433083
LOC112043046	myrosinase 1-like isoform X2	CG9701	NA	157.412	-0.475177	0.0434022
LOC112046766	protein prenyltransferase alpha subunit repeat-containing protein 1	temp	NA	391.489	0.292226	0.0435413
LOC112053178	protein RRNAD1-like	LOC112053178	NA	67.7994	-0.854933	0.0435413
LOC112047714	uncharacterized protein LOC112047714	LOC112047714	NA	85.1331	1.08399	0.0435974
LOC112049022	cilia- and flagella-associated protein 97-like	LOC112049022	NA	63.7968	-0.933805	0.0435974
LOC112053959	40S ribosomal protein S20	RpS20	NA	23896.3	0.22039	0.0435974
LOC112046222	notchless protein homolog 1	Nle	NA	511.773	-0.480412	0.043889
LOC112053914	28S ribosomal protein S2, mitochondrial	mRpS2	NA	375.807	0.497932	0.043889
LOC112056190	26S proteasome non-ATPase regulatory subunit 14	Rpn11	NA	3305.2	-0.233573	0.043889
LOC112057706	venom serine protease Bi-VSP-like	CG1299	NA	3070.8	0.807468	0.043889
LOC112046443	Zinc finger DNA binding protein	LOC112046443	NA	42.8322	-2.44604	0.0439918
LOC112052166	protein SMG5	LOC112052166	NA	1776.65	-0.203802	0.0440174
LOC112043634	uncharacterized protein LOC112043634	LOC112043634	NA	1186.69	0.301016	0.0440321
LOC112053085	cytochrome P450 6B1-like	Cyp6g2	NA	772.871	-0.695993	0.0443263
LOC112047411	FAD-dependent oxidoreductase domain-containing protein 1	l(2)37Bb	NA	413.539	0.28263	0.0443381
LOC112053061	septin-interacting protein 1	STIP	NA	85.515	0.659111	0.0444111
LOC112054676	homeobox protein aristaless-like	al	NA	72.9302	0.586558	0.0446781
LOC112052496	alpha-tocopherol transfer protein-like	CG2663	NA	13.5845	2.00274	0.0447423
LOC112055632	#N/A	#N/A	NA	20.3859	-1.93863	0.0447715
LOC112044647	protein phosphatase 1B	alph	NA	3332.87	-0.212154	0.0448106
LOC112055631	U4/U6 small nuclear ribonucleoprotein Prp3	Prp3	NA	423.122	0.279715	0.0448106
LOC112048341	esterase FE4-like	CG10175	NA	979.089	-0.262308	0.0448605
LOC112046514	uncharacterized protein LOC112046514	LOC112046514	eyespot_down	206.802	0.592177	0.0449505
LOC112042791	MFS-type transporter SLC18B1-like	LOC112042791	NA	77.2914	-1.3878	0.0451819
LOC112044999	protein spaetzle 3	spz3	NA	571.014	-0.4673	0.0454295
LOC112043732	coenzyme Q-binding protein COQ10 homolog A, mitochondrial	CG9410	NA	297.356	0.455737	0.0455835
LOC112046750	nose resistant to fluoxetine protein 6-like	CG32645	NA	2128.71	-0.665789	0.0456921
LOC112045404	osiris 19 isoform X1	Osi19	NA	8035.11	-0.970982	0.0456966
LOC112043020	eukaryotic translation initiation factor 3 subunit E	eIF3-S6	eyespot_down	5516.52	-0.241559	0.0457581
LOC112044917	uncharacterized protein LOC112044917	CG13055	NA	212.417	1.39363	0.0457588
LOC112056672	uroporphyrinogen decarboxylase	Updo	eyespot_down	1174.64	-0.561529	0.0459183
LOC112043899	E3 ubiquitin-protein ligase Ufd4 isoform X3	Ufd4	eyespot_up	2279.33	-0.273447	0.0459317
LOC112049887	WD repeat-containing protein 81	Wdr81	NA	490.443	0.271601	0.0459317
LOC112054291	elongation factor 1-alpha	eEF1alpha1	eyespot_down	275179	0.192836	0.0459317
LOC112058579	programmed cell death protein 10	Ccm3	NA	876.456	-0.27415	0.0460453
LOC112055656	popeye domain-containing protein 3-like	LOC112055656	NA	61.7504	1.12542	0.0461298
LOC112052562	glycerol kinase-like	Gk1	NA	204.172	-0.497833	0.0461536
LOC112049197	ets DNA-binding protein pokkuri	aop	NA	375.988	-0.69533	0.0464968
LOC112047679	phospholipid phosphatase 2-like isoform X1	wun	NA	105.841	0.587846	0.046597
LOC112048048	CDP-diacylglycerol--inositol 3-phosphatidyltransferase	Pis	NA	339.469	0.364285	0.0466634
LOC112049056	uncharacterized LOC106126573	CG16926	NA	29.7851	-1.59784	0.0466634
LOC112058549	integrator complex subunit 2	INTS2	NA	1580.11	0.31005	0.0466634
LOC112046473	WD repeat-containing protein mio	mio	NA	454.029	-0.314708	0.0469057
LOC112043433	probable E3 ubiquitin-protein ligase sinah isoform X2	LOC112043433	NA	1267.58	-0.283554	0.0469219
LOC112046573	nose resistant to fluoxetine protein 6-like	CG3106	NA	986.284	0.845261	0.047017
LOC112056282	microprocessor complex subunit DGCR8	pasha	NA	157.824	-0.656063	0.047017
LOC112046796	neurocalcin homolog	Nca	NA	842.004	0.303611	0.0471787
LOC112051750	sphingosine kinase 1-like	Sk2	NA	133.794	-0.52251	0.0472591
LOC112058272	zinc finger protein Xfin-like	CG9932	NA	4423.76	-0.284993	0.0473704
LOC112043377	phosphatidylinositol-binding clathrin assembly protein LAP isoform X1	lap	NA	3344.97	-0.254934	0.0473882
LOC112053181	protein goliath isoform X3	RNF130	NA	575.98	-0.658066	0.0473882
LOC112055973	uncharacterized protein LOC112055973	CG31998	NA	1425	-0.480573	0.0474149
LOC112050114	zinc finger protein OZF-like isoform X1	LOC112050114	NA	187.031	-0.467332	0.0476242
LOC112053214	protein king tubby	ktub	NA	122.019	-0.548247	0.0476313
LOC112053455	Serine proteinase stubble	CG40160	NA	53.8601	-1.72155	0.0476313
LOC112054484	arginine kinase isoform X1	Argk	eyespot_down	775.751	-0.618707	0.0476313
LOC112051661	E3 ubiquitin-protein ligase RNF146	Rnf146	NA	222.596	0.360073	0.0476722
LOC112053442	#N/A	#N/A	NA	101.924	-0.601259	0.0476722
LOC112053207	piggyBac transposable element-derived protein 4-like	PGBD4	NA	85.2531	1.88046	0.0476862
LOC112047323	COP9 signalosome complex subunit 6	CSN6	NA	675.895	0.218461	0.0478945
LOC112049411	---NA---	LOC112049411	NA	12.3037	-1.47533	0.0478945
LOC112055454	probable serine/threonine-protein kinase DDB_G0278845	LOC112055454	NA	1847.36	0.44011	0.0482235
LOC112045964	WD repeat-containing protein 7 isoform X1	Rbcn-3B	NA	674.616	0.367487	0.0482591
LOC112050130	uncharacterized protein LOC112050130	LOC112050130	NA	38.7351	2.7822	0.048274
LOC112043538	inositol polyphosphate 5-phosphatase K-like isoform X1	CG9784	NA	166.811	0.46343	0.0483531
LOC112044443	WD repeat-containing protein 75	LOC112044443	NA	1188.03	-0.56662	0.0483531
LOC112048044	T-complex protein 1 subunit zeta	CCT6	NA	10433.8	0.237899	0.0483531
LOC112055103	39S ribosomal protein L48, mitochondrial	mRpL48	NA	417.544	0.277332	0.0483531
LOC112056407	acyl-CoA-binding protein homolog	Acbp1	NA	9480.65	0.380213	0.0483531
LOC112053451	Serine proteinase stubble	CG40160	NA	1499.23	0.797152	0.0485973
LOC112055450	DNA repair protein XRCC1 isoform X1	LOC112055450	NA	83.7339	0.684845	0.0485973
LOC112043104	ribosome production factor 2 homolog	Non3	NA	1668.14	-0.307101	0.0486271
LOC112049096	peptidyl-prolyl cis-trans isomerase FKBP1A-like	FK506-bp2	NA	11316.5	0.245264	0.0487714
LOC112045446	uncharacterized protein LOC112045446	LOC112045446	NA	418.452	0.346479	0.0491209
LOC112044522	cyclin-K	CycK	NA	881.283	-0.235023	0.0492348
LOC112047157	STAGA complex 65 subunit gamma-like	LOC112047157	NA	266.016	0.549908	0.0492348
LOC112047486	uncharacterized protein LOC112047486	LOC112047486	NA	227.132	0.566345	0.0492348
LOC112056319	double-stranded RNA-binding protein Staufen homolog 2 isoform X3	stau	NA	865.021	0.214363	0.0494302
LOC112048757	equilibrative nucleoside transporter 3	Ent1	NA	163.972	-0.495062	0.0494872
LOC112052921	bax inhibitor 1	BI-1	NA	5749.3	-0.124366	0.0495231
LOC112044939	DIS3-like exonuclease 2	Dis3l2	NA	727.353	0.243699	0.0495793
LOC112050351	programmed cell death 6-interacting protein	ALiX	NA	1444.65	0.267595	0.0495805
LOC112044439	tripartite motif-containing protein 2-like	LOC112044439	NA	112.053	-0.543731	0.0499029
LOC112046444	calcineurin B homologous protein 1	elm	NA	884.905	0.353648	0.0499029
LOC112047899	adenomatous polyposis coli protein-like isoform X2	Apc	NA	11173.1	0.258536	0.0499029
LOC112050647	nucleolar MIF4G domain-containing protein 1 homolog	CG9004	eyespot_down	753.866	-0.439876	0.0499029
LOC112058008	heterogeneous nuclear ribonucleoprotein K isoform X2	bl	eyespot_down	3268.23	0.243521	0.0499029

## Sheet: P15
DEGs between seasonal forms during P15
Gene (NCBI B. anynana v1.2 genome gene ID)	Description	Symbol	eyespot expression (NA, not DE between eyespot and non-eyespot; eyespot_up, up-regulated in eyespot compared with non-eyespot; eyespot_down, down-regulated in eyespot compared with non-eyespot)	MeanExpression	log2FoldChange(WS/DS)	padj
LOC112048883	serine-enriched protein isoform X1	gprs	NA	1324.46	-8.2145	7.5e-94
LOC112047311	extracellular sulfatase SULF-1 homolog	Sulf1	NA	8251.85	2.41828	1.96e-70
LOC112045714	venom protease-like	CLIPC1	NA	1245.12	-1.69598	4.78e-44
LOC112055862	conserved oligomeric Golgi complex subunit 1	LOC112055862	NA	422.082	2.02564	5.45e-36
LOC112047434	ATP-dependent RNA helicase p62	Rm62	NA	33058.8	0.930686	2.25e-33
LOC112054063	translation factor GUF1 homolog, mitochondrial	waw	NA	790.212	1.99277	2.97e-30
LOC112052216	pyrimidodiazepine synthase-like	GstO2	eyespot_down	463.405	4.36954	1.11e-28
LOC112046655	allergen Api m 6-like	LOC112046655	NA	193.985	-3.63843	1.22e-26
LOC112052241	venom serine carboxypeptidase-like	CG4572	NA	20702.7	2.41106	3.73e-25
LOC112047321	cryptochrome-1-like isoform X1	cry2	NA	1612.41	-0.830229	5.81e-24
LOC112045348	1,4-alpha-glucan-branching enzyme	AGBE	NA	1484.57	-0.827631	1.64e-23
LOC112052100	cystathionine gamma-lyase	Eip55E	NA	510.316	2.39453	3.27e-22
LOC112057139	#N/A	#N/A	NA	24594.4	-0.657543	1.02e-21
LOC112050956	carboxypeptidase N subunit 2-like	LOC112050956	eyespot_down	8231.56	-0.775602	1.16e-19
LOC112057119	sec1 family domain-containing protein 2-like	LOC112057119	NA	105.282	-10.5641	3.05e-19
LOC112049084	protein tyrosine phosphatase domain-containing protein 1-like	PTPDC1	eyespot_down	519.47	-2.01637	2.49e-18
LOC112044967	chitin deacetylase 4	Cda4	NA	10373.7	-0.775651	7.25e-18
LOC112055104	ER degradation-enhancing alpha-mannosidase-like protein 3	Edem2	NA	1116.9	-0.71033	8.63e-18
LOC112057944	CAAX prenyl protease 1 homolog	ste24a	NA	2183.37	-0.629867	1.07e-17
LOC112053488	arylsulfatase I-like	CG8646	NA	301.246	2.50707	1.11e-17
LOC112045725	death-associated inhibitor of apoptosis 1-like isoform X1	IAP1	NA	7158.98	0.55178	2.58e-17
LOC112052493	alpha-tocopherol transfer protein-like	LOC112052493	NA	342.027	-2.5484	2.58e-17
LOC112045750	uncharacterized protein LOC112045750	LOC112045750	eyespot_down	2538.72	-1.40671	4.78e-17
LOC112048538	protein deadpan	dpn	NA	236.842	2.48864	5.12e-17
LOC112046435	bilin-binding protein-like	LOC112046435	eyespot_down	321684	-0.697683	8.84e-17
LOC112053274	CTL-like protein 2 isoform X1	Ctl2	NA	986.596	-1.19469	1.64e-16
LOC112053308	cadherin-87A-like isoform X1	Cad87A	NA	2873.01	0.739496	1.78e-16
LOC112050060	fez family zinc finger protein erm-like	sens	eyespot_down	7016.33	-1.35411	4.51e-16
LOC112044465	sodium channel protein Nach-like	ppk13	NA	71.865	-10.0238	6.45e-16
LOC112047455	C-1-tetrahydrofolate synthase, cytoplasmic isoform X1	pug	eyespot_down	2595.85	-1.23269	6.94e-16
LOC112048245	protein lethal(2)essential for life-like	l(2)efl	NA	657.506	2.80759	1.08e-15
LOC112046213	carboxypeptidase M isoform X1	CG4678	NA	481.216	-2.10575	4.53e-15
LOC112057877	venom carboxylesterase-6-like	Est-6	NA	227.965	4.394	5.53e-15
LOC112051544	focal adhesion kinase 1 isoform X1	Fak	NA	6516.03	-1.16392	7.43e-15
LOC112057142	NADH dehydrogenase subunit 5	mt:ND5	NA	1652.65	-1.29195	8.53e-15
LOC112054350	tenascin-like isoform X1	LOC112054350	eyespot_up	1009.11	1.41447	9.25e-15
LOC112044682	conserved oligomeric Golgi complex subunit 1	LOC112044682	NA	864.129	-0.857016	1.37e-14
LOC112043141	uncharacterized protein LOC112043141 isoform X1	LOC112043141	NA	150.584	2.52339	1.67e-14
LOC112053443	proteoglycan 4-like	CG13676	NA	14085.1	-1.32014	2.56e-14
LOC112052237	peritrophin-48-like	LOC112052237	NA	642.161	1.94918	3.29e-14
LOC112053036	uncharacterized protein LOC112053036 isoform X2	ec	NA	7408.63	-0.776535	3.5e-14
LOC112043606	microtubule-associated protein tau isoform X4	tau	NA	1270.87	1.97605	5.32e-14
LOC112058517	solute carrier family 2, facilitated glucose transporter member 1-like	Glut1-	NA	2772.67	1.83115	5.32e-14
LOC112058283	sodium-coupled monocarboxylate transporter 1-like	SLC5A11	NA	323.021	-1.31628	7.07e-14
LOC112057897	KPI95745.1 Hermansky-Pudlak syndrome 4 protein	HPS4	NA	567.254	-1.54298	7.5e-14
LOC112056105	nuclear factor interleukin-3-regulated protein	vri	NA	1401.28	-1.73864	7.56e-14
LOC112052921	bax inhibitor 1	BI-1	NA	5842.34	-0.48915	9.35e-14
LOC112057691	kinetochore protein NDC80 homolog	LOC112057691	NA	1645.75	0.818783	1.18e-13
LOC112045473	cuticle protein-like	CPR59	eyespot_down	130.554	-3.06153	2.42e-13
LOC112051410	nose resistant to fluoxetine protein 6-like	CG32645	NA	265.318	3.4681	2.89e-13
LOC112044787	facilitated trehalose transporter Tret1-like	CG10960	NA	85.2999	2.598	4.59e-13
LOC112042803	protein spinster homolog 1	CG14439	NA	2635.19	-1.3072	4.69e-13
LOC112055574	tyrosine-protein phosphatase non-receptor type 23	mop	NA	3745.42	-0.592899	5.08e-13
LOC112045333	uncharacterized protein LOC112045333	LOC112045333	eyespot_down	775.209	-1.26933	6.52e-13
LOC112044971	ATP-dependent RNA helicase dbp2-like isoform X1	CG10077	NA	28595.4	0.478668	9.02e-13
LOC112046025	protein nessun dorma	nesd	NA	2289.36	0.859018	1.09e-12
LOC112052504	sequestosome-1-like isoform X2	LOC112052504	NA	2472.16	-0.560899	1.21e-12
LOC112058377	sodium/potassium-transporting ATPase subunit alpha isoform X5	Atpalpha	NA	14317	0.309392	1.84e-12
LOC112050190	uncharacterized protein LOC112050190	LOC112050190	NA	189.757	2.32348	2.45e-12
LOC112047794	rhomboid-related protein 2 isoform X1	stet	NA	1629.91	-2.0318	2.64e-12
LOC112051487	transcription factor Sox-5	Sox102F	NA	1255.88	0.584267	4.26e-12
LOC112047100	#N/A	#N/A	NA	186.158	-2.33522	8.5e-12
LOC112048058	protein giant-lens	aos	NA	288.249	-1.0867	1.25e-11
LOC112043671	uncharacterized protein LOC112043671	LOC112043671	NA	806.2	0.832534	1.64e-11
LOC112048504	CD63 antigen-like	Tsp39D	NA	5015.57	-0.606767	1.64e-11
LOC112051556	RIMS-binding protein 2 isoform X3	Rbp	eyespot_up	249.82	2.14181	1.64e-11
LOC112052787	structural maintenance of chromosomes protein 3	SMC3	NA	5375.21	0.395213	2.26e-11
LOC112049718	nucleobindin-2 isoform X1	NUCB1	NA	4808.54	-0.456288	2.54e-11
LOC112051728	uncharacterized protein LOC112051728 isoform X2	LOC112051728	NA	1657.38	0.915683	3.19e-11
LOC112049854	scolexin B-like isoform X2	CG34458	NA	2874.8	-1.62962	3.28e-11
LOC112051694	actin cytoskeleton-regulatory complex protein pan1 isoform X1	Chro	NA	9302.86	0.395866	4.02e-11
LOC112042849	uncharacterized protein LOC112042849	LOC112042849	NA	218.505	-1.45173	4.38e-11
LOC112051401	protein lethal(2)essential for life-like	l(2)efl	NA	529.313	3.19536	5.12e-11
LOC112054560	transcription factor Ken	ken	eyespot_up	3763.55	-1.77481	5.43e-11
LOC112043710	protein aurora borealis	LOC112043710	NA	1642.54	0.691077	6.42e-11
LOC112050016	serine proteinase stubble	flz	NA	96.0475	-1.96311	7.66e-11
LOC112051087	adhesive plaque matrix protein	CG13003	eyespot_down	4914	-0.372152	7.66e-11
LOC112055996	nuclear transcription factor Y subunit gamma-like isoform X2	Nf-YC	NA	1095.99	0.59459	7.88e-11
LOC112054025	A disintegrin and metalloproteinase with thrombospondin motifs 7	AdamTS-B	NA	4533.76	0.73995	8.78e-11
LOC112054930	Chitin synthase regulatory factor 2	LOC112054930	NA	1759.3	-0.508021	9.92e-11
LOC112051326	hybrid signal transduction histidine kinase D-like	ReepA	NA	796.264	-0.892997	1.34e-10
LOC112043179	putative leucine-rich repeat-containing protein DDB_G0290503	LOC112043179	NA	5764.65	0.683746	1.48e-10
LOC112057709	kinesin-like protein Klp61F	Klp61F	NA	7749.02	0.711592	1.66e-10
LOC112056736	translation factor GUF1 homolog, mitochondrial	waw	NA	21.4024	-8.29493	1.84e-10
LOC112043780	serine protease inhibitor 77Ba-like	SRPN8	NA	4845.25	-0.422655	2.13e-10
LOC112049024	ejaculatory bulb-specific protein 3-like	Phk-3	NA	401.724	-1.20686	2.87e-10
LOC112053386	protein CIP2A homolog	CG12702	NA	2139.14	0.898646	3.14e-10
LOC112042801	proline dehydrogenase 1, mitochondrial	slgA	NA	2279.92	0.584021	3.21e-10
LOC112056456	1-acyl-sn-glycerol-3-phosphate acyltransferase alpha	Agpat1	NA	54.9403	3.01162	4.18e-10
LOC112051710	condensin complex subunit 1	Cap-D2	NA	5331.3	0.75231	4.7e-10
LOC112054501	G1/S-specific cyclin-D3	CycD	NA	6104.66	-0.969676	4.7e-10
LOC112056612	#N/A	#N/A	NA	784.268	-1.38777	4.7e-10
LOC112049141	protein smoothened	smo	NA	1861.8	-0.571672	5.66e-10
LOC112043234	long-chain fatty acid transport protein 1-like	Fatp3	NA	1031.97	-0.70408	6.03e-10
LOC112051058	uncharacterized protein LOC112051058	LOC112051058	NA	275.475	2.40304	7e-10
LOC112046305	Down syndrome cell adhesion molecule-like protein Dscam2	Dscam	NA	2727.28	-0.539983	7.42e-10
LOC112055921	early endosome antigen 1	CG4213	eyespot_up	94.4052	-2.27562	8.74e-10
LOC112046750	nose resistant to fluoxetine protein 6-like	CG32645	NA	104.281	3.1153	9.07e-10
LOC112043140	#N/A	#N/A	NA	90.1275	8.60459	9.22e-10
LOC112047401	akirin-like	AKIRIN2	NA	18240.1	0.430566	1.01e-09
LOC112051648	gametogenetin isoform X1	Msr-110	NA	14880.1	-0.511118	1.05e-09
LOC112052472	protein FAM92A-A isoform X1	LOC112052472	NA	107.182	2.19546	1.25e-09
LOC112046077	RNA polymerase-associated protein Rtf1 isoform X2	Rtf1	NA	3030.4	0.593549	1.35e-09
LOC112048996	PIH1 domain-containing protein 1-like	Pih1D1	NA	866.223	0.557395	1.35e-09
LOC112054027	microfibrillar-associated protein 1	Mfap1	NA	2305.74	0.605595	1.35e-09
LOC112043045	transcriptional coactivator YAP1 isoform X2	yki	NA	4717	-0.866021	1.46e-09
LOC112056236	aldo-keto reductase AKR2E4-like	Akr1B	NA	579.752	-1.78757	1.47e-09
LOC112048541	40S ribosomal protein S25	RpS25	NA	2418.8	-0.609063	1.54e-09
LOC112043433	probable E3 ubiquitin-protein ligase sinah isoform X2	LOC112043433	NA	663.754	-1.38289	1.56e-09
LOC112050027	decaprenyl-diphosphate synthase subunit 2-like	Pdss2	NA	51.8194	3.24428	1.6e-09
LOC112058428	inter-alpha-trypsin inhibitor heavy chain H4-like isoform X1	LOC112058428	eyespot_down	11288.4	-0.500091	2.04e-09
LOC112045140	uncharacterized protein LOC112045140 isoform X1	CG16791	NA	5632.7	1.21167	2.19e-09
LOC112053106	protein claret segregational	kinesin-14	NA	8216.58	0.7395	2.28e-09
LOC112057141	NADH dehydrogenase subunit 4	mt:ND4	NA	28536.9	-0.642957	2.38e-09
LOC112054353	#N/A	#N/A	NA	189.747	-1.49462	2.46e-09
LOC112044693	acetylcholine receptor subunit alpha-like 2	nAChRa2	NA	27.0526	-3.95116	2.53e-09
LOC112047691	myc box-dependent-interacting protein 1 isoform X1	Amph	NA	1715.73	-0.575161	2.57e-09
LOC112044841	augmin complex subunit dgt3	LOC112044841	NA	1471.64	0.81278	2.73e-09
LOC112050384	Splicing factor 1	SF1	NA	3208.85	-0.468469	2.86e-09
LOC112054356	centromere-associated protein E-like isoform X1	kinesin-7	NA	7246	0.386259	2.92e-09
LOC112048489	protein Lilipod	lili	NA	917.157	-0.648516	3.04e-09
LOC112055064	condensin complex subunit 2	barr	NA	1115.79	0.570716	3.12e-09
LOC112052870	centromere-associated protein E-like isoform X1	mud	NA	11678.9	0.569409	3.18e-09
LOC112054991	protein regulator of cytokinesis 1-like	feo	NA	8054.94	0.762036	3.67e-09
LOC112046463	uncharacterized protein LOC112046463 isoform X3	LOC112046463	NA	806.096	0.944532	3.73e-09
LOC112057719	larval cuticle protein 1-like	Cpr47Ea	eyespot_down	570.623	-2.1335	4.2e-09
LOC112044921	#N/A	#N/A	NA	1600.63	-0.541861	4.78e-09
LOC112055466	macrophage mannose receptor 1-like	LOC112055466	NA	567.727	-2.7236	4.84e-09
LOC112057883	SWI/SNF-related matrix-associated actin-dependent regulator of chromatin subfamily A containing DEAD/H box 1 homolog	Etl1	NA	1175.78	0.860814	6.01e-09
LOC112054696	condensin complex subunit 3	LOC112054696	NA	3396.5	0.535505	6.69e-09
LOC112058419	inter-alpha-trypsin inhibitor heavy chain H4-like	LOC112058419	NA	19577	-0.9403	7.83e-09
LOC112051115	ferritin, lower subunit isoform X2	Fer2LCH	eyespot_down	5426.74	-0.481039	8.05e-09
LOC112044825	pachytene checkpoint protein 2 homolog	pch2	NA	2866.79	0.771176	8.92e-09
LOC112049659	putative protease inhibitor 4	LOC112049659	NA	1479.46	-1.82468	9.71e-09
LOC112055615	achaete-scute complex protein T3-like	l(1)sc	NA	2472.43	-1.25121	9.79e-09
LOC112054846	atrial natriuretic peptide-converting enzyme	CG1632	NA	1768.87	-1.27067	1.12e-08
LOC112048729	tetraspanin-9-like isoform X2	Tsp74F	eyespot_down	3207.96	-0.516928	1.14e-08
LOC112043226	cyclin-L1	CG16903	NA	838.817	0.631399	1.27e-08
LOC112052069	ATP-binding cassette sub-family A member 3-like	ABCA	NA	709.976	-1.01707	1.58e-08
LOC112054814	serine protease easter-like	CLIPB19	NA	1579.88	-0.804203	1.58e-08
LOC112053853	DNA replication licensing factor Mcm2	Mcm2	NA	4542.8	0.378275	1.73e-08
LOC112051403	ecdysone-induced protein 74EF isoform X3	Eip74EF	NA	12335.2	-0.970377	1.78e-08
LOC112047346	UDP-glucuronosyltransferase-like isoform X1	Ugt35B1	NA	1517.61	0.745628	2.06e-08
LOC112045375	WntA signaling ligand	WntA	NA	473.511	-1.20135	2.17e-08
LOC112049476	histone H2A	His2A:CG31618	NA	138.628	-1.70578	2.29e-08
LOC112053439	cytochrome c	Cyt-c-p	NA	650.828	0.986003	2.3e-08
LOC112047161	cyclin-dependent kinases regulatory subunit	Cks30A	NA	7134.12	0.816042	2.31e-08
LOC112049625	zinc finger protein 423 homolog	Oaz	NA	173.049	-1.47309	2.41e-08
LOC112057355	uncharacterized protein LOC112057355	LOC112057355	NA	96.5101	-2.0813	2.41e-08
LOC112045588	low density lipoprotein receptor adapter protein 1-like	LOC112045588	NA	67.7898	3.9208	2.44e-08
LOC112050692	cyclin G	CycG	NA	2426.04	0.629487	2.44e-08
LOC112054175	Kinetochore-associated protein 1	LOC112054175	NA	2880.93	0.636735	2.44e-08
LOC112048283	zinc finger CCCH domain-containing protein 13-like	Flacc	NA	4416.97	-0.310122	2.46e-08
LOC112047328	inner centromere protein A	Incenp	NA	6892.29	0.611563	2.59e-08
LOC112047786	M-phase inducer phosphatase-like isoform X2	Cdc25	NA	2489.11	1.09257	2.76e-08
LOC112051090	cyclin-dependent kinase inhibitor 1-like	LOC112051090	NA	5150.89	0.824684	2.82e-08
LOC112049632	glucose-6-phosphate exchanger SLC37A2 isoform X1	MFS16	NA	1830.67	-0.661565	3e-08
LOC112051607	ornithine decarboxylase antizyme	Oda	eyespot_up	11851.6	-0.339998	3.01e-08
LOC112043675	reticulon-3-B isoform X4	Rtnl1	NA	11841.5	-0.321012	3.26e-08
LOC112044836	enhancer of mRNA-decapping protein 3	Edc3	NA	1364.11	0.570671	3.27e-08
LOC112048096	proton-coupled amino acid transporter-like protein pathetic	path	eyespot_up	2067.95	-0.911229	3.5e-08
LOC112052887	OWR44640.1 putative pdz domain protein arc	a	eyespot_up	4114.79	-1.29809	3.73e-08
LOC112052079	SUMO-conjugating enzyme UBC9-A	lwr	NA	9547.7	0.394085	3.78e-08
LOC112058143	mitotic spindle assembly checkpoint protein MAD2A	mad2	NA	1744.19	1.08724	3.83e-08
LOC112051992	LHFPL tetraspan subfamily member 3 protein	Tmhs	NA	1315.21	-0.657828	4.24e-08
LOC112054289	glucose-6-phosphate 1-epimerase	CG9008	NA	7892.65	-0.677028	4.57e-08
LOC112045643	interleukin-1 receptor accessory protein-like	LOC112045643	eyespot_up	2086.6	0.745592	5.03e-08
LOC112048334	mucin-5AC-like isoform X1	CG3777	NA	4724.51	-0.88808	5.03e-08
LOC112045873	#N/A	#N/A	NA	222.666	-1.80041	5.14e-08
LOC112046467	probable ATP-dependent RNA helicase DDX52	CG5589	NA	1137.89	-0.644156	5.14e-08
LOC112050045	carbonyl reductase [NADPH] 1-like	CG31549	NA	471.785	-0.77665	5.3e-08
LOC112047846	ileal sodium/bile acid cotransporter-like isoform X1	CG11655	NA	4706.07	-1.44127	5.96e-08
LOC112053580	seminal fluid protein	LOC112053580	eyespot_up	151.027	-2.81744	5.96e-08
LOC112051753	Transcription factor Adf-1	LOC112051753	NA	988.791	0.853285	6.13e-08
LOC112050542	viral IAP-associated factor homolog	viaf	NA	1246.41	0.476088	6.7e-08
LOC112049220	uncharacterized protein LOC112049220	LOC112049220	NA	892.931	1.43487	7.41e-08
LOC112043119	uncharacterized protein LOC112043119 isoform X2	LOC112043119	NA	446.782	-1.21515	7.72e-08
LOC112045728	FH1/FH2 domain-containing protein 3 isoform X3	Fhos	NA	3092.84	-1.42608	8.65e-08
LOC112043618	uncharacterized LOC106122463 precursor	neo	NA	44257.3	-0.760004	9.02e-08
LOC112057867	general odorant-binding protein 56a-like	Obp56d	NA	35924.7	-1.85524	9.22e-08
LOC112058251	uncharacterized protein LOC112058251	LOC112058251	NA	137.235	3.58854	9.22e-08
LOC112055605	glucose dehydrogenase [FAD, quinone]-like	CG9518	eyespot_down	3301.83	-3.38182	9.23e-08
LOC112055766	integrin alpha-PS1 isoform X1	mew	NA	3178.89	-0.49813	9.31e-08
LOC112058461	replication factor C subunit 4	CG8142	NA	1151.98	0.875018	9.37e-08
LOC112058370	beclin-1-like protein A	LOC112058370	NA	268.787	1.06672	1.05e-07
LOC112048887	uncharacterized protein LOC112048887 isoform X1	LOC112048887	NA	5043.54	0.634765	1.1e-07
LOC112052369	ubiquitin carboxyl-terminal hydrolase 37-like	Usp2	NA	1642.06	-0.457344	1.1e-07
LOC112044866	chitin synthase	kkv	NA	366.642	-1.64493	1.17e-07
LOC112050954	uncharacterized protein LOC112050954	LOC112050954	NA	6148.39	0.669123	1.17e-07
LOC112045772	glutenin, high molecular weight subunit 12-like	Cpr67B	NA	16396.6	-1.16372	1.21e-07
LOC112052975	uncharacterized protein LOC112052975	LOC112052975	NA	64.7476	6.61606	1.32e-07
LOC112055464	macrophage mannose receptor 1-like	LOC112055464	eyespot_down	3558.37	-1.05533	1.35e-07
LOC112046412	adipocyte plasma membrane-associated protein-like	Hmu	NA	2793.99	-0.381746	1.42e-07
LOC112058135	organic cation transporter protein-like	CG42269	NA	494.846	-1.64758	1.45e-07
LOC112044746	zinc finger protein 260-like isoform X2	LOC112044746	NA	1042.47	1.02972	1.53e-07
LOC112044898	protein phosphatase PHLPP-like protein isoform X2	Phlpp	NA	609.402	2.48032	1.64e-07
LOC112043589	chymotrypsin-like elastase family member 2A	CG9372	NA	194.031	-1.95057	1.66e-07
LOC112057570	cyclin-dependent kinase 7	Cdk7	NA	2357.96	0.62583	1.66e-07
LOC112050392	protein lethal(2)essential for life-like	l(2)efl	NA	7458.31	1.31032	1.77e-07
LOC112047762	MKI67 FHA domain-interacting nucleolar phosphoprotein-like	CG6937	eyespot_up	2189.76	0.455312	1.88e-07
LOC112047298	protein tramtrack, alpha isoform isoform X3	ttk	NA	4368.83	0.747656	2.15e-07
LOC112047778	venom carboxylesterase-6-like	CG4757	eyespot_down	1462.84	-1.90625	2.16e-07
LOC112044635	DNA damage-binding protein 1	pic	NA	6129.12	0.264201	2.35e-07
LOC112050895	neurofilament heavy polypeptide-like isoform X2	LOC112050895	NA	6128.39	0.519654	2.35e-07
LOC112055597	polypyrimidine tract-binding protein 2 isoform X1	heph	NA	15263.4	0.732667	2.35e-07
LOC112052438	TKX27960.1 cuticular protein RR-2	Cpr50Ca	NA	177.174	-2.22863	2.39e-07
LOC112051355	ATP-dependent RNA helicase dbp2-like isoform X2	CG10077	NA	8245.39	0.34944	2.66e-07
LOC112058156	protein slender lobes isoform X1	LOC112058156	NA	7617.85	0.627792	2.74e-07
LOC112045660	coiled-coil and C2 domain-containing protein 2A isoform X1	LOC112045660	NA	40.5689	3.31267	2.85e-07
LOC112058314	serine protease 7-like	CLIPB9	eyespot_down	8267.75	-0.590335	2.92e-07
LOC112045787	esterase FE4-like	CG10175	eyespot_down	50.8247	-2.36435	3.1e-07
LOC112045261	uncharacterized transporter slc-17.2-like	CG9864	NA	810.437	0.649427	3.15e-07
LOC112050721	probable ATP-dependent RNA helicase DDX55 homolog	CG9630	NA	1167.73	-0.817114	3.15e-07
LOC112045150	thrombospondin type-1 domain-containing protein 4-like	loh	NA	426.987	-2.21061	3.29e-07
LOC112048150	serine-rich adhesin for platelets-like	Mur89F	NA	112461	-0.553416	3.62e-07
LOC112045232	estradiol 17-beta-dehydrogenase 11-like	CG9265	eyespot_up	1226.97	-1.34234	3.77e-07
LOC112046221	transmembrane 9 superfamily member 3	EG:23E12.2	NA	2513.19	-0.415711	3.8e-07
LOC112052987	KPJ10984.1 Cuticlin-1	LOC112052987	NA	2948.46	-0.550282	4.34e-07
LOC112043491	beta-mannosidase	beta-Man	eyespot_down	818.017	-1.60558	4.35e-07
LOC112055340	suppressor of cytokine signaling 2-like isoform X1	Socs16D	eyespot_up	702.035	0.835859	4.35e-07
LOC112042846	uncharacterized protein LOC112042846	LOC112042846	NA	1327.39	-0.704948	4.36e-07
LOC112051363	#N/A	#N/A	NA	3384.14	0.697133	4.48e-07
LOC112058362	chromosome-associated kinesin KIF4	kinesin-4B	NA	8831.8	0.574024	4.61e-07
LOC112052272	TBC1 domain family member 9 isoform X1	Tbc1d8-9	NA	580.005	-0.719045	4.68e-07
LOC112049616	very long-chain-fatty-acid--CoA ligase bubblegum isoform X1	bgm	NA	88.5905	-1.68789	5.76e-07
LOC112046179	protein windpipe	wdp	NA	2930.41	0.449995	5.81e-07
LOC112056524	fringe glycosyltransferase	fng	NA	2449.96	-0.782854	5.89e-07
LOC112047750	structural maintenance of chromosomes protein 2	SMC2	NA	4967.59	0.613988	6.2e-07
LOC112050593	cyclin-dependent kinase 1	Cdk1	NA	11447.9	0.493961	6.2e-07
LOC112046487	teneurin-a isoform X3	Ten-a	NA	10975.1	0.406962	6.74e-07
LOC112048950	signal peptidase complex catalytic subunit SEC11A	twr	NA	5490.52	-0.459718	6.74e-07
LOC112055226	uncharacterized protein LOC112055226, partial	dve	NA	674.413	1.06749	6.84e-07
LOC112045364	Protein 5NUC	veil	NA	126.34	1.30474	6.86e-07
LOC112047665	zinc finger SWIM domain-containing protein 4-like	CG34401	NA	1675.86	0.829423	6.88e-07
LOC112052271	intraflagellar transport protein 140 homolog	rempA	NA	2019.08	0.611462	6.99e-07
LOC112044599	eukaryotic translation initiation factor 4E-binding protein 2	4EBP	NA	1469.84	0.681276	7.16e-07
LOC112052989	KPJ10984.1 Cuticlin-1	pio	eyespot_up	6481.23	-0.403996	7.16e-07
LOC112050386	protein lethal(2)essential for life-like	l(2)efl	NA	190.233	2.79054	7.28e-07
LOC112051698	lysosomal-associated transmembrane protein 4A isoform X1	CG14767	NA	1199.7	-0.544029	7.74e-07
LOC112048360	protein lethal(2)essential for life-like	l(2)efl	NA	337.628	2.26665	7.96e-07
LOC112047806	dnaJ homolog subfamily A member 1	Droj2	NA	1305.95	0.431335	8e-07
LOC112052849	A disintegrin and metalloproteinase with thrombospondin motifs 3-like	LOC112052849	eyespot_up	8874.33	1.27712	8.67e-07
LOC112049107	anillin isoform X1	scra	NA	9065.24	0.4	8.96e-07
LOC112055552	dnaJ homolog shv	shv	NA	3012.72	-0.591232	9.07e-07
LOC112043826	transient receptor potential channel pyrexia	Wtrw	NA	323.503	-0.781759	9.07e-07
LOC112050643	phosphatidylinositol 3,4,5-trisphosphate 3-phosphatase and dual-specificity protein phosphatase PTEN isoform X1	Pten	NA	2004	0.505947	1.04e-06
LOC112047039	CHH-like protein isoform X1	ITP	eyespot_up	1042.22	0.636009	1.04e-06
LOC112051285	dystrophin-like isoform X1	Dys	NA	3629.51	-0.709959	1.04e-06
LOC112045378	repetitive proline-rich cell wall protein	LOC112045378	NA	65.1087	4.17835	1.08e-06
LOC112048839	peroxiredoxin-5, mitochondrial	Prx5	eyespot_down	3055.13	-0.437574	1.08e-06
LOC112051151	beta-1,3-glucosyltransferase isoform X2	LOC112051151	NA	992.724	-0.57158	1.12e-06
LOC112051979	breast cancer anti-estrogen resistance protein 1 isoform X1	p130CAS	NA	1402.96	0.611967	1.12e-06
LOC112050024	nascent polypeptide-associated complex subunit alpha	Nacalpha	NA	12961	-0.309105	1.2e-06
LOC112051050	ankyrin repeat domain-containing protein 29	CG3104	NA	343.356	-0.885497	1.2e-06
LOC112050915	RING-box protein 2	Roc2	NA	207.419	-1.1436	1.24e-06
LOC112056487	LIM domain-binding protein 2 isoform X1	Chi	NA	95.6303	5.7819	1.25e-06
LOC112048176	apoptosis-stimulating of p53 protein 1 isoform X2	ASPP	NA	5973.62	0.587984	1.34e-06
LOC112052341	actin-like protein 6A	Bap55	NA	1692.94	0.528969	1.34e-06
LOC112043645	TKX27928.1 cuticular protein lCPAP1-B	CG14301	NA	141.529	-2.17567	1.45e-06
LOC112058550	chitin deacetylase 2a	verm	NA	9465.22	-1.32302	1.48e-06
LOC112048387	PR domain zinc finger protein 1 isoform X1	Blimp-1	NA	443.737	1.9037	1.49e-06
LOC112048511	tetratricopeptide repeat protein 21B-like	LOC112048511	NA	1923.08	0.68559	1.5e-06
LOC112057189	nuclear protein 1	CG6770	NA	8131.28	-0.564792	1.57e-06
LOC112058308	L-threonine 3-dehydrogenase, mitochondrial	CG5955	NA	367.78	1.11482	1.57e-06
LOC112058466	inter-alpha-trypsin inhibitor heavy chain H4-like	LOC112058466	NA	3088.28	-1.61831	1.63e-06
LOC112051862	probable phospholipid-transporting ATPase IM isoform X2	ATP8B	eyespot_up	2740.35	-0.611023	1.76e-06
LOC112046194	uncharacterized protein LOC112046194 isoform X1	LOC112046194	NA	5247.73	-0.757324	1.78e-06
LOC112051396	chloride channel protein 2 isoform X2	ClC-a	NA	559.131	-1.19655	1.78e-06
LOC112058572	protein timeless	tim	NA	1926.77	1.30731	1.91e-06
LOC112056507	uncharacterized protein LOC112056507	LOC112056507	NA	2743.27	-0.388136	2.11e-06
LOC112051175	serine/threonine-protein kinase Aurora-2-like	aurA	NA	3798.23	0.639074	2.21e-06
LOC112045555	serendipity locus protein alpha	Sry-alpha	NA	2099.92	0.936683	2.21e-06
LOC112048590	keratin, type I cytoskeletal 9 isoform X2	LOC112048590	NA	866.522	-0.976393	2.22e-06
LOC112047422	transcription factor glial cells missing 2-like	gcm	NA	221.512	2.46588	2.3e-06
LOC112044871	protein decapentaplegic	dpp	NA	1269.28	0.810521	2.3e-06
LOC112053377	myophilin-like	Chd64	NA	2808.51	-0.93327	2.39e-06
LOC112045914	prestin isoform X1	Prestin	NA	131.585	-1.50391	2.4e-06
LOC112047054	Aldehyde Dehydrogenase	LOC112047054	NA	58.5439	8.9513	2.42e-06
LOC112052164	superkiller viralicidic activity 2-like 2	Mtr4	NA	2593.63	0.315785	2.56e-06
LOC112052323	uncharacterized protein LOC112052323	CG9896	NA	1149.06	0.555959	2.56e-06
LOC112052684	tectonin beta-propeller repeat-containing protein	Pex23	NA	1052.51	-0.406304	2.6e-06
LOC112056937	4F2 cell-surface antigen heavy chain isoform X1	CD98hc	NA	2530.55	0.799037	2.64e-06
LOC112043551	serine-protein kinase ATM	tefu	NA	2598.94	-0.351576	2.73e-06
LOC112055051	myosin heavy chain 95F isoform X1	Myo6	NA	3023.76	-0.377232	2.81e-06
LOC112053452	tryptase beta-2-like	CG5390	NA	1847.2	-1.01479	2.82e-06
LOC112049799	mediator of RNA polymerase II transcription subunit 15-like	LOC112049799	eyespot_down	217.858	-2.59332	2.93e-06
LOC112047072	#N/A	#N/A	NA	346.401	-0.792434	3.12e-06
LOC112057170	frizzled-2	GPRFZ2	eyespot_up	685.151	-1.31736	3.12e-06
LOC112052917	serine/threonine-protein kinase polo	polo	NA	7752.24	0.872275	3.22e-06
LOC112046734	NADH dehydrogenase [ubiquinone] iron-sulfur protein 5-like	Ndufs5	NA	925.143	-0.660404	3.46e-06
LOC112045632	ecdysteroid 22-kinase	CG31288	NA	69.8008	1.5673	3.47e-06
LOC112054068	WD repeat domain phosphoinositide-interacting protein 3	CG11975	NA	312.747	-1.0211	3.6e-06
LOC112048138	uncharacterized protein LOC112048138	LOC112048138	NA	128.331	1.19195	3.93e-06
LOC112051453	60S ribosomal protein L38	RpL38	NA	8464.51	-0.31633	4e-06
LOC112044097	CD109 antigen-like	Tep4	NA	4443.78	-1.4341	4e-06
LOC112044637	DNA damage-binding protein 1	LOC112044637	NA	1104.53	1.73549	4e-06
LOC112049100	protein MLP1-like isoform X1	LOC112049100	NA	1172.82	0.732984	4e-06
LOC112051817	ATP-binding cassette sub-family B member 6, mitochondrial	Hmt-1	NA	1234.76	-1.17129	4e-06
LOC112054507	probable serine/threonine-protein kinase DDB_G0282963 isoform X1	Svil-	NA	319.092	1.09322	4e-06
LOC112043210	protein FAM151A isoform X2	CG7231	NA	748.938	0.823452	4.24e-06
LOC112046868	cytochrome c oxidase assembly factor 7 homolog	COA7	NA	502.794	0.574434	4.24e-06
LOC112049299	tubulin-specific chaperone A	CG1890	NA	1857.38	-0.412008	4.28e-06
LOC112054839	major facilitator superfamily domain-containing protein 9-like	LOC112054839	eyespot_down	898.512	-1.02293	4.29e-06
LOC112045697	uncharacterized protein LOC112045697	LOC112045697	NA	2590.96	0.63322	4.46e-06
LOC112047460	probable G-protein coupled receptor Mth-like 3	GPRMTH5	NA	16.7012	-3.71849	4.82e-06
LOC112050391	protein lethal(2)essential for life-like	l(2)efl	NA	1763.52	1.18886	4.99e-06
LOC112058103	uncharacterized protein LOC112058103	LOC112058103	NA	77.6888	2.94342	5.04e-06
LOC112046894	protein grainyhead isoform X1	grh	NA	39186.9	-0.390749	5.19e-06
LOC112047050	minor histocompatibility antigen H13	Spp	NA	3192.82	-0.495773	5.19e-06
LOC112052790	#N/A	#N/A	NA	39.4903	-3.20802	5.19e-06
LOC112044975	#N/A	#N/A	NA	9.57292	-7.11531	5.29e-06
LOC112058252	centrosomin isoform X1	cnn	eyespot_down	5390.15	0.857873	5.48e-06
LOC112043397	unconventional myosin-IXb	Myo20	NA	1272.31	-0.645143	5.49e-06
LOC112049339	sodium/potassium-transporting ATPase subunit beta-2-like	nrv2	NA	105.244	-1.34836	6.05e-06
LOC112044911	cuticle protein 12.5-like	LOC112044911	NA	22.5846	-6.28584	6.24e-06
LOC112055422	uncharacterized protein LOC112055422, partial	CrebA	NA	1683.93	-1.96483	6.3e-06
LOC112052627	trafficking kinesin-binding protein milt isoform X2	milt	NA	7174.21	-0.59306	6.5e-06
LOC112054138	proton channel OtopLc isoform X1	OtopLa	NA	1016.36	-0.735074	7.38e-06
LOC112057825	uncharacterized protein LOC112057825	LOC112057825	NA	291.259	-1.80288	7.46e-06
LOC112054416	protein PF14_0175-like	tacc	NA	4085.09	0.433137	7.54e-06
LOC112043287	methionine-R-sulfoxide reductase B1 isoform X2	SelR	NA	311.14	-0.623436	7.83e-06
LOC112054652	glutathione S-transferase 2-like	GstS1	NA	1341.54	-1.09275	7.83e-06
LOC112055476	transmembrane protein 68 isoform X1	CG34348	NA	2236.59	-0.526879	7.83e-06
LOC112048542	glutathione S-transferase theta-1-like	GstT3	NA	725.328	-0.796128	7.85e-06
LOC112044972	3-phosphoinositide-dependent protein kinase 1 isoform X2	Pdk1	eyespot_up	8638.42	0.535649	7.91e-06
LOC112052927	stromal cell-derived factor 2	CG11999	NA	1186.09	-0.41736	7.93e-06
LOC112055872	silk gland factor 3	vvl	eyespot_down	11143.6	0.421136	7.93e-06
LOC112054896	BRCA2-interacting transcriptional repressor EMSY	CG15356	NA	1015.05	0.616948	8.03e-06
LOC112050066	centaurin-gamma-1A isoform X1	CenG1A	NA	1199.31	0.950167	8.07e-06
LOC112050193	unconventional myosin-IXa-like isoform X1	Myo9	NA	2727.08	-0.368215	8.39e-06
LOC112053080	A-kinase anchor protein 17A isoform X1	Xe7	NA	2180.75	-0.45074	8.46e-06
LOC112054662	putative sodium-dependent multivitamin transporter	CG32669	NA	203.277	1.15456	8.46e-06
LOC112054598	uncharacterized protein LOC112054598 isoform X2	LOC112054598	NA	210.039	-1.01049	8.6e-06
LOC112049081	death-associated protein 1	CG12384	NA	5959.21	-0.466515	8.66e-06
LOC112052626	peflin	CG17765	NA	1675.91	0.747698	8.88e-06
LOC112049537	protein abnormal spindle	asp	NA	6931.81	0.602064	9.37e-06
LOC112051193	protein outspread isoform X4	osp	NA	1795.03	0.442684	9.37e-06
LOC112043740	pollen-specific leucine-rich repeat extensin-like protein 3	LOC112043740	NA	358.764	2.44098	9.7e-06
LOC112046846	nuclear anchorage protein 1 isoform X2	klar	eyespot_up	22194.8	-0.747356	9.7e-06
LOC112049403	kinesin-like protein KIF20B	kinesin-A	NA	6161.49	0.591375	9.7e-06
LOC112052178	UPF0729 protein AAEL015238	CG18508	NA	820.882	-0.685736	9.7e-06
LOC112051249	dolichyl-diphosphooligosaccharide--protein glycosyltransferase subunit 1	CG33303	NA	9132.19	-0.353971	9.92e-06
LOC112053204	transmembrane protein 258	kud	NA	1987.15	-0.552576	9.92e-06
LOC112053549	leukocyte elastase inhibitor-like	SRPN17	NA	5729.19	-0.716348	9.92e-06
LOC112054527	RNA-binding protein 4.1-like isoform X2	CG7903	NA	2910.9	0.521394	9.96e-06
LOC112052559	uncharacterized protein LOC112052559	sano	eyespot_up	9818.45	0.631677	1.04e-05
LOC112047714	uncharacterized protein LOC112047714	LOC112047714	NA	409.352	1.35912	1.04e-05
LOC112055740	serine/threonine protein kinase	Nuak	NA	6644.79	-0.467416	1.04e-05
LOC112045352	trichohyalin-like isoform X1	LOC112045352	NA	416.243	0.610278	1.07e-05
LOC112049787	15-hydroxyprostaglandin dehydrogenase [NAD(+)]-like	Adh	NA	149.167	-1.47744	1.07e-05
LOC112047875	la-related protein 6	Achl	NA	172.199	-2.15756	1.1e-05
LOC112047510	coiled-coil domain-containing protein 43	CG9586	NA	754.755	0.787415	1.11e-05
LOC112058354	unc-112-related protein-like	Fit1	NA	2949.19	0.35717	1.16e-05
LOC112045358	carboxylesterase 1E	CCE-I1	eyespot_up	564.422	-1.63498	1.17e-05
LOC112043750	uncharacterized protein LOC112043750 isoform X2	LOC112043750	NA	782.188	-0.643298	1.19e-05
LOC112047901	FK506-binding protein 59 isoform X2	FKBP59	NA	11930.2	0.429334	1.23e-05
LOC112051681	serine proteinase stubble	Np	NA	3528.38	0.689933	1.23e-05
LOC112054422	GATA zinc finger domain-containing protein 14-like isoform X2	LOC112054422	NA	277.918	0.986979	1.26e-05
LOC112050749	enoyl-CoA delta isomerase 1, mitochondrial-like	CG4598	NA	513.469	0.855871	1.28e-05
LOC112043416	longitudinals lacking protein-like isoform X1	lola	NA	4607.96	-0.395871	1.42e-05
LOC112049870	AN1-type zinc finger protein 6 isoform X2	CG45050	NA	7923.5	0.24931	1.44e-05
LOC112043046	myrosinase 1-like isoform X2	CG9701	NA	177.825	-1.6272	1.46e-05
LOC112053319	UPF0505 protein C16orf62-like	LOC112053319	NA	108.911	1.85568	1.46e-05
LOC112046564	chorion peroxidase-like isoform X2	CG42331	NA	1526.35	1.05159	1.53e-05
LOC112047915	selenoprotein K-like	LOC112047915	NA	1489.56	-0.412653	1.58e-05
LOC112052908	titin	sls	eyespot_up	2840.48	-1.07728	1.59e-05
LOC112054147	netrin-B-like isoform X1	NetB	eyespot_up	479.314	0.823112	1.65e-05
LOC112046270	F-box only protein 32 isoform X2	CG11658	NA	801.237	-0.561803	1.66e-05
LOC112045861	transmembrane protein 9-like	LOC112045861	NA	257.417	-0.714764	1.71e-05
LOC112045256	putative Rho GTPase regulating protein	cv-c	NA	4457.37	-0.660819	1.72e-05
LOC112050038	acyl-CoA-binding domain-containing protein 5 isoform X1	CG8814	NA	472.221	-0.720697	1.72e-05
LOC112054441	signal peptidase complex subunit 2	Spase25	NA	2950.04	-0.534397	1.73e-05
LOC112045610	myb protein isoform X1	Myb	NA	5699.78	0.772199	1.77e-05
LOC112055762	zinc finger protein 629-like isoform X1	mamo	NA	4507.88	-0.349461	1.82e-05
LOC112045642	ribosomal RNA-processing protein 7 homolog A	CG9107	NA	517.995	0.941635	1.87e-05
LOC112043832	jupiter microtubule associated homolog 1-like isoform X2	CG1943	NA	31576.4	0.46721	1.98e-05
LOC112051378	uncharacterized protein LOC112051378	LOC112051378	NA	34.0811	3.57442	1.98e-05
LOC112052207	transmembrane protein 42-like	LOC112052207	NA	170.554	-1.10769	1.98e-05
LOC112057974	dystroglycan isoform X1	Dg	NA	12761.1	0.607506	1.98e-05
LOC112047486	uncharacterized protein LOC112047486	LOC112047486	NA	200.963	1.02397	1.98e-05
LOC112046296	insulin-like growth factor 2 mRNA-binding protein 1 isoform X3	Imp	NA	17584.6	0.306205	2.08e-05
LOC112045332	homogentisate 1,2-dioxygenase	hgo	eyespot_down	129.986	-1.18443	2.13e-05
LOC112044591	fumarylacetoacetase	Faa	eyespot_down	1633.98	-1.08459	2.13e-05
LOC112058331	MATH and LRR domain-containing protein PFE0570w-like	LOC112058331	NA	307.378	0.658303	2.14e-05
LOC112044961	DNA-directed RNA polymerase III subunit RPC8	CG7339	NA	247.132	0.919244	2.14e-05
LOC112050597	PAN2-PAN3 deadenylation complex catalytic subunit PAN2	PAN2	NA	2464.43	-0.397745	2.16e-05
LOC112051116	ferritin subunit	Fer1HCH	NA	4748.45	-0.440599	2.16e-05
LOC112054430	thioredoxin-related transmembrane protein 2 homolog	CG11007	NA	416.088	0.5239	2.17e-05
LOC112045481	cuticle protein 19.8-like	CPR59	NA	3829.19	-1.11235	2.2e-05
LOC112050906	general transcriptional corepressor trfA-like	LOC112050906	NA	20263.1	0.681942	2.2e-05
LOC112046577	zinc finger MYM-type protein 3	woc	NA	7186.59	0.278105	2.2e-05
LOC112054942	tctex1 domain-containing protein 2-like	LOC112054942	NA	277.971	1.29391	2.21e-05
LOC112050503	extracellular serine/threonine protein CG31145 isoform X2	CG31145	eyespot_up	204.326	-1.26631	2.21e-05
LOC112058429	protein lifeguard 4-like	CG30379	NA	473.737	-0.7152	2.22e-05
LOC112047876	protein-lysine N-methyltransferase EEF2KMT	CG31156	NA	340.983	0.659025	2.3e-05
LOC112043476	pyruvate kinase-like isoform X1	PyK	NA	5414.53	-0.393176	2.3e-05
LOC112052967	uncharacterized protein LOC112052967	CG15594	NA	29.6575	4.04299	2.3e-05
LOC112057092	uncharacterized protein LOC112057092, partial	LOC112057092	NA	83.629	-2.99794	2.33e-05
LOC112053335	uncharacterized protein LOC112053335	sha	NA	41.2409	3.91419	2.38e-05
LOC112046216	replication factor C subunit 5	RfC3	NA	1103.41	0.433171	2.4e-05
LOC112055398	wiskott-Aldrich syndrome protein family member 2-like	EbpIII	NA	2098.04	-1.35837	2.44e-05
LOC112044105	THAP domain-containing protein 2-like	MBD-R2	NA	271.945	1.01648	2.52e-05
LOC112047274	prosaposin isoform X1	Sap-r	eyespot_down	21905.9	-0.502031	2.52e-05
LOC112057165	histone-lysine N-methyltransferase PRDM9-like	LOC112057165	NA	37.9796	1.87871	2.52e-05
LOC112045216	#N/A	#N/A	NA	20.8199	-2.80953	2.55e-05
LOC112045775	protein Spindly	LOC112045775	NA	2027.64	0.713946	2.71e-05
LOC112049542	transmembrane protein 94 isoform X1	l(2)k05819	NA	979.471	-0.461438	2.71e-05
LOC112056895	THAP-type domain-containing protein	LOC112056895	NA	861.848	-0.892744	2.76e-05
LOC112047396	nucleoporin NUP53	Nup35	NA	1148.21	0.586116	2.76e-05
LOC112051067	regulator of nonsense transcripts 3B isoform X2	Upf3	NA	1167.99	-0.557833	2.79e-05
LOC112048189	myocyte-specific enhancer factor 2 isoform X1	Mef2	NA	7405.3	-0.645472	2.88e-05
LOC112050694	uncharacterized protein LOC112050694	LOC112050694	NA	393.258	-0.981321	2.88e-05
LOC112058361	putative epidermal cell surface receptor isoform X1	sas	NA	2038.43	0.93693	2.88e-05
LOC112044595	X-ray repair cross-complementing protein 5-like	LOC112044595	NA	1468.02	0.806019	2.89e-05
LOC112047766	RNA-binding protein 5-A-like	CG4887	NA	3395.22	-0.430367	2.89e-05
LOC112052632	skin secretory protein xP2-like	Vajk3	NA	335.721	-1.8928	2.89e-05
LOC112054854	NIF3-like protein 1 isoform X2	CG4278	NA	658.66	-0.633514	2.89e-05
LOC112048358	transmembrane protein 205	CG32512	eyespot_up	2412.77	1.18791	3.04e-05
LOC112057180	beta-1,3-glucan-binding protein-like	GNBP3	NA	768.489	-0.868663	3.04e-05
LOC112058512	golgin subfamily A member 6-like protein 22	LOC112058512	NA	2735.21	0.794516	3.1e-05
LOC112043007	#N/A	#N/A	NA	797.486	-0.936486	3.12e-05
LOC112046723	nuclear pore complex protein Nup205	Nup205	NA	6106.2	0.393079	3.12e-05
LOC112043153	puromycin-sensitive aminopeptidase	Psa	NA	2696.12	-0.538428	3.21e-05
LOC112046045	Myosin-J heavy chain	LOC112046045	NA	1285.2	0.89017	3.21e-05
LOC112044883	probable nuclear hormone receptor HR38 isoform X1	Hr38	eyespot_up	5585.02	-0.540856	3.22e-05
LOC112051448	nuclear pore complex protein Nup85	Nup75	NA	552.05	0.489835	3.22e-05
LOC112043381	C2 domain-containing protein 5 isoform X2	CG6454	NA	924.354	-0.561698	3.3e-05
LOC112043492	isopentenyl-diphosphate Delta-isomerase 1	Idi	NA	927.856	-0.362952	3.3e-05
LOC112050924	BLOC-1-related complex subunit 6	BORCS6	NA	402.425	-0.64835	3.38e-05
LOC112044074	bone morphogenetic protein receptor type-1B isoform X1	tkv	NA	30920.7	0.290371	3.4e-05
LOC112052141	inositol hexakisphosphate and diphosphoinositol-pentakisphosphate kinase isoform X1	l(1)G0196	NA	5493.15	-0.368148	3.56e-05
LOC112047128	gastrula zinc finger protein XlCGF26.1-like	LOC112047128	NA	511.811	-0.894712	3.58e-05
LOC112057975	angiogenic factor with G patch and FHA domains 1 isoform X1	CG8079	NA	829.341	-0.688773	3.58e-05
LOC112047206	transforming acidic coiled-coil-containing protein 3-like	LOC112047206	NA	5242.11	0.720359	3.67e-05
LOC112052155	protein PRR14L-like	LOC112052155	NA	1303.52	0.531247	3.68e-05
LOC112048833	uncharacterized protein LOC112048833	LOC112048833	NA	687.835	-0.56826	3.7e-05
LOC112056174	SWI/SNF-related matrix-associated actin-dependent regulator of chromatin subfamily E member 1 isoform X1	Bap111	NA	4486.41	-0.420998	3.7e-05
LOC112055837	facilitated trehalose transporter Tret1-like	CG10960	NA	184.967	-1.36297	3.76e-05
LOC112045994	cyclin-A2-like	CycA	NA	9416.25	0.515915	3.95e-05
LOC112048469	putative oxidoreductase GLYR1 homolog isoform X1	Ndf	NA	5225.84	0.412429	3.95e-05
LOC112053734	uncharacterized LOC106124388 precursor	LOC112053734	NA	15557.1	-0.408446	3.95e-05
LOC112057880	dynactin subunit 2	Dmn	NA	1290.43	0.509381	3.98e-05
LOC112057694	DNA-directed RNA polymerase III subunit RPC4 isoform X1	LOC112057694	NA	1250.2	-0.530888	4.02e-05
LOC112052624	dehydrogenase/reductase SDR family protein 7-like	CG7601	NA	1171.77	-0.340031	4.06e-05
LOC112048501	X-box-binding protein 1	Xbp1	NA	1714.79	-0.63504	4.06e-05
LOC112053672	uncharacterized protein LOC112053672	LOC112053672	NA	93.1519	-2.63674	4.12e-05
LOC112053831	ras-related protein Rab-18	Rab18	NA	1035.13	-0.666655	4.22e-05
LOC112050031	coagulation factor VII isoform X2	CG8170	NA	69.0785	2.2897	4.29e-05
LOC112054065	ER lumen protein-retaining receptor	KdelR	NA	2972.78	-0.33061	4.29e-05
LOC112044079	probable 3-hydroxyacyl-CoA dehydrogenase B0272.3 isoform X1	Mtpalpha	NA	1947.25	0.641057	4.3e-05
LOC112049370	eukaryotic peptide chain release factor subunit 1 isoform X1	eRF1	NA	9572.07	0.342456	4.4e-05
LOC112049313	probable isocitrate dehydrogenase [NAD] subunit alpha, mitochondrial isoform X3	Idh3a	NA	451.525	-0.535854	4.91e-05
LOC112050084	aldo-keto reductase AKR2E4-like	Akr1B	NA	820.963	1.9765	4.98e-05
LOC112046672	protein phosphatase PHLPP-like protein isoform X1	Phlpp	NA	177.486	2.28709	5.02e-05
LOC112052794	organic cation transporter protein-like	CG7458	NA	184.748	-1.54565	5.26e-05
LOC112044995	protein bowel	bowl	eyespot_up	3218.57	0.295912	5.27e-05
LOC112055336	reticulocyte-binding protein 2 homolog a-like	LOC112055336	NA	608.976	0.802841	5.31e-05
LOC112046119	microtubule-associated protein futsch-like	futsch	eyespot_up	1475.7	-0.960186	5.31e-05
LOC112054276	stress-induced-phosphoprotein 1	Hop	NA	6775.69	0.301482	5.35e-05
LOC112056505	signal peptidase complex subunit 1	Spase12	eyespot_up	1916.81	-0.467428	5.5e-05
LOC112049064	targeting protein for Xklp2-like	Hrs	NA	6073.8	0.817084	5.7e-05
LOC112051034	anaphase-promoting complex subunit 4	APC4	NA	1200.52	0.474175	5.89e-05
LOC112055823	cleft lip and palate transmembrane protein 1 homolog	CG3702	NA	4111.36	-0.339449	6.23e-05
LOC112053365	G-protein coupled receptor 143-like	LOC112053365	NA	533.163	-0.551702	6.38e-05
LOC112053100	serine/threonine-protein kinase VRK1	ball	NA	1586.55	0.368763	6.4e-05
LOC112057804	conserved oligomeric Golgi complex subunit 4	Cog4	NA	741.756	-0.366165	6.58e-05
LOC112058290	dolichyl-diphosphooligosaccharide--protein glycosyltransferase subunit STT3A	Stt3A	NA	9076.67	-0.46459	6.59e-05
LOC112055453	ribosome biogenesis protein BOP1 homolog	CG5033	NA	3036.17	-0.336826	6.59e-05
LOC112057014	protein disulfide-isomerase	Pdi	NA	30398.5	-0.352329	6.59e-05
LOC112057294	aldehyde dehydrogenase, dimeric NADP-preferring isoform X2	Aldh-III	NA	1314.43	-0.492828	6.59e-05
LOC112054844	ras-related and estrogen-regulated growth inhibitor-like protein	CG8519	NA	847.954	-0.670159	6.67e-05
LOC112044234	integrin alpha-9-like	LOC112044234	NA	193.711	-1.18058	6.97e-05
LOC112057140	#N/A	#N/A	NA	25459.4	-0.608841	6.97e-05
LOC112050949	phosphate carrier protein, mitochondrial-like	Mpcp1	NA	9716.3	-0.303447	6.99e-05
LOC112051108	importin subunit beta-1 isoform X1	Fs(2)Ket	NA	6044.59	0.41583	7e-05
LOC112052565	integrin beta pat-3-like	Itgbn	NA	313.486	1.16508	7.07e-05
LOC112053513	laminin subunit beta-1	LanB1	NA	12114.7	0.355357	7.07e-05
LOC112048460	uncharacterized protein LOC112048460	qsm	NA	16138.9	-0.85731	7.07e-05
LOC112055817	exportin-1	emb	NA	5925.56	0.270176	7.16e-05
LOC112053563	dnaJ homolog subfamily A member 1	Droj2	NA	2395.69	0.346413	7.46e-05
LOC112057965	centromere protein L	LOC112057965	NA	1533.76	0.635359	7.72e-05
LOC112051565	clathrin heavy chain	Chc	NA	81.3427	1.71152	7.84e-05
LOC112055569	Chorion peroxidase	HPX6	NA	65.2226	-3.07381	7.99e-05
LOC112046488	ankyrin repeat and fibronectin type-III domain-containing protein 1 isoform X6	wake	NA	4178.46	0.302959	8.01e-05
LOC112047628	proton-coupled amino acid transporter-like protein pathetic	CG8785	NA	73.8391	-3.32583	8.14e-05
LOC112056572	E3 ubiquitin-protein ligase CBL-B-B isoform X1	Cbl	NA	1421.78	0.634606	8.23e-05
LOC112057115	SH2 domain-containing protein 4B-like	LOC112057115	NA	466.059	8.49525	8.28e-05
LOC112049730	uncharacterized protein LOC112049730	LOC112049730	NA	3387.98	0.573699	8.31e-05
LOC112046533	protein MIS12 homolog	LOC112046533	NA	1292.13	0.689629	8.31e-05
LOC112045571	superoxide dismutase [Mn], mitochondrial	Sod2	NA	3135.25	-0.276828	8.4e-05
LOC112056084	uncharacterized protein LOC112056084	CG13313	NA	1253.04	-0.685353	8.54e-05
LOC112044729	cytochrome P450 6B7-like	Cyp6a2	NA	1139.58	-1.14407	8.55e-05
LOC112049420	synaptic vesicle glycoprotein 2B-like	CG3690	NA	138.141	-1.6826	8.55e-05
LOC112053788	low density lipoprotein receptor adapter protein 1-A	CG14968	NA	258.175	2.25744	8.62e-05
LOC112047049	WD repeat-containing protein CG11141	CG11141	NA	744.086	0.423827	8.73e-05
LOC112051777	uncharacterized protein LOC112051777	tyn	NA	21882.2	0.766233	8.87e-05
LOC112053505	fizzy-related protein homolog	fzr	NA	421.922	0.757128	9e-05
LOC112044717	protein extra-macrochaetae	Emc	NA	11933.7	0.731489	9.21e-05
LOC112057029	protogenin A-like	SPEG	NA	102.597	9.71173	9.33e-05
LOC112054730	DNA-directed RNA polymerase III subunit RPC1	Rpc160	NA	2895.74	0.275579	9.55e-05
LOC112050737	protein strawberry notch isoform X1	sno	NA	4736.61	-0.240025	9.63e-05
LOC112049784	15-hydroxyprostaglandin dehydrogenase [NAD(+)]-like	Pdh	NA	195.024	1.27795	9.95e-05
LOC112043156	peroxisomal membrane protein PMP34	PMP34	NA	259.207	-0.720561	0.00010062
LOC112050559	tumor suppressor candidate 3	Ostgamma	NA	2361.83	-0.451202	0.000104457
LOC112053432	BAM19557.1 CG13675	CG13675	NA	134.33	2.55375	0.000105082
LOC112049006	peroxisomal membrane protein PEX13-like	LOC112049006	NA	573.537	-0.924554	0.00010571
LOC112058093	poly(A) polymerase type 3	hrg	NA	1910.81	0.397147	0.00010571
LOC112043625	retinoid-inducible serine carboxypeptidase-like	CG32483	NA	180.051	-1.28842	0.000106641
LOC112055869	transmembrane protein 151B-like	LOC112055869	NA	59.1777	1.65547	0.00010987
LOC112058007	probable splicing factor, arginine/serine-rich 7	Srp54	NA	4259.49	-0.315671	0.000116459
LOC112055076	OWR52865.1 osiris 9 precursor	Osi9	NA	281.62	0.975547	0.000116573
LOC112052130	uncharacterized protein LOC112052130 isoform X1	CG14830	NA	272.759	0.699098	0.000123551
LOC112046181	matrix metalloproteinase-2-like	Mmp2	NA	1784.88	0.778954	0.000123611
LOC112046745	transcription factor stalky-like	LOC112046745	NA	2113.7	0.47964	0.000124245
LOC112047861	protein kintoun	LOC112047861	NA	2201.02	0.309166	0.000129196
LOC112045530	proton-coupled amino acid transporter-like protein CG1139 isoform X1	CG43693	NA	1367.18	-0.911267	0.000130289
LOC112052708	G2/mitotic-specific cyclin-B	CycB	NA	3546.36	0.803816	0.000131006
LOC112057430	protein LSM14 homolog B-A	tral	NA	235.944	10.863	0.000131735
LOC112043926	solute carrier family 25 member 35-like isoform X1	CG18327	NA	120.198	2.07342	0.000132769
LOC112055981	39S ribosomal protein L43, mitochondrial	mRpL43	NA	535.014	0.469699	0.000133368
LOC112053055	sex peptide receptor-like	MsR1	NA	70.5218	1.95257	0.000135035
LOC112052296	serine/threonine-protein kinase Tor-like	TOR	NA	1211.47	-0.396793	0.000135293
LOC112053348	tRNA-dihydrouridine(20) synthase [NAD(P)+]-like	CG1434	NA	505.491	0.585133	0.000140907
LOC112056956	zinc finger C2HC domain-containing protein 1C	CG42675	NA	1919.75	0.626816	0.000140907
LOC112057452	transcription initiation factor TFIID subunit 2	Taf2	NA	89.6094	2.27509	0.000142298
LOC112043911	zinc finger protein 2-like	CG43347	NA	715.518	-1.56118	0.000142493
LOC112051764	palmitoyl-protein thioesterase 1	Ppt1	NA	885.551	-0.637079	0.000143546
LOC112056754	ubiquitin-conjugating enzyme E2Q-like protein CG4502	CG4502	NA	708.847	0.634299	0.00014667
LOC112050189	uncharacterized protein LOC112050189	LOC112050189	NA	70.5841	1.72489	0.000147667
LOC112049757	zinc finger MIZ domain-containing protein 1	tna	NA	4128.58	-0.311115	0.000152469
LOC112056194	zinc finger protein 260-like isoform X2	LOC112056194	NA	380.585	1.35392	0.000154005
LOC112053629	lachesin-like	DIP-gamma	NA	191.456	-1.37772	0.00015546
LOC112047091	zinc finger protein 431-like	LOC112047091	NA	637.838	0.52889	0.000157312
LOC112055541	cullin-1	Cul1	NA	6550.49	-0.284267	0.000158108
LOC112053663	phosphoserine phosphatase isoform X2	aay	NA	1012.6	-0.851207	0.000159758
LOC112051905	cytochrome P450 4d2-like	Cyp4d8	NA	17.6327	-3.80886	0.00016482
LOC112047674	nose resistant to fluoxetine protein 6-like	CG42329	NA	16.5217	-3.46111	0.00016962
LOC112045779	elongation of very long chain fatty acids protein AAEL008004-like	sit	NA	26.3641	-4.62005	0.000170053
LOC112048578	E3 ubiquitin-protein ligase NRDP1 isoform X1	elgi	NA	1299.62	-0.414761	0.000170144
LOC112050197	tyrosine-protein kinase Drl	dnt	NA	896.711	-0.357517	0.000170563
LOC112058625	titin homolog	LOC112058625	NA	5627.83	-0.737392	0.000170597
LOC112047609	juvenile hormone esterase-like isoform X1	clt	NA	8770.92	-0.482293	0.00017425
LOC112047768	uncharacterized protein LOC112047768	LOC112047768	eyespot_up	8323.36	0.487322	0.00017425
LOC112052298	serine/threonine-protein kinase Tor-like	TOR	NA	572.713	-0.484565	0.000174271
LOC112052431	mucin-like protein	LOC112052431	NA	551.664	-0.43816	0.000174706
LOC112056791	protein muscleblind isoform X2	mbl	NA	7418.51	-0.326715	0.000175444
LOC112043410	uncharacterized protein LOC112043410	LOC112043410	NA	434.416	0.57433	0.000180014
LOC112057899	mucin-5AC isoform X1	Cht6	NA	8995.04	-0.862157	0.000180014
LOC112054603	#N/A	#N/A	NA	502.338	-0.672247	0.000183783
LOC112056481	low affinity immunoglobulin epsilon Fc receptor isoform X1	CTLMA6	NA	687.868	-0.847166	0.000184214
LOC112053404	Kv channel-interacting protein 1	CG5890	NA	25.1054	4.53644	0.000185898
LOC112052885	ecdysone-inducible protein E75 isoform X1	E75	NA	9652.7	0.939569	0.000190328
LOC112051376	N-acylneuraminate-9-phosphatase	CG15771	NA	346.41	-0.826785	0.00019062
LOC112043647	trafficking protein particle complex subunit 4	Trs23	NA	789.475	-0.394982	0.00019179
LOC112045711	serine protease snake-like	CG11843	eyespot_down	1225.5	-0.978564	0.000199935
LOC112054602	ornithine decarboxylase 1-like	Odc1	NA	1701.52	-0.646615	0.000200894
LOC112049914	uncharacterized protein LOC112049914	LOC112049914	NA	217.63	1.5984	0.000203155
LOC112054819	ras association domain-containing protein 10	LOC112054819	NA	1295.53	-0.727932	0.000206137
LOC112045695	uncharacterized protein LOC112045695	LOC112045695	NA	577.906	-0.493607	0.000206594
LOC112058417	inter-alpha-trypsin inhibitor heavy chain H6-like isoform X2	LOC112058417	eyespot_down	461.741	-2.34048	0.000209053
LOC112044040	ankyrin-3-like isoform X1	Ank2	NA	4897.96	0.452986	0.000209593
LOC112050929	ATPase family AAA domain-containing protein 2-like isoform X1	TER94	NA	504.394	0.541553	0.000209737
LOC112053173	cytochrome P450 6a2-like	Cyp6a13	NA	222.182	-1.05635	0.000210118
LOC112051872	G2/mitotic-specific cyclin-B3 isoform X1	CycB3	NA	5573.32	0.763261	0.000211407
LOC112053330	charged multivesicular body protein 2a	Vps2	NA	1251.43	-0.3015	0.000218352
LOC112043691	uncharacterized protein LOC112043691	LOC112043691	NA	577.671	0.650816	0.000225576
LOC112044994	purine nucleoside phosphorylase isoform X1	PNP	NA	1062.47	-0.848209	0.000227046
LOC112043543	cuticle protein 10.9-like	LOC112043543	NA	77.9697	-3.80755	0.000229799
LOC112057692	uncharacterized protein LOC112057692	LOC112057692	NA	2858.06	0.615161	0.000233053
LOC112046830	RNA-binding protein MEX3B	CG11360	eyespot_up	14534.6	-0.329897	0.000233455
LOC112055296	unconventional myosin-XV	Myo10A	NA	1765.32	0.350217	0.000240058
LOC112046928	uncharacterized protein LOC112046928	m	NA	2359.84	0.685679	0.000247964
LOC112043696	uncharacterized protein LOC112043696	LOC112043696	NA	270.668	1.95216	0.000248273
LOC112054202	diphthine--ammonia ligase	CG1578	NA	904.427	-0.476388	0.000261284
LOC112044372	rho GTPase-activating protein 11A-like	LOC112044372	NA	1602.7	0.694418	0.000261762
LOC112047698	phosphatidylinositol-glycan biosynthesis class F protein	LOC112047698	NA	501.9	-0.795931	0.000261762
LOC112056049	thioredoxin domain-containing protein 9	CG4511	NA	1874.51	0.415373	0.000269361
LOC112051731	chitooligosaccharidolytic beta-N-acetylglucosaminidase	Hexo2	NA	1051.47	-0.57448	0.000277252
LOC112053325	lysoplasmalogenase-like protein TMEM86A	LOC112053325	NA	372.527	-0.514869	0.000277252
LOC112050942	THAP domain-containing protein 4-like	LOC112050942	NA	50.9006	7.745	0.000278274
LOC112046907	putative prIL-16	bbg	NA	26609.9	-0.449032	0.000280129
LOC112045108	kinesin-like protein KIF23	pav	NA	2008.62	0.576858	0.000289306
LOC112049627	protein ALP1-like	LOC112049627	NA	124.938	1.54248	0.000294498
LOC112042931	uncharacterized protein LOC112042931	LOC112042931	NA	147.668	1.27368	0.000294986
LOC112043855	polypeptide N-acetylgalactosaminyltransferase 1-like isoform X5	LOC112043855	NA	884.047	-0.404191	0.000302344
LOC112056325	tetratricopeptide repeat protein 4	Dpit47	NA	1063.45	-0.946228	0.000302344
LOC112053476	protein spire	spir	NA	2249.46	-0.518735	0.000302747
LOC112045763	uncharacterized protein ZK1073.1 isoform X4	CG2082	NA	106.289	1.35068	0.000304924
LOC112049782	baculoviral IAP repeat-containing protein 5	Det	NA	1156.07	0.76189	0.000304924
LOC112050427	GTPase-activating Rap/Ran-GAP domain-like protein 3	GARNL3	NA	1120.64	7.4897	0.000304924
LOC112049553	complexin isoform X1	cpx	NA	620.965	-0.782767	0.000306859
LOC112045542	vacuolar protein sorting-associated protein 11 homolog	Vps11	NA	1347.18	-0.289202	0.000311329
LOC112046603	zinc finger protein 235-like	LOC112046603	NA	453.241	0.568228	0.000311329
LOC112051427	isocitrate dehydrogenase [NADP] cytoplasmic-like	Idh	NA	6505.08	-0.438935	0.000311329
LOC112046602	uncharacterized protein LOC112046602	LOC112046602	NA	297.227	1.49835	0.000311583
LOC112051364	#N/A	#N/A	NA	11214.4	0.661732	0.000311801
LOC112048152	uncharacterized protein LOC112048152	LOC112048152	NA	15.7367	-3.14263	0.000312147
LOC112058353	kelch-like protein 26 isoform X1	LOC112058353	NA	120.054	-0.912275	0.00032045
LOC112047992	probable 2-oxoglutarate dehydrogenase E1 component DHKTD1 homolog, mitochondrial	CG1544	NA	257.672	-1.31628	0.000329478
LOC112054517	cytochrome P450 4C1-like	Cyp4c3	NA	241.861	1.92328	0.000330297
LOC112057046	glutamate--cysteine ligase regulatory subunit	Gclm	NA	295.242	-0.728467	0.000330297
LOC112042983	lachesin-like	DIP-lambda	NA	36.774	3.98659	0.000330607
LOC112047367	facilitated trehalose transporter Tret1-like	Tret1-2	NA	323.886	1.55868	0.000333697
LOC112051419	probable serine incorporator isoform X1	TMS1	NA	2405.27	-0.495063	0.000333697
LOC112048418	serine/threonine-protein phosphatase alpha-2 isoform isoform X1	Pp1alpha-96A	NA	15142.7	0.264176	0.000334372
LOC112050245	heparan-alpha-glucosaminide N-acetyltransferase-like	CG6903	NA	4617.17	-0.351927	0.000334626
LOC112052577	breast cancer metastasis-suppressor 1-like protein	Brms1	NA	341.222	1.29251	0.00033839
LOC112054582	succinate dehydrogenase [ubiquinone] cytochrome b small subunit, mitochondrial	SdhD	NA	1011.23	0.389583	0.000339338
LOC112055928	venom acid phosphatase Acph-1-like	LOC112055928	NA	109.275	-1.45898	0.000339338
LOC112058570	probable methyltransferase TARBP1	CG18596	NA	1071.92	-0.376386	0.000345222
LOC112045224	cytochrome P450 6B6-like	Cyp6a2	eyespot_down	40.5005	-2.47867	0.000347353
LOC112058117	probable deoxyhypusine synthase	CG8005	NA	1101.05	-0.348948	0.000351867
LOC112055487	40S ribosomal protein S27	RpS27	NA	16677	-0.327501	0.000352194
LOC112049094	origin recognition complex subunit 3	Orc3	NA	1040.64	0.50653	0.000359247
LOC112052459	4-aminobutyrate aminotransferase, mitochondrial	Gabat	NA	685.14	-0.691674	0.000362383
LOC112048161	kinesin-related protein 2-like	LOC112048161	NA	1133.66	0.435395	0.000363208
LOC112045455	UDP-N-acetylglucosamine--peptide N-acetylglucosaminyltransferase 110 kDa subunit isoform X1	sxc	NA	3724.56	-0.369326	0.000365076
LOC112050732	cyclin-dependent kinase 2-like	Cdk2	NA	1513.4	0.405756	0.000365076
LOC112057236	uncharacterized protein LOC112057236	LOC112057236	NA	67.8551	-3.1658	0.000365076
LOC112046479	uncharacterized protein LOC112046479	LOC112046479	NA	18.7976	2.7983	0.000373346
LOC112048162	ribokinase-like isoform X1	CG13369	NA	182.315	1.01072	0.000373346
LOC112055568	ubiquitin-like modifier-activating enzyme 5	Uba5	NA	1021	-0.432155	0.000373346
LOC112046058	centromere protein F	LOC112046058	NA	7539.63	0.955741	0.000388329
LOC112046369	zinc finger protein basonuclin-2-like	disco-r	NA	1037.7	1.61408	0.000388483
LOC112049298	regulator of nonsense transcripts 3B-like	LOC112049298	NA	3264.41	-0.384165	0.000388483
LOC112052466	uncharacterized protein LOC112052466 isoform X3	LOC112052466	NA	437.163	-0.518188	0.000392654
LOC112044248	uncharacterized LOC106127219	CG7991	NA	206.156	1.73437	0.00039336
LOC112053032	membrane-associated protein Hem	Hem	NA	2579.86	0.245785	0.000400282
LOC112044286	YEATS domain-containing protein 4	Gas41	eyespot_up	669.039	0.547888	0.000402761
LOC112044088	enkurin domain-containing protein 1-like	CG11125	NA	826.655	0.581563	0.000416325
LOC112057277	Retrotransposable element Tf2 155 kDa protein type 2	LOC112057277	NA	155.683	1.39867	0.000420217
LOC112048508	uncharacterized protein LOC112048508	CG33120	NA	262.257	1.83908	0.000423242
LOC112053349	protein big brother-like	Bgb	NA	241.977	0.797248	0.000433159
LOC112046528	long-chain-fatty-acid--CoA ligase 5 isoform X2	CG3961	eyespot_up	2470.23	-0.864382	0.000437061
LOC112051748	maternal protein tudor-like isoform X2	tud	NA	1041.33	0.554811	0.000439131
LOC112046137	protein VAC14 homolog isoform X1	CG5608	NA	1974.44	-0.303999	0.000440157
LOC112057942	toll-like receptor Tollo	Tollo	NA	10022.8	-0.492063	0.000443957
LOC112055815	Down syndrome cell adhesion molecule-like protein Dscam2 isoform X1	Dscam	NA	3126.37	-0.472681	0.000446771
LOC112046832	ral GTPase-activating protein subunit beta	CG34408	NA	1952.93	-0.273557	0.000449234
LOC112048234	trehalase-like isoform X1	Treh	NA	519.644	1.07762	0.000449234
LOC112052033	centrosomal protein of 135 kDa	Cep135	NA	743.093	0.396902	0.000452411
LOC112044780	meteorin-like protein	LOC112044780	NA	549.246	1.13943	0.000452661
LOC112053496	tensin-2-like isoform X3	PVRAP	NA	1072.66	-0.572639	0.000452661
LOC112056277	aurora kinase B-like	aurB	NA	2527.48	0.659618	0.000453638
LOC112047974	protein arginine N-methyltransferase 1	Art1	NA	6580.11	0.473935	0.000455498
LOC112057350	kynurenine 3-monooxygenase	cn	NA	27.4858	2.0804	0.000464895
LOC112052397	nucleosome-remodeling factor subunit NURF301	E(bx)	eyespot_up	6581.71	0.247465	0.000470717
LOC112054174	protein KRTCAP2 homolog	CG31460	NA	887.679	-0.472238	0.000471626
LOC112051279	zinc finger RNA-binding protein isoform X1	Zn72D	NA	13100.9	-0.228309	0.000475111
LOC112043851	polypeptide N-acetylgalactosaminyltransferase 1-like isoform X1	Pgant1	NA	1128.09	-0.455247	0.000477616
LOC112048383	ELAV-like protein 1	elav	NA	4232.82	0.405507	0.00047941
LOC112047864	Krueppel-like factor luna isoform X2	luna	NA	988.429	0.490705	0.000480153
LOC112046658	allergen Api m 6-like	LOC112046658	NA	11.8782	-6.66603	0.000489544
LOC112043681	#N/A	#N/A	NA	112.576	1.0153	0.000508394
LOC112051042	LAS1-like protein	LOC112051042	NA	1203.32	0.501174	0.000511389
LOC112049214	zinc finger protein 2 homolog isoform X1	LOC112049214	NA	3575.1	-0.480969	0.00051292
LOC112049272	post-GPI attachment to proteins factor 2-like	CG7990	NA	107.173	2.58493	0.00051292
LOC112048310	protein unzipped	uzip	NA	906.425	0.3322	0.000516102
LOC112046593	protein sickie isoform X1	sick	NA	5517.37	-0.260577	0.00052283
LOC112048402	separin isoform X2	Sse	NA	2048.29	0.653301	0.00052839
LOC112043867	solute carrier family 2, facilitated glucose transporter member 3-like isoform X1	sut1	NA	2008.88	0.541497	0.000532884
LOC112051261	solute carrier family 12 member 8	CG12773	NA	1684.21	-0.308567	0.000532884
LOC112051424	zinc finger protein 704	Glut4EF	NA	331.321	1.47543	0.000552492
LOC112046466	rab GTPase-binding effector protein 1 isoform X1	Rbpn-5	NA	2256.73	-0.290444	0.00056501
LOC112046992	uncharacterized protein LOC112046992	LOC112046992	NA	33.7935	-1.95464	0.00057233
LOC112056497	transmembrane emp24 domain-containing protein eca	eca	NA	1066.73	-0.456905	0.000588008
LOC112050021	androgen-dependent TFPI-regulating protein-like	LOC112050021	NA	74.481	2.3724	0.000593153
LOC112050888	bifunctional lysine-specific demethylase and histidyl-hydroxylase NO66	NO66	NA	1634.9	0.349151	0.000596183
LOC112047686	meiosis-specific nuclear structural protein 1-like	LOC112047686	NA	1058.72	1.09067	0.000598037
LOC112053176	presequence protease, mitochondrial	CG3107	NA	1521.71	0.453673	0.000601773
LOC112051619	protein ELYS isoform X2	Elys	NA	6219.81	0.230133	0.000602391
LOC112058491	glucose 1,6-bisphosphate synthase	Pgm2a	NA	363.795	-0.574711	0.000604496
LOC112049399	sorting nexin-12	Snx3	NA	1559.72	0.463078	0.000605789
LOC112049197	ets DNA-binding protein pokkuri	aop	NA	1133.27	0.61346	0.00061991
LOC112045488	calcium/calmodulin-dependent 3',5'-cyclic nucleotide phosphodiesterase 1 isoform X1	Pde1c	NA	141.664	-1.39904	0.000623308
LOC112055457	ralA-binding protein 1 isoform X2	Rlip	NA	1303.21	-0.48644	0.000624951
LOC112057708	NGFI-A-binding protein homolog	nab	NA	1226.03	-0.948871	0.00062981
LOC112043718	yellow-c	yel-c	NA	460.847	-1.03817	0.000629906
LOC112058237	coiled-coil domain-containing protein 25	CG4593	NA	1148.34	0.328589	0.000629906
LOC112044839	epidermal growth factor receptor substrate 15-like 1	Eps-15	NA	678.999	0.567789	0.000640166
LOC112054721	serine protease nudel-like isoform X1	ImpE1	NA	753.211	-0.68344	0.000640629
LOC112044939	DIS3-like exonuclease 2	Dis3l2	NA	2037.17	0.458757	0.000648828
LOC112049113	sushi, von Willebrand factor type A, EGF and pentraxin domain-containing protein 1	fw	NA	569.297	-0.677038	0.000655555
LOC112045290	stress-associated endoplasmic reticulum protein 2	CG32276	eyespot_up	10420.4	-0.406023	0.000659091
LOC112048457	mitochondrial genome maintenance exonuclease 1-like	LOC112048457	NA	1531.94	-0.469178	0.000659594
LOC112044343	uncharacterized protein LOC112044343	LOC112044343	NA	620.006	-0.505497	0.000660949
LOC112045607	uncharacterized protein LOC112045607	LOC112045607	NA	977.22	0.589659	0.000675281
LOC112045233	cysteine and histidine-rich domain-containing protein	CHORD	NA	1179.12	0.445975	0.000676779
LOC112052645	heat shock 70 kDa protein cognate 4	Hsc70-4	NA	192267	0.389555	0.000683761
LOC112054595	heat shock 70 kDa protein cognate 3	Hsc70-3	eyespot_up	65733.2	-0.596725	0.000683761
LOC112043417	putative pipsqueak	psq	NA	64.0654	-1.47379	0.000706758
LOC112044621	atypical protein kinase C isoform X2	aPKC	NA	3058.05	0.277797	0.000706758
LOC112050703	uncharacterized protein LOC112050703	LOC112050703	NA	948.092	-0.363225	0.000706758
LOC112053401	phenoloxidase-activating factor 2-like	CG5390	NA	2175.98	-0.870368	0.000706758
LOC112055399	dihydropteridine reductase	Dhpr	NA	2791.53	-0.610361	0.000708786
LOC112046474	GATOR complex protein WDR24	Wdr24	NA	601.286	-0.51505	0.000710614
LOC112048964	polypeptide N-acetylgalactosaminyltransferase 3-like	pgant3	NA	449.319	-0.469053	0.000732691
LOC112050707	mothers against decapentaplegic homolog 6	Dad	eyespot_down	1087.97	-0.369886	0.000732691
LOC112058170	60S acidic ribosomal protein P0	RpLP0	NA	51477.6	-0.340616	0.000732691
LOC112057688	regulator of G-protein signaling loco	loco	NA	856.177	0.372995	0.000735504
LOC112053994	DNA mismatch repair protein Mlh1	Mlh1	NA	804	0.489623	0.000763574
LOC112055806	ruvB-like helicase 1	pont	NA	4209.51	0.312517	0.000767499
LOC112045003	NFU1 iron-sulfur cluster scaffold homolog, mitochondrial-like	CG33502	NA	520.612	0.671792	0.00078316
LOC112058000	synaptic vesicle membrane protein VAT-1 homolog-like isoform X1	Fdh	NA	33401.9	-0.295071	0.000787769
LOC112043930	plasminogen activator inhibitor 1-like	Spn28B	NA	591.174	-1.07389	0.000787827
LOC112053258	endoplasmic reticulum resident protein 44	CG9911	NA	2674.35	-0.3735	0.000788966
LOC112049372	zinc finger protein 260-like	LOC112049372	NA	717.393	0.664583	0.000795038
LOC112055175	40S ribosomal protein S23	RpS23	NA	68403.9	-0.250405	0.00081829
LOC112047235	cyclic GMP-AMP synthase-like	LOC112047235	NA	979.226	1.05245	0.000820289
LOC112057559	#N/A	#N/A	NA	26.0161	7.76273	0.000820634
LOC112042851	uncharacterized protein LOC112042851	LOC112042851	NA	84.3268	-2.60847	0.000821057
LOC112052275	sorting nexin-13-like isoform X1	snz	NA	579.723	-0.44371	0.000824074
LOC112043482	uncharacterized protein LOC112043482 isoform X1	LOC112043482	NA	3790.05	-0.656816	0.0008308
LOC112045305	microtubule-actin cross-linking factor 1 isoform X2	shot	eyespot_up	12603.3	-0.555922	0.000835062
LOC112042899	pre-mRNA 3'-end-processing factor FIP1	Fip1	NA	2334.34	0.400596	0.000836488
LOC112053178	protein RRNAD1-like	LOC112053178	NA	121.364	-0.978161	0.000836488
LOC112053041	haspin-like protein	Haspin	NA	3271.31	0.369089	0.000839276
LOC112055502	transmembrane protein 68 isoform X1	CG34348	NA	1106.55	-0.493009	0.000839872
LOC112051228	nuclear speckle splicing regulatory protein 1	CG15747	NA	992.826	0.362873	0.000848499
LOC112051385	C-C chemokine receptor type 7-like	LOC112051385	NA	1107.04	0.773682	0.000854937
LOC112044703	serine/arginine-rich splicing factor 7-like isoform X2	x16	NA	9635.41	0.323482	0.000859119
LOC112053366	protein crossbronx homolog	CG46338	NA	360.025	-0.610319	0.000867606
LOC112051842	upstream stimulatory factor 2	Usf	NA	408.966	0.440237	0.000875608
LOC112043163	protein TMEPAI isoform X3	LOC112043163	NA	3533.64	-0.491533	0.000877567
LOC112058479	transmembrane protein 87A	CG17660	NA	1728.31	-0.25361	0.000883446
LOC112045360	sialin-like isoform X1	CG9864	NA	3381.03	-1.03123	0.000902822
LOC112049146	#N/A	#N/A	NA	75607.4	-0.761047	0.000910709
LOC112044848	glutathione S-transferase E14-like	GstE2	NA	16.5827	-3.62249	0.000911346
LOC112045734	paramyosin, short form isoform X2	Prm	NA	86.812	-2.00153	0.000914488
LOC112051701	#N/A	#N/A	NA	867.112	-0.583211	0.000914488
LOC112046200	probable RNA-binding protein 19	CG3335	NA	1815.02	0.360561	0.000915051
LOC112045661	disks large-associated protein 5 isoform X2	mars	NA	4688.65	0.43065	0.00092451
LOC112054647	non-structural maintenance of chromosomes element 3 homolog	LOC112054647	NA	514.892	0.483943	0.00092451
LOC112050171	protein obstructor-E-like	LOC112050171	NA	6.11655	-5.66663	0.000928455
LOC112058410	protein 4.1 homolog isoform X1	cora	NA	1888.17	0.650583	0.000941208
LOC112058536	sodium/hydrogen exchanger 9B2-like isoform X1	Nha1	NA	392.456	-1.45607	0.000950396
LOC112053695	xin actin-binding repeat-containing protein 2 isoform X1	pot	eyespot_up	7858.09	-0.425878	0.000955137
LOC112047223	DNA replication licensing factor Mcm5	Mcm5	NA	3592.86	0.439097	0.000964805
LOC112052601	Kielin/chordin-like protein	CG31869	NA	87798.2	0.451754	0.000969754
LOC112057913	B-cell receptor-associated protein 31	CG13887	NA	2485.91	-0.232468	0.000972559
LOC112044925	dehydrogenase/reductase SDR family member 4	CG10672	NA	658.407	0.430142	0.000995491
LOC112051954	shootin-1-like	LOC112051954	NA	523.23	-0.493351	0.000995491
LOC112051604	cytochrome c oxidase subunit 7C, mitochondrial-like	COX7C	NA	1193.27	0.478188	0.00100566
LOC112057030	exportin-2	Cas	NA	123.517	-9.32312	0.00100566
LOC112043236	glycosylphosphatidylinositol anchor attachment 1 protein	GAA1	NA	1507.99	-0.416202	0.00100624
LOC112047408	serine/threonine-protein phosphatase 1 regulatory subunit 10-like	PNUTS	NA	4502.62	-0.298526	0.00100624
LOC112051027	lymphokine-activated killer T-cell-originated protein kinase	CG8173	NA	2535.09	0.672159	0.00100624
LOC112055863	huntingtin	LOC112055863	NA	2238.7	-0.716723	0.00100858
LOC112058456	ubiquitin-conjugating enzyme E2 C	vih	NA	2526.93	0.655458	0.00100873
LOC112043434	caspase-8	Dredd	NA	1077.98	0.34822	0.00102295
LOC112051030	farnesyl pyrophosphate synthase-like	Fpps	NA	2004.04	-0.34662	0.00102295
LOC112056244	cyclin-dependent kinase 6	Cdk4	NA	1122.3	-0.354064	0.00102341
[truncated: 1,222 more rows]

## Sheet: P50
DEGs between seasonal forms during P50
[truncated: 2,231 more rows]
