# Supplementary material for: A Transcriptomic Atlas Underlying Developmental Plasticity of Seasonal Forms of Bicyclus anynana Butterflies
Source: Mol Biol Evol. 2022 Jun 9;39(6):msac126. doi: 10.1093/molbev/msac126 (PMC9218548; doi:10.1093/molbev/msac126)
Supplement: msac126_Supplementary_Data [file msac126_supplementary_data.zip › Sup.Table 6.xlsx]

## Sheet: Wr60
DSGs between seasonal forms during Wr60
Gene (NCBI B. anynana v1.2 genome gene ID)	Description	Symbol	eyespot expression (NA, not DE between eyespot and non-eyespot; eyespot_up, up-regulated in eyespot compared with non-eyespot; eyespot_down, down-regulated in eyespot compared with non-eyespot)	FDR	∆PSI(DS-WS)	Type
LOC112042799	HIRA-interacting protein 3	LOC112042799	NA	2.58e-05	-0.352	A3SS
LOC112042809	uncharacterized protein LOC112042809 isoform X2	LOC112042809	NA	0.0119716	0.454	A5SS
LOC112042847	uncharacterized protein LOC112042847 isoform X1	LOC112042847	eyespot_down	0.000434914	0.026	SE
LOC112042854	vacuolar protein sorting-associated protein 13 isoform X1	Vps13	NA	0.0162364	-0.123	SE
LOC112042858	probable E3 ubiquitin-protein ligase HERC4 isoform X1	Herc4	NA	0	0.168	SE
LOC112042894	basement membrane-specific heparan sulfate proteoglycan core protein isoform X1	trol-	NA	0	0.391	SE
LOC112042897	DDB1- and CUL4-associated factor 8	CG8001	NA	0.00229467	-0.203	A5SS
LOC112042900	Neuronal pentraxin-2	b6	eyespot_up	5.93e-06	-0.055	SE
LOC112042907	triple functional domain protein isoform X2	trio	NA	0	0.081	SE
LOC112042919	serine/arginine repetitive matrix protein 2-like isoform X1	CG7065	NA	0.000378922	0.164	SE
LOC112042935	protein lap4-like isoform X9	scrib	NA	9.87e-05	0.228	SE
LOC112042951	putative deoxyribonuclease TATDN1	CG3358	NA	3.61e-11	0.187	A3SS
LOC112042985	protein held out wings isoform X5	how	NA	0.00122762	-0.096	A3SS
LOC112043011	N-alpha-acetyltransferase 35, NatC auxiliary subunit isoform X1	Naa35	NA	0.0265615	0.286	MXE
LOC112043022	mitochondrial ribonuclease P protein 1 homolog	rswl	NA	3.22e-07	0.117	SE
LOC112043028	KPJ08715.1 Zinc finger protein 40	shn	NA	0.0116674	0.107	A3SS
LOC112043029	proteasomal ubiquitin receptor ADRM1 isoform X1	Rpn13	NA	0.0161858	-0.059	A5SS
LOC112043032	tumor protein D54 isoform X1	CG5174	NA	0	-0.201	SE
LOC112043045	transcriptional coactivator YAP1 isoform X2	yki	NA	0.000103457	-0.242	SE
LOC112043066	mitochondrial import inner membrane translocase subunit TIM14	CG7394	NA	6.99e-05	0.025	RI
LOC112043077	importin-5	Karybeta3	NA	0.0131013	0.011	A3SS
LOC112043134	ethanolamine-phosphate cytidylyltransferase isoform X1	Pect	NA	2.67e-09	0.219	SE
LOC112043136	zinc finger CCCH domain-containing protein 18 isoform X2	CG1677	eyespot_up	7.07e-09	-0.136	SE
LOC112043143	uncharacterized protein LOC112043143	CG2310	NA	0.00082921	-0.544	SE
LOC112043159	general transcription and DNA repair factor IIH helicase subunit XPB	hay	NA	1.28e-06	-0.079	SE
LOC112043205	dynein heavy chain 2, axonemal	kl-2	NA	0.0161412	-0.391	MXE
LOC112043257	ferrochelatase, mitochondrial	FeCH	NA	0.000158603	0.05	SE
LOC112043268	transcription termination factor 5, mitochondrial-like	LOC112043268	NA	0.00123902	-0.102	A5SS
LOC112043271	protein ECT2 isoform X3	pbl	NA	0.0467358	0.137	SE
LOC112043283	transport and Golgi organization protein 11	Tango11	NA	0.0278812	-0.096	A3SS
LOC112043293	#N/A	#N/A	NA	0.0131646	0.153	A3SS
LOC112043295	uncharacterized protein LOC112043295	LOC112043295	NA	0	0.257	MXE
LOC112043296	E3 ubiquitin-protein ligase UBR5 isoform X1	hyd	NA	0	0.234	A5SS
LOC112043298	double-stranded RNA-binding zinc finger protein JAZ	LOC112043298	NA	2.29e-12	0.182	A3SS
LOC112043299	decapping and exoribonuclease protein-like	LOC112043299	NA	3.34e-05	-0.262	RI
LOC112043306	very-long-chain (3R)-3-hydroxyacyl-CoA dehydratase hpo-8	Hacd1	NA	4.28e-06	-0.043	SE
LOC112043309	collagen alpha-1(III) chain-like isoform X1	LOC112043309	eyespot_down	0.000147937	-0.131	A3SS
LOC112043311	serine/threonine-protein kinase mig-15 isoform X1	msn	NA	0.000633931	-0.12	A3SS
LOC112043322	matrix metalloproteinase-14 isoform X5	Mmp1	NA	0.0477005	0.086	A3SS
LOC112043332	uncharacterized serine-rich protein C215.13	SRPN19	eyespot_up	4.85e-05	0.059	A5SS
LOC112043339	antichymotrypsin-2-like isoform X2	SRPN10	NA	0.037617	0.039	RI
LOC112043342	host cell factor-like isoform X1	Hcf	NA	8.55e-07	-0.029	A5SS
LOC112043377	phosphatidylinositol-binding clathrin assembly protein LAP isoform X1	lap	NA	0.0063099	0.028	A3SS
LOC112043381	C2 domain-containing protein 5 isoform X2	CG6454	NA	1.67e-05	0.111	A3SS
LOC112043411	ras-related protein Rab-10	Rab10	NA	1.45e-05	-0.17	A3SS
LOC112043416	longitudinals lacking protein-like isoform X1	lola	NA	0.00294697	-0.1	A3SS
LOC112043428	actin-related protein 2/3 complex subunit 1A	Sop2	NA	0.00340144	0.138	RI
LOC112043441	histone-lysine N-methyltransferase 2C-like	trr	NA	0.0211772	0.213	A3SS
LOC112043445	ribonuclease P/MRP protein subunit POP5	LOC112043445	NA	0.000521264	0.042	A3SS
LOC112043471	GTP-binding protein SAR1b	Sar1	NA	0.000330143	-0.027	MXE
LOC112043473	calcium release-activated calcium channel protein 1 isoform X1	Orai	NA	0.0247185	0.274	SE
LOC112043483	tropomodulin-1 isoform X3	tmod	NA	3.42e-10	0.023	SE
LOC112043493	peroxisome biogenesis protein 6	Pex6	NA	0.0217946	-0.375	A5SS
LOC112043497	40S ribosomal protein S25	RpS25	NA	0.00169136	0.456	RI
LOC112043510	mediator of RNA polymerase II transcription subunit 16	MED16	NA	1.96e-06	-0.274	A5SS
LOC112043515	palmitoyltransferase app	app	NA	0	0.132	SE
LOC112043517	proteoglycan 4 isoform X2	cnk	eyespot_down	0.00357127	0.115	A5SS
LOC112043533	probable pterin-4-alpha-carbinolamine dehydratase	Pcd	NA	3.93e-06	-0.156	A3SS
LOC112043538	inositol polyphosphate 5-phosphatase K-like isoform X1	CG9784	NA	0.00757899	0.223	SE
LOC112043544	interferon-inducible double-stranded RNA-dependent protein kinase activator A homolog isoform X2	loqs	NA	3.97e-06	-0.012	SE
LOC112043547	proteasome activator complex subunit 3 isoform X1	REG	NA	0	-0.034	A3SS
LOC112043549	pyridoxine-5'-phosphate oxidase-like	sgll	NA	2.12e-11	0.113	RI
LOC112043555	transmembrane protein 19	CG10171	NA	0.00646332	0.015	A3SS
LOC112043556	arf-GAP with coiled-coil, ANK repeat and PH domain-containing protein 2	CenB1A	NA	0.00909115	0.146	A5SS
LOC112043561	ESF1 homolog	CG11417	NA	0.00110548	-0.031	A5SS
LOC112043568	putative phospholipase B-like lamina ancestor	lama	NA	0.00973639	0.021	SE
LOC112043576	CDK5 regulatory subunit-associated protein 3	CG30291	NA	0.0113213	0.023	RI
LOC112043577	leucine-rich melanocyte differentiation-associated protein-like isoform X1	LOC112043577	NA	0.0103517	0.382	A5SS
LOC112043581	protein SMG8	CG6729	NA	6.92e-05	-0.03	SE
LOC112043605	uncharacterized protein LOC112043605, partial	CG7029	NA	0.0133148	0.059	SE
LOC112043609	protein unc-80 homolog	unc80	eyespot_up	1.14e-07	0.619	SE
LOC112043612	phosphatase and actin regulator 4A-like isoform X3	CG8516	NA	0.048682	0.24	A3SS
LOC112043627	zinc finger protein 271-like isoform X2	LOC112043627	NA	0.0317698	-0.053	SE
LOC112043636	TAF5-like RNA polymerase II p300/CBP-associated factor-associated factor 65 kDa subunit 5L	LOC112043636	NA	0.000706609	0.06	SE
LOC112043669	sphingosine-1-phosphate phosphatase 1-like	LOC112043669	eyespot_up	1.13e-05	0.121	A3SS
LOC112043675	reticulon-3-B isoform X4	Rtnl1	NA	0.00266928	0.173	SE
LOC112043679	thioredoxin domain-containing protein 17-like	cl	NA	0.00299322	-0.016	SE
LOC112043682	myosin-2 essential light chain isoform X1	Mlc-c	NA	0.00335086	-0.156	SE
LOC112043734	sterile alpha and TIR motif-containing protein 1 isoform X6	Ect4	eyespot_up	0.000330188	0.219	SE
LOC112043737	ecdysone receptor isoform X1	EcR	NA	5.74e-05	-0.102	A3SS
LOC112043756	putative ferric-chelate reductase 1 homolog isoform X2	CG8399	eyespot_up	4.05e-05	-0.108	SE
LOC112043769	probable 3-hydroxyisobutyrate dehydrogenase, mitochondrial	CG15093	eyespot_down	9.11e-05	-0.024	SE
LOC112043776	uncharacterized protein LOC112043776 isoform X1	CG6972	eyespot_up	0.000129312	0.5	SE
LOC112043788	hexosaminidase D-like	CG7985	NA	0.0179891	-0.072	A3SS
LOC112043798	protein angel homolog 2 isoform X1	angel	NA	0.000101771	-0.329	A3SS
LOC112043800	chromatin complexes subunit BAP18-like isoform X1	CG33695	NA	1.76e-07	0.221	A5SS
LOC112043807	CCR4-NOT transcription complex subunit 1 isoform X2	CNOT1	NA	0.000674762	0.073	SE
LOC112043840	DNA-directed RNA polymerase III subunit RPC9-like isoform X1	LOC112043840	NA	0.0326372	-0.036	SE
LOC112043851	polypeptide N-acetylgalactosaminyltransferase 1-like isoform X1	Pgant1	NA	0.00571886	-0.478	A3SS
LOC112043852	vacuolar protein sorting-associated protein 53 homolog	Vps53	NA	0.0299498	0.028	A3SS
LOC112043853	protein tilB homolog isoform X4	CG14995	NA	3.03e-07	-0.161	A3SS
LOC112043859	aldo-keto reductase AKR2E4-like	CG12766	NA	0.0101941	-0.155	SE
LOC112043861	talin-1 isoform X1	rhea	NA	0.00571923	0.037	A3SS
LOC112043866	CLIP-associating protein isoform X1	chb	NA	0.000144162	0.103	A5SS
LOC112043867	solute carrier family 2, facilitated glucose transporter member 3-like isoform X1	sut1	NA	0.000241787	-0.044	SE
LOC112043877	CCR4-NOT transcription complex subunit 1 isoform X2	CNOT1	NA	0.00590142	-0.319	A5SS
LOC112043905	PR domain zinc finger protein 5-like	LOC112043905	NA	3.77e-07	0.287	RI
LOC112043911	zinc finger protein 2-like	CG43347	NA	0	-0.274	A3SS
LOC112043920	thyrostimulin beta-5 subunit-like	gpb5	NA	0.0211801	-0.532	SE
LOC112043925	multidrug resistance-associated protein 1 isoform X1	MRP	NA	0.00955754	0.123	MXE
LOC112043932	protein-L-isoaspartate(D-aspartate) O-methyltransferase	Pcmt	NA	0.0219447	0.147	A5SS
LOC112043933	DNA repair endonuclease XPF	mei-9	NA	0.000537066	-0.164	SE
LOC112043935	protein turtle isoform X1	tutl	NA	1.89e-09	0.083	SE
LOC112043957	UDP-N-acetylglucosamine--dolichyl-phosphate N-acetylglucosaminephosphotransferase	Alg7	NA	0.00449194	0.035	A5SS
LOC112043985	Peroxisome proliferator-activated receptor gamma coactivator-related protein 1	srl	NA	0.00167235	0.168	A5SS
LOC112044000	zinc finger protein on ecdysone puffs isoform X1	LOC112044000	NA	4.11e-10	0.109	SE
LOC112044045	hybrid signal transduction histidine kinase L-like	CNOT4	NA	1.01e-06	-0.112	A3SS
LOC112044050	collagen alpha-1(I) chain-like isoform X3	lgs	eyespot_up	0.00134071	-0.032	SE
LOC112044052	catenin delta-2 isoform X1	p120ctn	eyespot_up	0.000765743	0.071	A5SS
LOC112044055	probable nuclear hormone receptor HR3 isoform X1	Hr46	NA	0.00478364	-0.395	A5SS
LOC112044076	RNA-binding protein lark isoform X1	lark	NA	0.00311668	0.028	RI
LOC112044077	stress-activated protein kinase JNK isoform X1	bsk	NA	0.00177189	0.03	SE
LOC112044079	probable 3-hydroxyacyl-CoA dehydrogenase B0272.3 isoform X1	Mtpalpha	NA	2.55e-05	-0.036	SE
LOC112044084	stimulator of interferon genes protein-like isoform X1	LOC112044084	NA	0.000286235	-0.138	A5SS
LOC112044097	CD109 antigen-like	Tep4	NA	3.35e-05	-0.015	A5SS
LOC112044105	THAP domain-containing protein 2-like	MBD-R2	NA	0.00165765	-0.079	A5SS
LOC112044118	nuclease SbcCD subunit C	corn	NA	0.000188885	0.227	A3SS
LOC112044124	cytosol aminopeptidase-like	S-Lap7	NA	0.0458685	-0.435	SE
LOC112044126	formin-binding protein 4-like	LOC112044126	NA	0.00274665	-0.032	A5SS
LOC112044142	fasciclin-2 isoform X1	Fas2	NA	0.00102407	-0.039	A5SS
LOC112044260	uncharacterized protein LOC112044260	LOC112044260	NA	0.03693	-0.044	A5SS
LOC112044270	AT-rich interactive domain-containing protein 4B	htk	NA	0.000738467	0.054	A3SS
LOC112044280	RCC1-like G exchanging factor-like protein	CG3862	NA	0.000122081	0.134	A5SS
LOC112044298	ribosome-binding protein 1 isoform X1	LOC112044298	NA	0.0414281	-0.076	MXE
LOC112044307	diphthine methyl ester synthase	Dph5	NA	9.53e-06	-0.093	SE
LOC112044311	pre-mRNA-processing factor 39 isoform X1	CG1646	NA	0	-0.217	A5SS
LOC112044316	protein max isoform X1	Max	eyespot_up	0.0318928	0.096	A5SS
LOC112044346	protein UBASH3A homolog isoform X1	CG13604	NA	0	0.306	SE
LOC112044349	probable Rho GTPase-activating protein CG5521 isoform X1	CG5521	NA	0.0428299	0.137	SE
LOC112044361	ras-related protein Rab-8A isoform X2	Rab8	NA	4.11e-08	0.014	RI
LOC112044365	autophagy-related protein 2 homolog A	Atg2	NA	0.00978746	-0.038	A5SS
LOC112044367	zinc finger protein-like 1 homolog	CG5382	NA	0.0124028	-0.025	A3SS
LOC112044368	F-box only protein 11	FBXO11	NA	0	-0.104	A3SS
LOC112044373	BTB/POZ domain-containing protein KCTD3 isoform X1	CG9467	NA	1.79e-05	-0.184	A5SS
LOC112044395	amyloid-beta A4 precursor protein-binding family A member 1-like isoform X5	X11L	NA	3.55e-05	-0.394	A3SS
LOC112044399	solute carrier organic anion transporter family member 3A1-like isoform X2	Oatp74D	NA	0.0095798	0.075	MXE
LOC112044438	coiled-coil-helix-coiled-coil-helix domain-containing protein 10, mitochondrial	Chchd2	NA	3.7e-05	0.064	A3SS
LOC112044442	protein alan shepard isoform X1	shep	eyespot_up	0.0237588	0.123	SE
LOC112044443	WD repeat-containing protein 75	LOC112044443	NA	0.000128896	0.036	SE
LOC112044451	replication protein A 32 kDa subunit	RPA2	NA	0.000378922	-0.043	SE
LOC112044453	protein spinster isoform X1	spin	NA	0.0378998	0.157	SE
LOC112044454	sodium/hydrogen exchanger 9B2-like isoform X1	Nha1	NA	0.00107729	0.315	A3SS
LOC112044455	ovarian-specific serine/threonine-protein kinase Lok-like	lok	NA	0.00214188	0.044	SE
LOC112044486	liprin-alpha-1 isoform X4	Liprin-alpha	NA	8.56e-08	-0.526	SE
LOC112044495	tyrosine-protein phosphatase non-receptor type 21	Pez	NA	5.28e-05	0.087	A3SS
LOC112044502	zinc finger C4H2 domain-containing protein isoform X1	CG13001	NA	7.81e-05	-0.212	A5SS
LOC112044504	lysosomal aspartic protease	cathD	NA	0	-0.057	A3SS
LOC112044547	syntaxin-12	Syx13	NA	0.0458873	0.046	SE
LOC112044590	transcription factor GAGA-like isoform X1	bab2	eyespot_up	0.00426283	0.288	A5SS
LOC112044613	guanine nucleotide-binding protein subunit beta-like protein	Rack1	NA	0.00133615	-0.01	A3SS
LOC112044614	serine/threonine-protein phosphatase 2A catalytic subunit beta isoform	mts	NA	0.0350188	-0.178	A5SS
LOC112044649	protein preli-like	prel	NA	0.00490254	0.055	A3SS
LOC112044654	transcriptional regulator ATRX homolog isoform X1	XNP	NA	0.00278898	-0.261	A3SS
LOC112044658	protein groucho-like isoform X3	gro	NA	0.0342927	-0.269	A5SS
LOC112044661	60S ribosomal protein L17	RpL17	NA	0.000584183	0.008	RI
LOC112044663	heterogeneous nuclear ribonucleoprotein 27C isoform X6	Hrb27C	eyespot_up	2.83e-08	-0.128	SE
LOC112044683	serine/arginine-rich splicing factor 7-like isoform X1	x16	NA	1.15e-13	-0.055	SE
LOC112044702	splicing factor 3B subunit 3 isoform X1	Sf3b3	NA	1.33e-05	-0.107	SE
LOC112044711	collagen alpha-1(XVIII) chain-like isoform X1	Mp	NA	0.00110601	-0.036	RI
LOC112044712	methyltransferase-like protein 9 isoform X1	CG5339	NA	3.02e-06	-0.203	RI
LOC112044722	mismatch repair endonuclease PMS2 isoform X1	Pms2	NA	0.0120571	-0.04	SE
LOC112044733	neurabin-1 isoform X7	Spn	NA	0.0114424	0.087	SE
LOC112044740	dachshund homolog 2 isoform X1	dac	NA	0.00696623	-0.168	A3SS
LOC112044745	zinc finger protein 25-like isoform X1	LOC112044745	NA	0.000797599	-0.145	MXE
LOC112044768	H(+)/Cl(-) exchange transporter 7	ClC-b	NA	0.0148666	-0.097	A3SS
LOC112044786	TATA-box-binding protein-like	Trf	NA	0	-0.228	SE
LOC112044799	60S ribosomal protein L29	RpL29	NA	5.06e-06	-0.048	RI
LOC112044805	DNA methyltransferase 1-associated protein 1	DMAP1	NA	6.53e-10	-0.288	A5SS
LOC112044824	40S ribosomal protein S9	RpS9	NA	0.0152438	0.314	RI
LOC112044859	T-cell activation inhibitor, mitochondrial	CG13295	NA	0.02334	0.274	A5SS
LOC112044884	60S ribosomal protein L9	RpL9	NA	1.05e-05	-0.232	A5SS
LOC112044894	disks large 1 tumor suppressor protein isoform X3	dlg1	NA	1.2e-05	0.214	SE
LOC112044923	BUB3-interacting and GLEBS motif-containing protein ZNF207 isoform X1	BuGZ	NA	0.000661357	0.091	A3SS
LOC112044926	U6 snRNA phosphodiesterase	CG16790	NA	0.000727147	0.179	SE
LOC112044961	DNA-directed RNA polymerase III subunit RPC8	CG7339	NA	7.44e-10	0.17	SE
LOC112044971	ATP-dependent RNA helicase dbp2-like isoform X1	CG10077	NA	0	0.07	A3SS
LOC112045025	AP-2 complex subunit mu	AP-50	NA	3.68e-12	-0.123	A5SS
LOC112045029	trifunctional purine biosynthetic protein adenosine-3 isoform X1	ade3	NA	0.0113704	0.086	MXE
LOC112045047	uncharacterized protein LOC112045047 isoform X1	LOC112045047	NA	0.0109194	-0.019	A3SS
LOC112045055	#N/A	#N/A	NA	0	-0.114	A5SS
LOC112045064	spermatogenesis-associated protein 6 isoform X2	LOC112045064	NA	0.00114536	0.272	MXE
LOC112045074	guanine nucleotide-binding protein-like 3 homolog	Ns1	NA	4.25e-05	-0.023	A5SS
LOC112045075	protein abrupt-like	ab	NA	2.96e-06	-0.133	SE
LOC112045086	L-2-hydroxyglutarate dehydrogenase, mitochondrial	L2HGDH	NA	4.35e-05	0.261	A5SS
LOC112045098	cystinosin homolog isoform X1	CG17119	NA	0.0394958	0.13	SE
LOC112045119	#N/A	#N/A	NA	0.000254698	-0.293	A5SS
LOC112045121	small integral membrane protein 12	CG34228	NA	0.0194943	0.023	A3SS
LOC112045194	protein transport protein Sec24A	Sec24AB	eyespot_up	0.0184737	0.043	A5SS
LOC112045205	chymotrypsin-like elastase family member 2A	CG9631	NA	0.0194433	-0.047	A3SS
LOC112045218	proliferating cell nuclear antigen	mus209	NA	0.000382587	-0.018	A3SS
LOC112045235	probable ATP-dependent RNA helicase DDX46	CG6227	NA	1.38e-05	0.056	A3SS
LOC112045257	dihydrolipoyllysine-residue acetyltransferase component of pyruvate dehydrogenase complex, mitochondrial isoform X2	muc	NA	4.54e-14	-0.159	A3SS
LOC112045271	integrin beta-nu	Itgbn	NA	0.0312452	-0.422	A5SS
LOC112045273	nucleolar protein 4 isoform X1	CG46301	NA	3.74e-06	0.227	SE
LOC112045278	5-oxoprolinase	CG4752	NA	0.0200352	-0.149	MXE
LOC112045305	microtubule-actin cross-linking factor 1 isoform X2	shot	eyespot_up	0	0.186	SE
LOC112045335	constitutive coactivator of PPAR-gamma-like protein 1	LOC112045335	NA	0.00795839	0.052	SE
LOC112045345	60S ribosomal protein L13a	RpL13A	NA	9.82e-05	0.463	RI
LOC112045348	1,4-alpha-glucan-branching enzyme	AGBE	NA	0.00324588	-0.439	MXE
LOC112045354	inhibitor of growth protein 3	Ing3	NA	1.16e-10	-0.107	MXE
LOC112045369	Mucosa-associated lymphoid tissue lymphoma translocation protein 1	LOC112045369	NA	2.99e-06	-0.067	A5SS
LOC112045384	structure-specific endonuclease subunit SLX4	mus312	NA	0.00232252	0.379	RI
LOC112045393	exosome complex component CSL4	Csl4	NA	3.76e-07	-0.062	A3SS
LOC112045394	charged multivesicular body protein 3	Vps24	NA	0.00158599	0.024	SE
LOC112045428	coatomer subunit alpha isoform X1	alphaCOP	NA	0	0.182	A5SS
LOC112045470	far upstream element-binding protein 1	Psi	NA	2.94e-08	-0.178	A3SS
LOC112045475	receptor expression-enhancing protein 5 isoform X2	ReepB	NA	0.0165605	-0.221	A5SS
LOC112045501	multiple C2 and transmembrane domain-containing protein isoform X6	Mctp	NA	0.0157564	0.067	SE
LOC112045504	hepatic leukemia factor isoform X3	Pdp1	NA	0.00412842	0.157	A5SS
LOC112045508	uncharacterized protein LOC112045508 isoform X1	LOC112045508	NA	0.00988853	0.403	A3SS
LOC112045528	protein AF-10	Alh	NA	2.36e-12	-0.494	SE
LOC112045549	NSFL1 cofactor p47	p47	NA	1.2e-07	-0.212	A5SS
LOC112045555	serendipity locus protein alpha	Sry-alpha	NA	0.0164263	-0.078	A5SS
LOC112045564	39S ribosomal protein L23, mitochondrial	mRpL23	NA	0.00488765	0.03	A5SS
LOC112045569	putative RNA-binding protein EEED8.10	LOC112045569	NA	0.000599068	0.054	RI
LOC112045572	kinesin-like protein unc-104 isoform X1	kinesin-3B	NA	0.0415708	-0.286	SE
LOC112045580	zinc finger protein 436-like isoform X1	LOC112045580	NA	0.0356079	0.134	SE
LOC112045585	single-stranded DNA-binding protein 3 isoform X1	Ssdp	NA	0.000863664	0.049	A3SS
LOC112045646	filamin-A isoform X1	jbug	NA	0.000363438	0.137	A5SS
LOC112045656	filamin-A isoform X1	jbug	NA	5.79e-09	-0.047	SE
LOC112045665	DNA topoisomerase 2-binding protein 1	CG6654	NA	0.0498266	-0.319	MXE
LOC112045682	sorting nexin-7-like	LOC112045682	NA	0.00539493	0.441	A5SS
LOC112045690	insulin-degrading enzyme	Ide	NA	0.00220203	-0.059	A3SS
LOC112045692	probable proline--tRNA ligase, mitochondrial	ProRS-m	NA	0.0227107	0.164	A3SS
LOC112045704	complement factor I-like	LOC112045704	NA	0.000295167	0.065	MXE
LOC112045706	gastrula zinc finger protein XlCGF49.1-like	LOC112045706	NA	0.0382548	0.055	SE
LOC112045707	GILT-like protein 1 isoform X1	GILT1	eyespot_down	0.0241097	-0.113	A5SS
LOC112045726	uncharacterized protein LOC112045726 isoform X2	CG43780	NA	0.0183648	-0.071	A3SS
LOC112045728	FH1/FH2 domain-containing protein 3 isoform X3	Fhos	NA	0.000659953	-0.036	A5SS
LOC112045800	zinc finger protein 260-like isoform X2	LOC112045800	NA	1.67e-05	-0.254	MXE
LOC112045803	zinc finger protein 271-like	LOC112045803	NA	0.0080131	-0.197	SE
LOC112045804	uncharacterized protein LOC112045804 isoform X1	CG42237	NA	3.13e-08	-0.502	SE
LOC112045809	zinc finger protein 260-like isoform X1	LOC112045809	NA	0.0161458	0.291	A3SS
LOC112045818	protein mahjong isoform X2	mahj	NA	5.2e-09	-0.126	A3SS
LOC112045825	zinc finger protein 260-like isoform X2	LOC112045825	NA	0.00466123	0.264	SE
LOC112045861	transmembrane protein 9-like	LOC112045861	NA	2.24e-06	0.313	SE
LOC112045868	deformed epidermal autoregulatory factor 1 isoform X2	Deaf1	NA	0.00635537	-0.035	SE
LOC112045895	uncharacterized protein LOC112045895	Smr	NA	0.00237183	-0.094	A3SS
LOC112045898	RRP12-like protein	CG2691	NA	0.0177019	0.022	A3SS
LOC112045902	vacuolar protein sorting-associated protein 45	Vps45	NA	3.02e-05	0.315	A5SS
LOC112045911	ataxin-2-like protein isoform X2	Atx2	NA	0	0.511	A5SS
LOC112045922	RRP12-like protein	CG2691	NA	0.0438099	0.085	MXE
LOC112045942	uncharacterized protein LOC112045942	LOC112045942	NA	6.83e-09	-0.128	A5SS
LOC112045945	PC4 and SFRS1-interacting protein	Jasper	NA	0.0209502	0.143	MXE
LOC112045951	mothers against decapentaplegic homolog 3	Smox	eyespot_up	4.48e-08	-0.032	SE
LOC112045975	gastrula zinc finger protein XlCGF17.1-like	LOC112045975	NA	8.73e-08	-0.228	SE
LOC112045981	serine protease gd-like isoform X5	CG9649	NA	2.14e-05	0.09	SE
LOC112045986	monocarboxylate transporter 9	CG8034	eyespot_up	0.00698754	0.077	A3SS
LOC112046018	flocculation protein FLO11 isoform X1	CG16786	eyespot_up	0.000267292	-0.071	A3SS
LOC112046025	protein nessun dorma	nesd	NA	0.00120762	-0.055	SE
LOC112046036	serine/threonine-protein phosphatase Pgam5, mitochondrial isoform X1	Pgam5	NA	0.0007389	0.16	SE
LOC112046041	40S ribosomal protein S10	RpS10b	NA	0.000438455	0.269	A5SS
LOC112046043	AP-1 complex subunit beta-1	AP-1-2beta	NA	2.44e-10	-0.087	A5SS
LOC112046050	sodium/calcium exchanger regulatory protein 1	fabp	NA	1.04e-06	0.16	A5SS
LOC112046080	uncharacterized protein LOC112046080 isoform X1	LOC112046080	NA	1.47e-06	-0.067	SE
LOC112046083	dihydroorotate dehydrogenase (quinone), mitochondrial	Dhod	NA	4.12e-08	0.135	A3SS
LOC112046090	uncharacterized protein LOC112046090 isoform X6	LOC112046090	NA	6.47e-10	0.294	SE
LOC112046093	uncharacterized protein LOC112046093 isoform X2	LOC112046093	NA	2.61e-07	0.066	A5SS
LOC112046094	ATP synthase subunit s, mitochondrial	LOC112046094	NA	5.57e-08	-0.435	SE
LOC112046108	cysteine and histidine-rich protein 1 homolog isoform X1	CG32486	NA	0.00527595	0.107	RI
LOC112046116	tudor domain-containing protein 5	LOC112046116	NA	2.09e-05	0.075	A3SS
LOC112046137	protein VAC14 homolog isoform X1	CG5608	NA	0.0194943	-0.038	A3SS
LOC112046139	MATH and LRR domain-containing protein PFE0570w-like	LOC112046139	NA	0.000179168	0.137	A5SS
LOC112046141	serine protease Hayan-like	CG14642	NA	1.78e-09	-0.059	SE
LOC112046143	xaa-Pro aminopeptidase ApepP-like	ApepP	NA	1.62e-12	0.076	SE
LOC112046157	guanine nucleotide-binding protein-like 1	Ns4	NA	0	0.223	A5SS
LOC112046161	uncharacterized protein LOC112046161	LOC112046161	NA	2.99e-07	0.25	A5SS
LOC112046196	cap-specific mRNA (nucleoside-2'-O-)-methyltransferase 1	CG6379	NA	0.02029	-0.057	A5SS
LOC112046200	probable RNA-binding protein 19	CG3335	NA	0.00825105	0.024	RI
LOC112046207	zinc finger protein 628-like isoform X2	CG7987	NA	0.00571923	0.064	A3SS
LOC112046228	histone RNA hairpin-binding protein	Slbp	NA	2.32e-10	0.098	RI
LOC112046230	ABC transporter G family member 20-like	CG11147	eyespot_up	0.0006264	0.339	A5SS
LOC112046233	endoribonuclease Dicer	Dcr-2	NA	0.0355004	-0.144	A5SS
LOC112046236	attractin-like protein 1 isoform X2	dsd	NA	0.0206618	0.169	A3SS
LOC112046280	protein ABHD16A	CG1309	NA	0.000834049	-0.039	A5SS
LOC112046292	RAB6-interacting golgin	Gorab	NA	2.3e-10	-0.156	SE
LOC112046296	insulin-like growth factor 2 mRNA-binding protein 1 isoform X3	Imp	NA	0.000563217	-0.054	SE
LOC112046298	60S ribosomal protein L18a	RpL18A	NA	0.0164098	-0.259	A5SS
LOC112046305	Down syndrome cell adhesion molecule-like protein Dscam2	Dscam	NA	0.00720556	-0.036	SE
LOC112046314	ATP synthase subunit delta, mitochondrial	Atp5d	NA	0.000144525	-0.012	A5SS
LOC112046339	Transmembrane protein 208	CG8320	NA	1.44e-11	-0.111	SE
LOC112046364	protein groucho-like	gro	eyespot_down	6.54e-05	0.03	A3SS
LOC112046370	T-complex protein 1 subunit gamma	Cctgamma	NA	0.0125185	0.241	RI
LOC112046414	adenylosuccinate synthetase	AdSS	NA	0.00372783	0.019	A5SS
LOC112046415	SAGA-associated factor 11 homolog	Sgf11	NA	4.84e-13	-0.873	SE
LOC112046430	serine/threonine-protein phosphatase 5	PpD3	NA	0.0143701	-0.064	A5SS
LOC112046452	metastasis-associated protein MTA3	MTA1-like	NA	0.0142533	-0.028	A5SS
LOC112046459	zinc finger CCHC domain-containing protein 4	LOC112046459	NA	0.0212941	0.126	SE
LOC112046462	broad-complex core protein isoforms 1/2/3/4/5 isoform X1	Br-c	eyespot_up	0	-0.043	SE
LOC112046463	uncharacterized protein LOC112046463 isoform X3	LOC112046463	NA	0.00022854	-0.061	SE
LOC112046464	histone deacetylase 4 isoform X4	HDAC4	NA	6.76e-09	-0.381	A3SS
LOC112046465	structural maintenance of chromosomes protein 1A	SMC1	NA	8.33e-08	0.027	RI
LOC112046468	protein halfway	hfw	NA	8.95e-05	-0.101	A5SS
LOC112046497	exocyst complex component 6	Sec15	NA	0.0286958	0.027	A3SS
LOC112046504	60S ribosomal protein L22-like	RpL22	NA	1.52e-06	-0.155	RI
LOC112046511	hydroxysteroid dehydrogenase-like protein 2 isoform X1	CG5590	NA	0.00305095	-0.093	SE
LOC112046526	dual 3',5'-cyclic-AMP and -GMP phosphodiesterase 11 isoform X1	Pde11	NA	0.00123686	-0.28	SE
LOC112046528	long-chain-fatty-acid--CoA ligase 5 isoform X2	CG3961	eyespot_up	0.00497106	-0.282	A5SS
LOC112046572	tubulin polyglutamylase TTLL4-like isoform X2	TTLL4A	NA	2.76e-06	0.253	A3SS
LOC112046576	protein trachealess isoform X1	trh	NA	0	0.434	A3SS
LOC112046577	zinc finger MYM-type protein 3	woc	NA	0	0.161	A3SS
LOC112046579	putative DNA helicase Ino80	Ino80	NA	0.0281032	0.064	A5SS
LOC112046593	protein sickie isoform X1	sick	NA	0.000258908	-0.221	A3SS
LOC112046598	bromodomain-containing protein 3-like isoform X3	fs(1)h	NA	0	-0.104	A3SS
LOC112046614	high affinity copper uptake protein 1-like	Ctr1A	NA	0	-0.278	A5SS
LOC112046624	eukaryotic translation initiation factor 2D	eIF2D	NA	7.74e-06	0.035	RI
LOC112046636	mothers against decapentaplegic homolog 4 isoform X1	Med	NA	0.0031177	0.236	A3SS
LOC112046638	trithorax group protein osa isoform X1	osa	NA	4.97e-06	0.137	SE
LOC112046641	kinesin-like protein Klp68D isoform X1	kinesin-2A	NA	0.0293619	0.239	RI
LOC112046662	homeotic protein spalt-major-like isoform X1	sal	eyespot_up	0.000793292	0.176	SE
LOC112046692	amyloid-beta-like protein isoform X2	Appl	eyespot_up	0.00151907	-0.101	A3SS
LOC112046693	spectrin beta chain isoform X1	beta-Spec	NA	0.0225994	0.051	SE
LOC112046697	probable ATP-dependent RNA helicase DHX35	CG3225	eyespot_down	0.00275971	0.121	MXE
LOC112046711	probable RNA-binding protein CG14230	CG14230	NA	2.76e-07	0.035	A3SS
LOC112046714	microtubule-associated protein RP/EB family member 1 isoform X2	Eb1	NA	0	0.156	A5SS
LOC112046718	E3 SUMO-protein ligase PIAS3 isoform X2	Su(var)2-10	NA	2.63e-13	0.233	A3SS
LOC112046720	serine/arginine repetitive matrix protein 1 isoform X1	Srrm1	NA	0	-0.396	SE
LOC112046721	CREB-binding protein-like	nej	NA	9.98e-05	-0.329	SE
LOC112046728	zinc finger protein 608-like isoform X1	sbb	NA	0.000206796	0.069	SE
LOC112046732	nucleolin-like isoform X1	LOC112046732	NA	0	0.336	SE
LOC112046734	NADH dehydrogenase [ubiquinone] iron-sulfur protein 5-like	Ndufs5	NA	5.4e-06	-0.637	MXE
LOC112046735	SH3 and multiple ankyrin repeat domains protein 3	Prosap	NA	0.00863043	0.05	SE
LOC112046748	60S ribosomal protein L12	RpL12	NA	2.34e-06	0.009	SE
LOC112046755	inhibitor of Bruton tyrosine kinase	CG8060	NA	0.0105961	-0.43	RI
LOC112046776	dmX-like protein 2 isoform X1	Rbcn-3A	NA	1.67e-06	0.254	SE
LOC112046777	endophilin-A isoform X1	endoA	NA	0.0150374	0.123	SE
LOC112046796	neurocalcin homolog	Nca	NA	0.00727992	-0.114	A5SS
LOC112046828	arrestin domain-containing protein 17-like	CG1105	NA	1.76e-05	0.058	A5SS
LOC112046832	ral GTPase-activating protein subunit beta	CG34408	NA	0.00154568	-0.084	MXE
LOC112046842	serine-arginine protein 55 isoform X3	B52	NA	0	0.329	A5SS
LOC112046856	S-methyl-5'-thioadenosine phosphorylase	Mtap	NA	1.97e-05	-0.128	A5SS
LOC112046859	collagen alpha-1(I) chain-like	frm	NA	0.0465842	-0.248	A3SS
LOC112046874	zinc finger protein on ecdysone puffs-like isoform X3	CG8108	NA	3.75e-05	0.146	SE
LOC112046878	casein kinase II subunit alpha isoform X1	CkIIalpha	NA	1.65e-07	0.31	RI
LOC112046886	aryl hydrocarbon receptor nuclear translocator homolog isoform X1	tgo	NA	0	-0.356	A3SS
LOC112046888	maternal protein exuperantia	exu	NA	3.89e-05	-0.107	RI
LOC112046892	60S ribosomal protein L13	RpL13	NA	0	0.084	RI
LOC112046893	probable elongation factor 1-delta isoform X1	eEF1delta	NA	0.0422094	0.182	RI
LOC112046894	protein grainyhead isoform X1	grh	NA	0.0020837	0.132	A3SS
LOC112046898	homeotic protein female sterile-like	LOC112046898	NA	0.0013997	-0.301	SE
LOC112046902	ATP-dependent 6-phosphofructokinase isoform X1	Pfk	NA	0.0175708	-0.019	A5SS
LOC112046910	sphingomyelin phosphodiesterase isoform X1	CG3376	NA	0.0030248	-0.023	A3SS
LOC112046925	tRNA (adenine(37)-N6)-methyltransferase	CG12822	NA	0.000480269	0.078	SE
LOC112046950	calmodulin-like protein 4	CG17272	NA	0.00704699	-0.031	SE
LOC112046963	50S ribosomal protein L1	mRpL1	NA	0.00956312	-0.019	SE
LOC112046979	WD repeat-containing protein 44 isoform X1	CG34133	NA	0.00181231	-0.06	A5SS
LOC112046986	fragile X mental retardation syndrome-related protein 1 isoform X1	Fmr1	NA	0	-0.053	SE
LOC112047007	epidermal growth factor receptor kinase substrate 8-like protein 1 isoform X2	aru	NA	0.0156494	-0.014	SE
LOC112047020	formin-like protein 5 isoform X3	Thd1	NA	3.04e-05	0.155	A3SS
LOC112047021	Lysine-specific demethylase lid	lid	NA	0.00422724	-0.147	A5SS
LOC112047038	peroxisomal leader peptide-processing protease-like	LOC112047038	NA	0.0299205	0.076	A3SS
LOC112047044	peptidylprolyl isomerase domain and WD repeat-containing protein 1	CG3511	NA	0.0141358	-0.023	A5SS
LOC112047055	CAP-Gly domain-containing linker protein 1	CLIP-190	NA	0.0157174	0.084	SE
LOC112047057	RNA 3'-terminal phosphate cyclase	Rtca	NA	0.00499418	0.032	A3SS
LOC112047061	ceramide-1-phosphate transfer protein	CG30392	NA	0.00144019	0.043	A3SS
LOC112047068	Aldehyde Dehydrogenase	LOC112047068	NA	0.0228225	0.143	MXE
LOC112047070	translation elongation factor 2	eEF2	NA	0.000221583	-0.572	A3SS
LOC112047072	#N/A	#N/A	NA	1.51e-05	0.415	A5SS
LOC112047092	zinc finger protein 431-like isoform X3	LOC112047092	NA	0.0112364	-0.027	SE
LOC112047113	transmembrane 7 superfamily member 3-like	GPRNND2	NA	0.0220643	-0.292	A3SS
LOC112047120	zinc finger protein 431-like isoform X3	LOC112047120	NA	7.15e-05	0.235	SE
LOC112047134	zinc finger protein 184-like isoform X17	LOC112047134	NA	0.01028	0.172	SE
LOC112047135	probable serine/threonine-protein kinase DDB_G0268876	Ack	NA	2.89e-05	0.056	SE
LOC112047140	1-acylglycerol-3-phosphate O-acyltransferase ABHD5 isoform X1	puml	NA	0.001985	0.121	SE
LOC112047144	insulin-like growth factor-binding protein complex acid labile subunit	LOC112047144	NA	0.000293643	-0.074	SE
LOC112047151	muskelin	muskelin	NA	0.0010318	-0.055	A5SS
LOC112047184	ubiquitin carboxyl-terminal hydrolase 14	Usp14	NA	0.0322583	0.049	A5SS
LOC112047192	zinc finger protein 37-like	CG12391	NA	0.0108216	0.128	MXE
LOC112047214	proteasome activator complex subunit 4B-like	LOC112047214	NA	1.05e-06	-0.065	SE
LOC112047220	DNA polymerase alpha subunit B isoform X1	DNApol-alpha73	NA	0.00854302	-0.194	SE
LOC112047225	trafficking protein particle complex subunit 6B	TRAPPC6B	NA	0.030557	-0.061	A5SS
LOC112047227	serine/threonine-protein phosphatase 4 regulatory subunit 3 isoform X1	flfl	eyespot_up	2.16e-07	-0.255	A5SS
LOC112047231	transcription factor cwo isoform X1	cwo	eyespot_up	5e-07	0.507	A5SS
LOC112047239	protocadherin-like wing polarity protein stan	GPRSTN	NA	0.00185698	0.072	A3SS
LOC112047257	ubiquitin-conjugating enzyme E2-17 kDa	eff	NA	0.0161231	0.452	A5SS
LOC112047274	prosaposin isoform X1	Sap-r	eyespot_down	0.00615763	0.039	A5SS
LOC112047291	uncharacterized LOC106107945	kune	NA	7.8e-06	-0.128	RI
LOC112047303	60S ribosomal protein L8	RpL8	NA	0	0.037	RI
LOC112047309	U7 snRNA-associated Sm-like protein LSm10	LOC112047309	NA	0.0228165	-0.109	SE
LOC112047321	cryptochrome-1-like isoform X1	cry2	NA	3.03e-08	0.422	SE
LOC112047328	inner centromere protein A	Incenp	NA	0.0129538	0.34	A5SS
LOC112047355	annexin B9 isoform X2	AnxB9	NA	0	-0.272	MXE
LOC112047356	DNA repair protein RAD51 homolog 3-like	spn-D	NA	3.41e-06	0.519	SE
LOC112047364	regulator of gene activity isoform X1	Rga	NA	8.26e-10	0.033	SE
LOC112047366	zinc finger protein castor homolog 1-like isoform X5	cas	eyespot_up	6.87e-05	0.194	A3SS
LOC112047383	SWI/SNF complex subunit SMARCC2 isoform X1	mor	NA	0.0278812	-0.232	A3SS
LOC112047386	transcription factor RFX3 isoform X2	Rfx	NA	0.0055477	0.239	SE
LOC112047393	netrin receptor UNC5C-like isoform X1	unc-5	eyespot_up	0.0494411	-0.097	A3SS
LOC112047434	ATP-dependent RNA helicase p62	Rm62	NA	0	0.136	SE
LOC112047441	transcriptional repressor p66-alpha	simj	NA	4.85e-08	0.218	A5SS
LOC112047449	F-actin-uncapping protein LRRC16A isoform X1	LRR	NA	0.00123572	-0.158	SE
LOC112047480	phospholipase A-2-activating protein	Plap	NA	2.06e-08	-0.052	A3SS
LOC112047512	CD63 antigen-like isoform X1	Tsp42Ee	NA	0.000186409	0.023	A5SS
LOC112047536	urbain precursor	LOC112047536	NA	0.0480309	0.133	A3SS
LOC112047541	mitochondrial import inner membrane translocase subunit TIM44	CG11779	NA	2.6e-12	-0.132	SE
LOC112047547	eukaryotic translation initiation factor 5	eIF5	NA	0	-0.056	A3SS
LOC112047558	echinoderm microtubule-associated protein-like 2 isoform X2	DCX-EMAP	NA	1.48e-05	0.083	SE
LOC112047606	vacuolar protein sorting-associated protein 33A	car	NA	0.00253274	-0.079	SE
LOC112047611	putative leucine-rich repeat-containing protein DDB_G0290503	Patr-1	NA	3.1e-05	0.054	A3SS
LOC112047612	esterase FE4-like	alpha-Est2	NA	2.64e-09	0.185	MXE
LOC112047632	remodeling and spacing factor 1	CG8677	NA	5.97e-09	-0.289	A5SS
LOC112047638	poly(ADP-ribose) glycohydrolase	Parg	NA	3.27e-05	-0.041	SE
LOC112047650	3-ketoacyl-CoA thiolase, mitochondrial-like	yip2	NA	0.00021551	0.017	SE
LOC112047654	E3 ubiquitin-protein ligase Nedd-4 isoform X1	Nedd4	eyespot_up	3.82e-05	0.146	A5SS
LOC112047659	threonine--tRNA ligase, cytoplasmic isoform X2	Aats-thr	NA	0.0189185	-0.017	A5SS
LOC112047665	zinc finger SWIM domain-containing protein 4-like	CG34401	NA	4.01e-08	-0.087	A5SS
LOC112047697	protein GDAP2 homolog	Gdap2	eyespot_up	0.000292467	-0.058	SE
LOC112047738	zinc finger protein 2 homolog	LOC112047738	NA	4.31e-07	0.204	SE
LOC112047743	fasciclin-3 isoform X1	Fas3	NA	0.000222132	0.097	SE
LOC112047745	protein son of sevenless	Sos	eyespot_up	0.000256644	0.075	A5SS
LOC112047748	nuclear pore complex protein Nup88	mbo	NA	0.0139255	-0.029	A3SS
LOC112047755	histone deacetylase 11	HDAC11	NA	0.0017115	-0.157	A3SS
LOC112047767	U1 small nuclear ribonucleoprotein 70 kDa	snRNP70K	NA	0.0164617	-0.038	SE
LOC112047770	zinc finger protein 568-like isoform X4	LOC112047770	NA	7.47e-07	-0.115	SE
LOC112047793	nicotinamide riboside kinase 1	Nrk1	NA	0.0168859	-0.176	RI
LOC112047797	transcriptional repressor CTCF-like isoform X2	CTCF	NA	0.00671768	0.132	A3SS
LOC112047820	amyloid beta A4 precursor protein-binding family B member 1-interacting protein isoform X1	pico	NA	0.000531259	-0.257	A3SS
LOC112047825	neprilysin-2 isoform X1	Nep2	NA	3.91e-08	0.036	SE
LOC112047844	Y-box factor homolog	yps	NA	2.57e-05	-0.067	SE
LOC112047846	ileal sodium/bile acid cotransporter-like isoform X1	CG11655	NA	2.16e-05	-0.059	SE
LOC112047876	protein-lysine N-methyltransferase EEF2KMT	CG31156	NA	0.000300015	0.041	A5SS
LOC112047879	homer protein homolog 2	homer	eyespot_up	0.0227223	0.163	A5SS
LOC112047899	adenomatous polyposis coli protein-like isoform X2	Apc	NA	0.00174098	0.062	A3SS
LOC112047901	FK506-binding protein 59 isoform X2	FKBP59	NA	0.0162287	-0.038	A3SS
LOC112047909	tRNA (guanine(10)-N2)-methyltransferase homolog	CG1074	NA	6.11e-06	0.07	A5SS
LOC112047929	synaptic vesicle glycoprotein 2B-like	CG3168	NA	1.73e-11	0.028	MXE
LOC112047930	dedicator of cytokinesis protein 7	Zir	NA	0.00058371	0.08	A5SS
LOC112047932	probable RNA polymerase II nuclear localization protein SLC7A6OS	fs(2)ltoPP43	NA	0.000244335	0.036	A3SS
LOC112047941	mediator of RNA polymerase II transcription subunit 15	MED15	NA	0.000355252	-0.105	A3SS
LOC112047970	uncharacterized protein LOC112047970 isoform X1	LOC112047970	NA	6.92e-11	0.069	A5SS
LOC112047975	OWR53088.1 putative cuticle protein	CG12540	NA	2.55e-09	0.144	A3SS
LOC112048012	caspase Dronc	CASPL2	NA	0.0221066	0.035	RI
LOC112048014	uncharacterized protein LOC112048014 isoform X1	CG14764	NA	0.0391892	0.216	A3SS
LOC112048027	selenoprotein S-like	LOC112048027	NA	0.0256663	0.051	A5SS
LOC112048035	WD repeat-containing protein 47 isoform X3	CG2812	NA	0.0471727	0.222	A3SS
LOC112048042	arginine-glutamic acid dipeptide repeats protein-like	CG31550	NA	0.0346111	0.025	SE
LOC112048046	zinc finger protein 729-like isoform X2	CG9650	NA	0.000181452	-0.307	SE
LOC112048068	USP6 N-terminal-like protein isoform X1	RN-tre	NA	1.22e-05	0.124	SE
LOC112048087	protein SON-like isoform X2	Son	NA	1.78e-14	0.45	SE
LOC112048106	GRB2-associated-binding protein 2 isoform X2	dos	NA	0.0310652	-0.412	SE
LOC112048127	(E3-independent) E2 ubiquitin-conjugating enzyme isoform X1	CG10254	NA	0.0211943	-0.156	A3SS
LOC112048134	eukaryotic peptide chain release factor GTP-binding subunit ERF3A isoform X1	Elf	NA	0	-0.077	A5SS
LOC112048135	putative RNA-binding protein Luc7-like 2 isoform X2	CG7564	NA	0.0314712	0.205	A5SS
LOC112048138	uncharacterized protein LOC112048138	LOC112048138	NA	0.000451164	0.608	A3SS
LOC112048140	uncharacterized protein LOC112048140	pst	NA	0.0221066	0.265	RI
LOC112048151	phosphatidylinositol N-acetylglucosaminyltransferase subunit Q	Gpi1	NA	0.00966291	-0.032	SE
LOC112048155	E3 ubiquitin-protein ligase RBBP6 isoform X1	snama	NA	0	-0.326	SE
LOC112048168	uncharacterized protein LOC112048168	LOC112048168	NA	0.0159382	0.374	RI
LOC112048171	ubiquitin carboxyl-terminal hydrolase isozyme L5	Uch-L5	NA	0.00336354	0.291	RI
LOC112048173	YLP motif-containing protein 1-like isoform X1	LOC112048173	NA	0.000650797	-0.114	SE
LOC112048189	myocyte-specific enhancer factor 2 isoform X1	Mef2	NA	0.00116226	0.461	A5SS
LOC112048194	mucin-5AC isoform X2	Cda5	NA	7.77e-05	-0.128	SE
LOC112048202	huntingtin-interacting protein 1 isoform X2	Hip1	NA	0.0320123	0.135	SE
LOC112048203	inositol hexakisphosphate kinase 1 isoform X1	CG10082	eyespot_up	1.14e-10	-0.321	RI
LOC112048213	UNC93-like protein	CG2121	NA	0.00397367	-0.257	A5SS
LOC112048221	high mobility group protein D-like	HmgD	NA	1.44e-06	-0.627	A5SS
LOC112048229	transcription elongation factor SPT6	Spt6	NA	0.0197765	-0.036	SE
LOC112048240	tyrosine-protein phosphatase 69D	Ptp69D	eyespot_up	1.75e-08	0.324	A3SS
LOC112048256	methionine--tRNA ligase, cytoplasmic isoform X1	MetRS	NA	0.00220888	0.175	MXE
LOC112048262	protein-glutamate O-methyltransferase-like isoform X1	CG11474	NA	0.0254325	-0.081	SE
LOC112048265	heterogeneous nuclear ribonucleoprotein L isoform X1	sm	NA	0	0.672	A5SS
LOC112048290	eukaryotic translation initiation factor 4E-binding protein Mextli isoform X1	mxt	eyespot_up	0.0127633	0.149	SE
LOC112048334	mucin-5AC-like isoform X1	CG3777	NA	0	-0.045	A5SS
LOC112048371	DNA-binding protein Ewg isoform X5	ewg	NA	0.0461732	0.185	A3SS
LOC112048373	protein shifted isoform X1	shf	NA	4.12e-10	-0.143	A5SS
LOC112048387	PR domain zinc finger protein 1 isoform X1	Blimp-1	NA	0.00169201	0.07	SE
LOC112048389	39S ribosomal protein L33, mitochondrial	mRpL33	NA	2.96e-06	-0.03	A5SS
LOC112048391	armadillo repeat-containing protein 8-like isoform X2	LOC112048391	NA	0.00136322	-0.22	A5SS
LOC112048397	nuclear pore complex protein Nup133	Nup133	NA	0.0205014	-0.068	A3SS
LOC112048398	myosin regulatory light chain sqh	sqh	NA	0.000491458	0.014	SE
LOC112048410	E3 ubiquitin-protein ligase Siah1-like	LOC112048410	NA	0.00710255	-0.185	MXE
LOC112048417	dnaJ homolog subfamily C member 30, mitochondrial-like	CG11035	NA	1.25e-05	-0.068	A5SS
LOC112048433	FACT complex subunit spt16 isoform X1	dre4	NA	0.000176682	0.03	SE
LOC112048434	E3 ubiquitin-protein ligase TRIM37-like	LOC112048434	NA	5.56e-05	0.131	A5SS
LOC112048448	rho GTPase-activating protein 21-B isoform X2	RhoGAP19D	NA	0.00102958	-0.062	SE
LOC112048475	40S ribosomal protein S3	RpS3	NA	1.6e-07	-0.53	A5SS
LOC112048495	TELO2-interacting protein 2-like	LOC112048495	NA	6.88e-07	-0.05	SE
LOC112048496	exosome complex exonuclease RRP44	Dis3	NA	2.05e-05	0.068	A5SS
LOC112048503	ubiquitin-conjugating enzyme E2-24 kDa isoform X1	Ubc2	NA	0	-0.344	SE
LOC112048542	glutathione S-transferase theta-1-like	GstT3	NA	0.00196635	-0.097	SE
LOC112048544	zinc finger protein Xfin-like	LOC112048544	eyespot_up	1.76e-07	-0.187	A5SS
LOC112048557	sphingomyelin synthase-related 1-like	SMSr	NA	2.03e-09	-0.298	SE
LOC112048570	poly [ADP-ribose] polymerase	Parp	NA	0.00659471	-0.055	A3SS
LOC112048578	E3 ubiquitin-protein ligase NRDP1 isoform X1	elgi	NA	0.0327188	0.013	RI
LOC112048580	SH3 domain-binding glutamic acid-rich protein homolog	Sh3beta	NA	0.0402802	0.008	RI
LOC112048587	ankyrin repeat domain-containing protein 11 isoform X1	CG10984	NA	0.00783261	-0.036	SE
LOC112048594	armadillo segment polarity protein isoform X1	arm	NA	0	-0.103	A3SS
LOC112048609	2-methoxy-6-polyprenyl-1,4-benzoquinol methylase, mitochondrial	coq5	NA	0.000244335	-0.186	A3SS
LOC112048610	transmembrane protein 242	CG11699	NA	0.000902162	0.314	SE
LOC112048612	dynein light chain 2, cytoplasmic isoform X1	Cdlc2	NA	1.06e-10	-0.077	A3SS
LOC112048622	XP_030032409.1 poxin-like	LOC112048622	NA	0.0247975	-0.079	SE
LOC112048640	optomotor-blind protein isoform X5	bi	NA	6.36e-13	0.421	MXE
LOC112048643	proton-coupled amino acid transporter-like protein pathetic	CG8785	eyespot_up	0.000299009	0.042	A3SS
LOC112048652	phosphatidylinositol 4-kinase alpha isoform X1	Pi4KIIIalpha	NA	0.000378539	0.071	SE
LOC112048663	1-phosphatidylinositol 4,5-bisphosphate phosphodiesterase gamma-1	small-wing	NA	1.57e-06	0.154	A5SS
LOC112048676	large neutral amino acids transporter small subunit 1	mnd	NA	0.0039564	-0.125	A5SS
LOC112048693	putative mediator of RNA polymerase II transcription subunit 26 isoform X2	velo	NA	1.63e-05	-0.356	A5SS
LOC112048729	tetraspanin-9-like isoform X2	Tsp74F	eyespot_down	0.00955754	0.112	MXE
LOC112048772	protein bark beetle isoform X1	bark	NA	1.36e-05	0.096	SE
LOC112048778	OWR45125.1 colorectal mutant cancer protein	CG34404	NA	1.94e-05	0.054	A5SS
LOC112048790	RNA-binding protein Rsf1	Rsf1	eyespot_down	9.14e-05	-0.009	A5SS
LOC112048799	zinc finger protein ZPR1	Zpr1	NA	3.53e-05	0.107	SE
LOC112048805	zinc finger protein 260-like isoform X2	LOC112048805	NA	4.15e-11	-0.478	SE
LOC112048824	ubiquitin thioesterase otubain-like	CG4968	NA	0.0137063	-0.425	A3SS
LOC112048825	pre-mRNA-splicing factor SPF27	BCAS2	eyespot_down	0.0432419	-0.061	MXE
LOC112048847	innexin inx3	Inx3	eyespot_up	0.00281425	-0.013	A3SS
LOC112048851	cleavage and polyadenylation specificity factor subunit 1	Cpsf160	NA	0.0159764	-0.145	A5SS
LOC112048857	40S ribosomal protein S11 isoform X2	RpS11	NA	0.0499904	0.066	SE
LOC112048859	serine/arginine repetitive matrix protein 1-like	CG1647	NA	0.000383485	-0.579	A5SS
LOC112048866	nuclear pore complex protein Nup98-Nup96	Nup98-96	NA	4.66e-05	0.036	A5SS
LOC112048887	uncharacterized protein LOC112048887 isoform X1	LOC112048887	NA	7.28e-05	-0.043	SE
LOC112048889	TBC1 domain family member 24 isoform X2	sky	NA	0.012506	0.023	A5SS
LOC112048933	PR domain zinc finger protein 1	ich	NA	2.12e-05	-0.08	A3SS
LOC112048935	peroxiredoxin 1 isoform X1	Jafrac1	NA	1.2e-06	0.041	SE
LOC112048941	60S ribosomal protein L35a	RpL35A	NA	0.0127488	-0.027	A5SS
LOC112048987	ATP-dependent RNA helicase DHX36-like	Rhau	NA	0.0221473	0.08	SE
LOC112048995	enoyl-CoA hydratase domain-containing protein 3, mitochondrial	CG6984	NA	0.026224	-0.044	RI
LOC112048996	PIH1 domain-containing protein 1-like	Pih1D1	NA	2.14e-06	-0.075	SE
LOC112049003	UHRF1-binding protein 1-like isoform X1	CG34126	NA	0.0428904	-0.294	MXE
LOC112049011	homeobox protein 2-like isoform X4	CG30460	NA	0.00449194	-0.07	A5SS
LOC112049025	Eukaryotic translation elongation factor 1 epsilon-1	LOC112049025	NA	0.00211664	-0.013	SE
LOC112049040	solute carrier family 35 member F5	CG8195	NA	0	0.598	SE
LOC112049050	succinate dehydrogenase [ubiquinone] flavoprotein subunit, mitochondrial	SdhA	NA	3.01e-05	-0.029	A5SS
LOC112049069	protein split ends	spen	NA	0.0062025	-0.043	A5SS
LOC112049086	phosphoinositide 3-kinase regulatory subunit 4 isoform X1	ird1	NA	0.0104707	0.336	RI
LOC112049107	anillin isoform X1	scra	NA	0.00936911	-0.27	A5SS
LOC112049108	COPII coat assembly protein sec16-like	LOC112049108	NA	0.00984468	-0.148	SE
LOC112049138	DENN domain-containing protein 1A-like isoform X1	CG18659	NA	0.000364077	-0.23	SE
LOC112049140	uncharacterized protein LOC112049140 isoform X1	LOC112049140	NA	0.0156824	0.131	A3SS
LOC112049141	protein smoothened	smo	NA	0.000560086	0.024	RI
LOC112049142	MIT domain-containing protein 1-like	CG14985	NA	5.7e-11	-0.241	SE
LOC112049145	40S ribosomal protein S16	RpS16	NA	0.00286881	-0.073	A5SS
LOC112049151	#N/A	#N/A	NA	4.3e-06	0.033	A5SS
LOC112049164	CDGSH iron-sulfur domain-containing protein 3, mitochondrial	CG3420	NA	0.0188164	-0.084	A5SS
LOC112049170	protein FAM102A	CG8671	eyespot_up	0.00380582	0.048	A3SS
LOC112049178	protein transport protein Sec16A isoform X4	Sec16	eyespot_up	8.38e-11	0.056	RI
LOC112049210	tyrosine-protein kinase Btk29A isoform X1	Btk29A	NA	0.000400244	0.034	A5SS
LOC112049214	zinc finger protein 2 homolog isoform X1	LOC112049214	NA	7.2e-08	-0.454	SE
LOC112049232	fatty-acid amide hydrolase 2-like	CG5112	eyespot_down	0.0216637	0.342	A5SS
LOC112049246	serine/threonine-protein kinase S6KL isoform X1	S6KL	NA	0.0157784	0.167	MXE
LOC112049250	amino acid transporter AVT1D-like	LOC112049250	eyespot_down	0.00158074	0.31	A3SS
LOC112049272	post-GPI attachment to proteins factor 2-like	CG7990	NA	2.87e-07	0.603	RI
LOC112049293	nucleolar protein 6	Mat89Ba	NA	0.00213369	0.022	A3SS
LOC112049294	myb-related transcription factor, partner of profilin	LOC112049294	NA	0.00823083	0.292	A5SS
LOC112049318	calcium channel flower isoform X2	fwe	NA	0.000303678	0.03	SE
LOC112049338	nuclear factor of activated T-cells 5 isoform X2	NFAT	NA	8.85e-07	0.421	SE
LOC112049345	laminin subunit alpha-1	wb	NA	0.0108123	-0.07	A3SS
LOC112049364	protein kinase C isoform X2	Pkc98E	NA	0.000355252	-0.121	A3SS
LOC112049386	uncharacterized protein LOC112049386 isoform X3	CG33995	NA	0.0390069	0.034	SE
LOC112049399	sorting nexin-12	Snx3	NA	0	-0.048	SE
LOC112049404	RNA binding protein fox-1 homolog 3 isoform X2	Rbfox1	NA	0.00280043	0.294	A3SS
LOC112049427	40S ribosomal protein S4	RpS4	NA	3.55e-05	0.012	A3SS
LOC112049437	60S ribosomal protein L36	RpL36	NA	0.00311668	-0.039	RI
LOC112049487	mucin-5AC-like isoform X1	LOC112049487	NA	1.12e-05	-0.254	SE
LOC112049491	zinc finger protein 260-like isoform X1	LOC112049491	eyespot_up	0.00588742	0.041	SE
LOC112049508	mortality factor 4-like protein 1	MRG15	NA	0.0318222	-0.059	A5SS
LOC112049519	INO80 complex subunit C	CG12659	NA	0.00506416	-0.034	A5SS
LOC112049522	poly(A)-specific ribonuclease PARN-like isoform X1	LOC112049522	NA	6.29e-08	-0.04	A5SS
LOC112049549	zinc finger protein 708-like	LOC112049549	NA	0.0184355	-0.051	A3SS
LOC112049550	zinc finger protein 260-like isoform X1	LOC112049550	NA	0.00508724	-0.098	MXE
LOC112049557	cholinephosphotransferase 1 isoform X1	bbc	NA	0.014155	0.121	SE
LOC112049566	S-phase kinase-associated protein 2-like	Skp2	NA	9.92e-07	-0.25	MXE
LOC112049586	zinc finger protein 91-like	ken	NA	0.00822502	-0.133	A5SS
LOC112049588	zinc finger protein 91-like	CG7987	NA	2.7e-06	-0.297	A5SS
LOC112049613	heat shock factor protein isoform X1	Hsf	NA	0	0.526	SE
LOC112049622	metallophosphoesterase 1-like	PGAP5	NA	6.42e-05	0.153	A5SS
LOC112049632	glucose-6-phosphate exchanger SLC37A2 isoform X1	MFS16	NA	9.99e-07	-0.101	SE
LOC112049633	ATP synthase lipid-binding protein, mitochondrial	ATPsynC	NA	0.00399165	0.006	A5SS
LOC112049638	choline/ethanolamine kinase isoform X1	CG2201	NA	0.00705536	-0.071	SE
LOC112049641	serine/threonine-protein kinase par-1	Sik3	eyespot_up	0.00578874	0.09	RI
LOC112049643	copper-transporting ATPase 1 isoform X2	ATP7	NA	0.00689055	0.096	A3SS
LOC112049645	double-strand-break repair protein rad21 homolog isoform X1	rad21	NA	0	0.243	SE
LOC112049646	putative tRNA pseudouridine synthase Pus10	CG3709	NA	0.0058295	-0.024	A5SS
LOC112049660	transmembrane and ubiquitin-like domain-containing protein 1 isoform X1	LOC112049660	NA	3.34e-06	-0.297	SE
LOC112049665	tRNA pseudouridine synthase A isoform X1	Pus1	NA	9.03e-05	0.062	A5SS
LOC112049684	40S ribosomal protein SA	sta	NA	0.0416203	0.115	RI
LOC112049701	60S ribosomal protein L15	RpL15	NA	0	0.304	RI
LOC112049703	uncharacterized LOC106121242	l(1)G0469	NA	0.0161907	0.03	A3SS
LOC112049718	nucleobindin-2 isoform X1	NUCB1	NA	8.34e-12	0.036	MXE
LOC112049762	sushi, von Willebrand factor type A, EGF and pentraxin domain-containing protein 1 isoform X1	uif	eyespot_up	3.29e-07	0.04	SE
LOC112049763	eukaryotic translation initiation factor 4B	eIF-4B	NA	0.0139255	0.008	A3SS
LOC112049772	translation initiation factor eIF-2B subunit alpha	eIF2Balpha	NA	0.00123572	-0.033	SE
LOC112049794	dual specificity protein kinase lkh1 isoform X1	Doa	NA	0.00184212	0.068	SE
LOC112049842	diamine acetyltransferase 2-like	CG4210	NA	2.32e-06	0.399	A3SS
LOC112049847	mRNA export factor	Rae1	NA	0	-0.094	RI
LOC112049860	poly(U)-binding-splicing factor half pint	hfp	NA	0.00346561	-0.028	SE
LOC112049870	AN1-type zinc finger protein 6 isoform X2	CG45050	NA	0.0270326	0.463	SE
LOC112049876	ankyrin repeat and sterile alpha motif domain-containing protein 1B-like isoform X8	CG4393	NA	0.00087643	-0.088	SE
LOC112049882	zinc finger protein 382-like isoform X1	l(3)neo38	eyespot_up	5.7e-12	-0.163	SE
LOC112049905	uncharacterized protein LOC112049905, partial	LOC112049905	NA	0.000114724	0.437	SE
LOC112049919	eukaryotic translation initiation factor 4H isoform X1	eIF4H1	NA	0.000685413	0.023	A5SS
LOC112049925	ubiquitin-conjugating enzyme E2 G1	CG40045	NA	0	0.075	SE
LOC112049949	myotubularin-related protein 4 isoform X1	CG3632	NA	0.0022058	-0.362	A5SS
LOC112049969	protein tramtrack, beta isoform isoform X28	mod(mdg4)	NA	1.43e-05	-0.58	SE
LOC112049977	ubinuclein-1 isoform X1	yem	NA	5.74e-06	0.185	SE
LOC112049983	cytochrome b-c1 complex subunit 6, mitochondrial-like	UQCR-11	NA	0.00144006	0.012	RI
LOC112049987	tetratricopeptide repeat protein 28	CG43163	NA	0.009569	0.104	A3SS
LOC112049993	DNA replication ATP-dependent helicase/nuclease DNA2 isoform X1	CG2990	NA	0.017662	-0.095	A3SS
LOC112049995	trichoplein keratin filament-binding protein-like	LOC112049995	NA	7.41e-06	-0.519	SE
LOC112050000	rabankyrin-5 isoform X1	CG41099	NA	0.000378598	0.074	A3SS
LOC112050002	period circadian protein isoform X1	per	NA	3.61e-12	-0.508	SE
LOC112050024	nascent polypeptide-associated complex subunit alpha	Nacalpha	NA	0.00113495	-0.443	A3SS
LOC112050028	carnosine N-methyltransferase	CG11596	NA	2.97e-10	0.114	A5SS
LOC112050029	NADH dehydrogenase [ubiquinone] 1 alpha subcomplex subunit 8	Ndufa8	NA	0.0159037	0.017	A3SS
LOC112050035	probable serine/threonine-protein kinase DDB_G0278901	wit	NA	0.00436263	-0.483	A5SS
LOC112050044	eukaryotic initiation factor 4A	eIF-4a	NA	0	-0.179	A5SS
LOC112050047	activating signal cointegrator 1 complex subunit 1	LOC112050047	NA	9.45e-06	-0.223	RI
LOC112050048	uncharacterized protein LOC112050048	CG2225	NA	0.000519451	-0.122	A5SS
LOC112050069	angiotensin-converting enzyme-like	Ance-3	NA	0.0144055	0.033	MXE
LOC112050083	actin-related protein 2/3 complex subunit 3	Arpc3A	NA	0	-0.167	RI
LOC112050084	aldo-keto reductase AKR2E4-like	Akr1B	NA	0.0278585	0.217	A5SS
LOC112050113	cyclin-dependent kinase 11B	Pitslre	NA	0.00419619	0.04	A5SS
LOC112050166	myotubularin-related protein 2	mtm	NA	0.00600719	-0.024	A5SS
LOC112050199	uncharacterized protein LOC112050199 isoform X1	LOC112050199	NA	0	-0.409	A3SS
LOC112050218	troponin T, skeletal muscle isoform X2	up	NA	0.0230868	0.024	RI
LOC112050252	probable ATP-dependent RNA helicase DDX27	Rs1	NA	3.55e-05	-0.028	A3SS
LOC112050253	snRNA-activating protein complex subunit 1-like isoform X1	LOC112050253	NA	0.0199205	-0.128	A3SS
LOC112050261	protein piccolo	Ncoa6	eyespot_up	0.0169277	0.487	A5SS
LOC112050264	putative vitellogenin receptor	yl	NA	1.44e-07	-0.121	SE
LOC112050343	ankyrin repeat domain-containing protein 17	mask	eyespot_up	0.000293423	0.173	SE
LOC112050344	28S ribosomal protein S24, mitochondrial	mRpS24	NA	2.04e-06	-0.532	A3SS
LOC112050345	alpha-2-macroglobulin receptor-associated protein isoform X1	CG8507	NA	0	-0.092	A5SS
LOC112050367	protein grindelwald	LOC112050367	NA	2.28e-11	-0.058	SE
LOC112050384	Splicing factor 1	SF1	NA	0	0.283	A3SS
LOC112050412	acylphosphatase-2-like	Acyp2	NA	0.0184355	0.079	A3SS
LOC112050417	RNA-binding protein squid isoform X1	sqd	NA	0	-0.584	SE
LOC112050423	up-regulated during skeletal muscle growth protein 5	Neb-cGP	NA	2.18e-08	-0.016	RI
LOC112050431	microprocessor complex subunit DGCR8	pasha	NA	3e-05	-0.142	SE
LOC112050485	mitogen-activated protein kinase kinase kinase 4	Mekk1	NA	3.45e-10	0.225	SE
LOC112050490	RNA polymerase II-associated protein 3-like isoform X1	spag	NA	0.0151993	-0.082	MXE
LOC112050499	luc7-like protein 3	CG3198	NA	0	-0.19	RI
LOC112050504	voltage-dependent T-type calcium channel subunit alpha-1G-like isoform X2	Ca-alpha1T	NA	0.0423242	-0.447	MXE
LOC112050509	histone H2A deubiquitinase MYSM1-like	LOC112050509	NA	0.00756344	-0.142	A5SS
LOC112050521	BAG domain-containing protein Samui isoform X2	stv	NA	0.00166321	0.155	SE
LOC112050527	RNA-binding protein Nova-2 isoform X4	ps	NA	0.0205014	-0.09	A3SS
LOC112050534	serine/threonine-protein kinase D1	PKD	NA	0.0128521	0.173	A3SS
LOC112050572	sister chromatid cohesion protein PDS5 homolog B	pds5	NA	0.0109194	-0.176	A3SS
LOC112050594	zinc finger protein 431-like isoform X2	CG10321	NA	0.036121	-0.04	A3SS
LOC112050604	#N/A	#N/A	NA	0.000250857	-0.093	SE
LOC112050661	palmitoyltransferase ZDHHC15-like isoform X1	CG1407	NA	0.0380944	-0.047	SE
LOC112050676	irregular chiasm C-roughest protein-like	rst	NA	0.0112469	0.044	A3SS
LOC112050679	ras GTPase-activating protein-binding protein 2	rin	NA	0.000508198	-0.163	A3SS
LOC112050689	uncharacterized protein LOC112050689 isoform X1	LOC112050689	NA	0.0165614	-0.316	SE
LOC112050692	cyclin G	CycG	NA	0.00665141	-0.072	SE
LOC112050705	arginine/serine-rich coiled-coil protein 2 isoform X1	CG6340	NA	0.0283525	0.205	SE
LOC112050729	two pore calcium channel protein 1-like isoform X3	LOC112050729	NA	4.88e-08	0.254	MXE
LOC112050737	protein strawberry notch isoform X1	sno	NA	1.56e-05	-0.617	SE
LOC112050776	malignant T-cell-amplified sequence 1 homolog	MCTS1	NA	0.0340884	-0.021	SE
LOC112050834	proliferation-associated protein 2G4	CG10576	NA	0	-0.028	A3SS
LOC112050894	protein FRG1 homolog	FRG1	NA	7.73e-05	0.02	RI
LOC112050895	neurofilament heavy polypeptide-like isoform X2	LOC112050895	NA	0	-0.248	A3SS
LOC112050902	splicing factor, arginine/serine-rich 15 isoform X1	CG4266	NA	5.93e-05	0.509	A3SS
LOC112050949	phosphate carrier protein, mitochondrial-like	Mpcp1	NA	7.66e-09	0.021	A3SS
LOC112050961	OWR43502.1 putative zinc finger CCCH type containing 11A isoform 2	LOC112050961	NA	0.0297154	0.129	A3SS
LOC112050966	nucleoporin Nup43	LOC112050966	NA	2.12e-07	-0.068	A3SS
LOC112050967	protein mini spindles	msps	NA	0.00086754	-0.403	A5SS
LOC112050969	14 kDa phosphohistidine phosphatase-like	janA	NA	2.37e-12	0.119	SE
LOC112050976	cytoplasmic dynein 1 intermediate chain isoform X8	Dic	NA	0.00102553	-0.128	SE
LOC112050980	#N/A	#N/A	NA	3.02e-06	0.325	MXE
LOC112051025	protein limb expression 1 homolog isoform X1	lft	NA	0.0338545	-0.203	MXE
LOC112051027	lymphokine-activated killer T-cell-originated protein kinase	CG8173	NA	0.0398948	-0.012	A3SS
LOC112051030	farnesyl pyrophosphate synthase-like	Fpps	NA	2.91e-05	0.055	SE
LOC112051082	nuclear transcription factor Y subunit alpha	Nf-YA	NA	0.00118167	0.035	A3SS
LOC112051088	homeodomain-interacting protein kinase 2-like isoform X1	hipk	NA	0.000125741	0.072	A5SS
LOC112051116	ferritin subunit	Fer1HCH	NA	0.00403808	0.071	A5SS
LOC112051118	integrin alpha-PS2 isoform X1	if	NA	0.000110236	0.132	RI
LOC112051121	zinc finger protein 260-like isoform X2	LOC112051121	NA	8.63e-07	0.587	RI
LOC112051132	eukaryotic translation initiation factor 3 subunit A	eIF3-S10	NA	5.99e-09	-0.08	A3SS
LOC112051137	putative U5 small nuclear ribonucleoprotein 200 kDa helicase	l(3)72Ab	NA	0.00744016	0.075	A5SS
LOC112051181	MOB kinase activator-like 2 isoform X2	Mob2	NA	0.00215347	-0.301	SE
LOC112051191	calpain-A-like isoform X4	CalpA	NA	0.048241	-0.058	SE
LOC112051193	protein outspread isoform X4	osp	NA	3.92e-07	-0.131	A5SS
LOC112051195	AOQ11504.1 CG42497-RA	CG42497	NA	0	0.097	A5SS
LOC112051208	coatomer subunit delta	copd	NA	0.0255537	-0.221	MXE
LOC112051215	desumoylating isopeptidase 2 isoform X1	CG7222	NA	0	0.11	SE
LOC112051221	signal transducer and activator of transcription 5B isoform X1	Stat92E	eyespot_up	0.000478422	-0.185	A5SS
LOC112051233	UDP-glucose 4-epimerase isoform X1	Gale	NA	0.00176609	0.171	SE
LOC112051234	negative elongation factor D	TH1	NA	0.000198979	-0.192	RI
LOC112051245	translation initiation factor eIF-2B subunit delta isoform X1	eIF2Bdelta	NA	0.000266824	-0.105	SE
LOC112051255	zinc finger protein OZF-like isoform X1	LOC112051255	NA	0.000360638	-0.065	A3SS
LOC112051258	60S ribosomal protein L19	RpL19	NA	6.48e-06	-0.008	RI
LOC112051261	solute carrier family 12 member 8	CG12773	NA	0.000268922	-0.027	A3SS
LOC112051272	survival of motor neuron-related-splicing factor 30	CG17454	NA	5.32e-06	0.243	A3SS
LOC112051279	zinc finger RNA-binding protein isoform X1	Zn72D	NA	1.02e-07	-0.149	A3SS
LOC112051313	C-terminal-binding protein	CtBP	NA	7.23e-05	0.164	SE
LOC112051314	proclotting enzyme	CLIPD2	NA	0	-0.306	SE
LOC112051327	lysine-specific demethylase 3B	JHDM2	eyespot_up	3.73e-06	-0.275	MXE
LOC112051357	cleavage and polyadenylation specificity factor subunit CG7185 isoform X2	Cpsf6	NA	0	-0.564	SE
LOC112051369	ADAM 17-like protease	Tace	NA	0.00965112	-0.075	A3SS
LOC112051371	dynein heavy chain, cytoplasmic isoform X1	Dhc64C	NA	0.0240053	0.065	MXE
LOC112051386	14-3-3 protein zeta isoform X2	14-3-3zeta	NA	0.000410713	-0.507	SE
LOC112051397	39S ribosomal protein L50, mitochondrial	mRpL50	NA	0.0452733	0.018	A3SS
LOC112051403	ecdysone-induced protein 74EF isoform X3	Eip74EF	NA	0	0.109	SE
LOC112051407	uncharacterized protein LOC112051407 isoform X1	LOC112051407	NA	0.00524648	-0.396	A3SS
LOC112051419	probable serine incorporator isoform X1	TMS1	NA	0.00231417	0.115	A3SS
LOC112051433	extended synaptotagmin-2 isoform X1	Esyt2	NA	0.000305128	0.146	A5SS
LOC112051443	N-sulphoglucosamine sulphohydrolase	Sgsh	NA	2.8e-10	0.031	RI
LOC112051453	60S ribosomal protein L38	RpL38	NA	0.0107879	-0.023	RI
LOC112051454	28S ribosomal protein S33, mitochondrial	mRpS33	NA	0.0170711	0.23	A5SS
LOC112051461	regulatory-associated protein of mTOR	raptor	NA	4.82e-05	0.097	RI
LOC112051472	transient receptor potential cation channel protein painless	pain	eyespot_up	0.0490888	0.099	A5SS
LOC112051479	estradiol 17-beta-dehydrogenase 8	CG3603	NA	0.000496632	-0.037	A5SS
LOC112051494	endochitinase A	Sap130	NA	4.25e-07	-0.154	SE
LOC112051501	splicing factor U2AF 50 kDa subunit	U2af50	NA	0.0416203	-0.084	RI
LOC112051508	serine hydroxymethyltransferase, cytosolic isoform X1	Shmt	NA	0.000449919	-0.5	A5SS
LOC112051516	tyrosine-protein kinase Src64B isoform X1	Src64B	NA	0.0207598	0.45	SE
LOC112051523	heterogeneous nuclear ribonucleoprotein R isoform X1	Syp	NA	0.0310231	-0.259	A3SS
LOC112051526	TELO2-interacting protein 1 homolog	CG16908	NA	0.0398716	-0.27	MXE
LOC112051535	A disintegrin and metalloproteinase with thrombospondin motifs 1 isoform X2	sona	eyespot_up	0.00482056	-0.167	MXE
LOC112051539	ubiquitin carboxyl-terminal hydrolase 20	Usp20-33	NA	1.31e-05	-0.467	A3SS
LOC112051546	clathrin heavy chain	Chc	NA	8.71e-09	0.086	A3SS
LOC112051551	transport and Golgi organization protein 2	LOC112051551	NA	0.000642284	0.079	RI
LOC112051554	Fanconi anemia group J protein homolog isoform X1	CG4078	NA	1.58e-05	0.251	MXE
LOC112051564	beta-chimaerin	RhoGAP5A	NA	0.000124531	0.094	A5SS
LOC112051565	clathrin heavy chain	Chc	NA	0.005048	0.182	MXE
LOC112051571	serine protease gd-like	CG9649	eyespot_down	0.0196252	-0.022	A5SS
LOC112051576	translin	trsn	NA	1.44e-10	0.08	A5SS
LOC112051626	homeobox protein cut isoform X1	ct	NA	0	0.365	SE
LOC112051638	heterogeneous nuclear ribonucleoprotein U-like protein 1	CG30122	NA	0.0302299	0.011	SE
LOC112051640	general transcriptional corepressor trfA-like	LOC112051640	NA	0.00573812	0.081	MXE
LOC112051654	ecto-NOX disulfide-thiol exchanger 2-like isoform X1	CG10948	NA	0.0355361	-0.025	RI
LOC112051655	nucleoprotein TPR	Mtor	NA	1.88e-06	-0.133	A3SS
LOC112051663	Activating transcription factor of chaperone	crc	eyespot_up	0.00156087	-0.048	A5SS
LOC112051672	poly(rC)-binding protein 3 isoform X1	mub	NA	0.0141774	0.014	SE
LOC112051676	tyrosine-protein phosphatase Lar isoform X2	Lar	NA	2.66e-08	0.1	SE
LOC112051684	bromodomain adjacent to zinc finger domain protein 2B-like	tou	eyespot_up	0	0.277	SE
LOC112051694	actin cytoskeleton-regulatory complex protein pan1 isoform X1	Chro	NA	6.63e-07	-0.039	A5SS
LOC112051697	vacuolar fusion protein CCZ1 homolog	Ccz1	NA	0.0250882	0.019	RI
LOC112051702	ADP-ribose pyrophosphatase, mitochondrial	CG4098	NA	0.0179891	-0.026	A3SS
LOC112051719	uncharacterized protein LOC112051719 isoform X2	CG6040	NA	4.24e-05	-0.123	A3SS
LOC112051763	calcineurin subunit B type 2	CanB2	NA	0.00279623	-0.602	A3SS
LOC112051765	elongation factor 1-gamma	Ef1gamma	NA	0.000854245	0.354	MXE
LOC112051777	uncharacterized protein LOC112051777	tyn	NA	0.0480291	0.036	A3SS
LOC112051822	G protein-coupled receptor kinase 1 isoform X2	Gprk1	NA	0.0199205	0.208	A3SS
LOC112051828	uncharacterized protein LOC112051828 isoform X1	LOC112051828	NA	1.78e-14	0.155	SE
LOC112051830	serine protease HTRA2, mitochondrial-like	HtrA2	NA	0.00246817	-0.044	A5SS
LOC112051839	60S ribosomal protein L34-like	RpL34	NA	0.00146839	0.018	RI
LOC112051862	probable phospholipid-transporting ATPase IM isoform X2	ATP8B	eyespot_up	0.00524535	-0.042	A3SS
LOC112051879	patronin isoform X7	Patronin	NA	0.000719616	-0.186	SE
LOC112051888	zinc finger protein 184-like isoform X1	LOC112051888	NA	0.0192644	-0.228	A3SS
LOC112051906	E3 ubiquitin-protein ligase listerin-like	LOC112051906	NA	0.0203991	0.057	SE
LOC112051915	GA-binding protein subunit beta-1	LOC112051915	NA	0.0204478	0.407	A5SS
LOC112051946	zinc finger protein 92-like isoform X1	LOC112051946	NA	0.000447645	0.193	A5SS
LOC112051951	N-alpha-acetyltransferase 10	vnc	NA	0.000221688	0.403	SE
LOC112051953	aminopeptidase N-like	CG11951	NA	7.56e-07	-0.166	A3SS
LOC112051964	regulator of microtubule dynamics protein 1	LOC112051964	NA	0.000100672	0.238	A3SS
LOC112051967	nitrilase and fragile histidine triad fusion protein NitFhit isoform X1	NitFhit	NA	0	-0.48	A3SS
LOC112051969	histone-lysine N-methyltransferase eggless isoform X2	egg	NA	0.0382416	0.065	A3SS
LOC112051973	CAD protein isoform X2	CAD	NA	0	0.13	A5SS
LOC112052001	Cell surface glycoprotein 1	nahoda	NA	0.0210362	0.071	SE
LOC112052019	transcriptional repressor protein YY1-like isoform X3	pho	NA	7.14e-06	0.177	A3SS
LOC112052026	40S ribosomal protein S3a	RpS3A	NA	0.00213501	0.034	A5SS
LOC112052029	coiled-coil domain-containing protein 51-like	LOC112052029	NA	0.0128317	-0.046	A5SS
LOC112052042	UDP-xylose and UDP-N-acetylglucosamine transporter-like	Efr	NA	3.42e-10	-0.176	SE
LOC112052043	pre-mRNA-splicing factor 38A-like isoform X3	LOC112052043	NA	0.00036232	0.012	RI
LOC112052049	neurogenic locus Notch protein isoform X1	N	NA	0	0.131	A3SS
LOC112052054	RAB11-binding protein RELCH-like	LOC112052054	NA	0.000701554	0.295	A5SS
LOC112052079	SUMO-conjugating enzyme UBC9-A	lwr	NA	0.0112883	-0.01	A3SS
LOC112052082	transmembrane protein KIAA1109 homolog	tweek	NA	4.37e-05	-0.153	A5SS
LOC112052088	glycosaminoglycan xylosylkinase homolog	CG3631	NA	0.000127403	-0.382	A5SS
LOC112052097	gamma-glutamylcyclotransferase-like	CG4306	NA	0.000379411	-0.068	SE
LOC112052099	UPF0489 protein C5orf22 homolog	MESR6	NA	3.52e-05	-0.055	SE
LOC112052135	pre-piRNA 3'-exonuclease trimmer-like	LOC112052135	NA	0.0270851	0.241	A5SS
LOC112052136	protein tramtrack, alpha isoform-like isoform X1	SBDS	eyespot_up	0.000130883	0.386	A5SS
LOC112052141	inositol hexakisphosphate and diphosphoinositol-pentakisphosphate kinase isoform X1	l(1)G0196	NA	0.000117977	-0.142	SE
LOC112052145	methyltransferase-like protein 5	CG9666	NA	3.11e-11	-0.181	SE
LOC112052147	Protein SERAC1	CG5455	NA	0.0149152	-0.21	MXE
LOC112052165	uncharacterized protein LOC112052165 isoform X1	LOC112052165	NA	3.08e-05	0.07	A5SS
LOC112052166	protein SMG5	LOC112052166	NA	4.46e-11	0.231	A3SS
LOC112052180	46 kDa FK506-binding nuclear protein	FK506-bp1	NA	1.77e-10	0.094	A5SS
LOC112052187	uncharacterized protein LOC112052187 isoform X3	CG42404	NA	0.0254569	0.368	A5SS
LOC112052196	Macrophage MHC class 1 receptor 2 protein	SP1173	eyespot_down	0.033155	0.042	MXE
LOC112052199	zinc transporter 9	ZnT49B	NA	0.00110601	0.066	RI
LOC112052201	pericentriolar material 1 protein-like isoform X3	cmb	NA	0.00100345	0.05	SE
LOC112052202	uncharacterized protein LOC112052202 isoform X1	LOC112052202	NA	8.22e-10	-0.237	SE
LOC112052205	60S ribosomal protein L31	RpL31	NA	2.67e-09	0.011	RI
LOC112052209	bestrophin-4 isoform X2	Best1	NA	0.0183661	0.076	SE
LOC112052225	alpha-actinin, sarcomeric isoform X1	Actn	eyespot_up	4.5e-07	0.041	SE
LOC112052239	myosin-VIIa isoform X1	ck	NA	2.2e-08	0.08	A5SS
LOC112052265	protein rogdi	rogdi	NA	0.00810675	-0.159	A3SS
LOC112052274	ubiquitin carboxyl-terminal hydrolase 7 isoform X3	Usp7	NA	1.48e-07	0.138	A3SS
LOC112052282	protein lin-54 homolog isoform X1	mip120	NA	7.29e-10	0.454	SE
LOC112052289	erlin-2-like	LOC112052289	NA	0.0015775	0.228	A3SS
LOC112052325	transcription initiation factor TFIID subunit 1 isoform X1	Taf1	NA	0	-0.159	A3SS
LOC112052331	protein phosphatase Slingshot	ssh	NA	6.97e-05	-0.172	SE
LOC112052337	zinc finger and BTB domain-containing protein 45-like	LOC112052337	NA	3.7e-05	0.383	A3SS
LOC112052347	histone acetyltransferase Tip60 isoform X2	Tip60	NA	0.00845439	-0.046	RI
LOC112052369	ubiquitin carboxyl-terminal hydrolase 37-like	Usp2	NA	0.00705346	0.038	A3SS
LOC112052373	serine/threonine-protein kinase tousled-like 2 isoform X2	tlk	NA	0.00823083	0.512	A5SS
LOC112052374	26S proteasome non-ATPase regulatory subunit 13	Rpn9	NA	3.05e-08	0.014	RI
LOC112052375	protein bric-a-brac 2-like isoform X2	CG8924	NA	0.000120914	0.089	RI
LOC112052382	lutropin-choriogonadotropic hormone receptor-like	rk	NA	0.00203818	0.156	RI
LOC112052388	piggyBac transposable element-derived protein 4-like	PGBD4	NA	5.94e-10	-0.383	MXE
LOC112052396	rhodanese domain-containing protein CG4456-like isoform X1	Hsp67Bb	NA	0.0132767	0.309	A3SS
LOC112052399	60S ribosomal protein L7	RpL7	NA	1.85e-07	-0.008	A3SS
LOC112052404	40S ribosomal protein S12	RpS12	NA	4.41e-13	0.071	RI
LOC112052411	dosage compensation regulator isoform X1	mle	NA	0.00858924	0.033	MXE
LOC112052434	cyclic AMP response element-binding protein B isoform X1	Creb	NA	0.0059589	0.1	A3SS
LOC112052437	F-box only protein 28 isoform X1	pall	NA	1.51e-11	-0.172	SE
LOC112052453	40S ribosomal protein S6	RpS6	NA	8.6e-07	0.209	A5SS
LOC112052460	LIM domain only protein 3-like	Bx	eyespot_up	1.84e-05	-0.1	A5SS
LOC112052466	uncharacterized protein LOC112052466 isoform X3	LOC112052466	NA	0.000148107	0.068	RI
LOC112052504	sequestosome-1-like isoform X2	LOC112052504	NA	4.11e-05	-0.121	A3SS
LOC112052515	zinc finger protein 260-like isoform X2	ZNF296	NA	0.00746429	0.182	A3SS
LOC112052526	protein LLP homolog	LOC112052526	NA	0.0259239	0.025	A5SS
LOC112052530	zinc finger protein 260-like isoform X1	LOC112052530	NA	0.00855852	0.09	SE
LOC112052541	UPF0547 protein C16orf87 homolog isoform X2	LOC112052541	NA	0.00118818	-0.032	A5SS
LOC112052550	armadillo repeat-containing protein 6 homolog	CG5721	NA	0	-0.085	SE
LOC112052562	glycerol kinase-like	Gk1	NA	5.82e-06	0.183	SE
LOC112052566	tetratricopeptide repeat protein 14 homolog isoform X1	CG6621	NA	0	0.118	A3SS
LOC112052571	collagen alpha chain CG42342 isoform X1	CG42342	NA	0.000125761	-0.212	MXE
LOC112052587	kinesin light chain isoform X1	Klc	NA	0.0108123	0.098	A3SS
LOC112052591	mucin-5AC-like isoform X1	CG17211	eyespot_up	0.0309218	-0.059	A3SS
LOC112052594	ester hydrolase C11orf54 homolog isoform X1	CG9119	NA	9.74e-05	-0.39	A5SS
LOC112052598	uncharacterized protein LOC112052598 isoform X1	CG17127	NA	0.0131646	0.32	A3SS
LOC112052599	sodium- and chloride-dependent GABA transporter ine-like	ine	NA	8e-06	0.158	SE
LOC112052608	uncharacterized protein LOC112052608	dpy	NA	0.000204466	0.438	SE
LOC112052627	trafficking kinesin-binding protein milt isoform X2	milt	NA	0.0267749	-0.221	SE
LOC112052636	V-type proton ATPase 116 kDa subunit a isoform X1	Vha100-1	NA	1.62e-05	0.126	SE
LOC112052647	UPF0505 protein C16orf62 isoform X1	CG8202	NA	1.69e-05	-0.052	MXE
LOC112052655	protein D2-like isoform X1	CG6180	NA	3.83e-06	0.132	A3SS
LOC112052674	splicing factor 3B subunit 1	Sf3b1	NA	0.0451793	0.073	A5SS
LOC112052681	DNA cross-link repair 1A protein-like isoform X1	Snm1	NA	0.0328306	-0.249	MXE
LOC112052694	vigilin	Dp1	NA	0	0.041	A3SS
LOC112052714	protein RER1	CG11857	NA	0	-0.055	SE
LOC112052742	RNA polymerase II subunit A C-terminal domain phosphatase	Fcp1	NA	0.0498389	-0.238	A3SS
LOC112052747	TOX high mobility group box family member 3-like isoform X1	CG12104	NA	2.57e-10	-0.105	A5SS
LOC112052748	leukotriene A-4 hydrolase isoform X2	CG10602	eyespot_down	8.01e-11	0.613	A5SS
LOC112052755	peroxisomal membrane protein 11B	Pex11	NA	0.00837415	0.09	A5SS
LOC112052778	hillarin	Hil	NA	0.00165252	-0.24	A5SS
LOC112052786	telomerase-binding protein EST1A isoform X1	Smg6	NA	0.0211098	0.118	A3SS
LOC112052801	uncharacterized Golgi apparatus membrane protein-like protein CG5021 isoform X1	CG5021	NA	0.00394531	-0.069	A3SS
LOC112052834	zinc finger protein 260-like isoform X2	LOC112052834	NA	8.7e-09	-0.312	A3SS
LOC112052839	ankyrin repeat domain-containing protein 11 isoform X1	CG10984	NA	3.78e-05	-0.125	SE
LOC112052860	target of Myb protein 1 isoform X1	CG3529	NA	0	-0.194	SE
LOC112052867	uncharacterized protein LOC112052867 isoform X1	CG6398	NA	0.00119783	0.105	SE
LOC112052881	bis(5'-nucleosyl)-tetraphosphatase [asymmetrical]	Apf	NA	0.0161656	-0.033	A3SS
LOC112052885	ecdysone-inducible protein E75 isoform X1	E75	NA	0.0357612	0.061	MXE
LOC112052915	FK506-binding protein 2	Fkbp14	NA	0.000463895	-0.037	A5SS
LOC112052979	protein ST7 homolog	CG3634	NA	1.68e-07	0.063	A3SS
LOC112052997	60S ribosomal protein L23	RpL23	NA	1.33e-05	0.33	A5SS
LOC112053006	homeobox protein invected-like isoform X1	inv	NA	3.14e-05	-0.367	A5SS
LOC112053008	Oxysterol-binding protein-related protein 6	CG3860	NA	0.000352479	0.207	A3SS
LOC112053015	probable aminopeptidase NPEPL1 isoform X1	grsm	NA	2.61e-07	-0.047	A5SS
LOC112053022	sulfhydryl oxidase 1-like isoform X1	Qsox1	NA	2.29e-05	-0.216	A5SS
LOC112053024	#N/A	#N/A	NA	0.00236399	0.15	RI
LOC112053030	solute carrier family 15 member 1-like	CG2930	NA	0.000283364	0.27	SE
LOC112053036	uncharacterized protein LOC112053036 isoform X2	ec	NA	0.0462169	0.245	A3SS
LOC112053043	pleckstrin homology domain-containing family F member 2 isoform X2	rush	NA	0.0300187	-0.024	MXE
LOC112053060	protein FAM160B1-like isoform X1	LOC112053060	NA	0.00246602	0.174	SE
LOC112053067	zinc finger protein 558-like	CG17806	NA	0.00602023	-0.192	RI
LOC112053069	protein phosphatase methylesterase 1	CG5068	NA	0.0465628	0.025	RI
LOC112053080	A-kinase anchor protein 17A isoform X1	Xe7	NA	0.00020927	0.041	RI
LOC112053097	insulin receptor substrate 1	chico	NA	0.0234315	0.462	A3SS
LOC112053101	pericentrin-like isoform X1	Plp	NA	0.000605311	0.054	SE
LOC112053155	cytospin-A-like isoform X2	CG13366	NA	2.34e-13	0.369	A5SS
LOC112053159	eukaryotic translation initiation factor 4E transporter-like isoform X1	4E-T	NA	0.039394	-0.098	A3SS
LOC112053160	protein suppressor of white apricot isoform X1	su(w[a])	NA	1.88e-07	0.147	A5SS
LOC112053170	protein daughterless isoform X1	da	eyespot_up	0	0.842	MXE
LOC112053171	DAZ-associated protein 2-like isoform X2	LOC112053171	NA	0	0.225	A3SS
LOC112053186	T-complex protein 11-like protein 1	CG16721	NA	0.0132296	0.138	MXE
LOC112053188	nucleosome assembly protein 1-like 1 isoform X1	Nap1	NA	0.0311581	0.22	RI
LOC112053190	Ca(2+)/calmodulin-responsive adenylate cyclase-like isoform X1	rut	NA	0.00197255	0.061	A3SS
LOC112053211	ectopic P granules protein 5 homolog	LOC112053211	NA	5.43e-08	0.148	RI
LOC112053215	dendritic arbor reduction protein 1-like isoform X2	dar1	NA	0.0387571	0.318	SE
LOC112053231	uncharacterized protein LOC112053231 isoform X1	LOC112053231	NA	2.56e-05	-0.21	RI
LOC112053233	OWR40674.1 C3 and PZP alpha-2-macroglobulin domain-containing protein 8	LOC112053233	eyespot_down	0.0408397	0.182	MXE
LOC112053273	dynamin isoform X5	shi	NA	1.36e-07	0.198	SE
LOC112053281	semaphorin-1A isoform X3	Sema-1a	NA	0.000299965	0.381	A5SS
LOC112053288	probable ATP-dependent RNA helicase DDX56	Hlc	NA	0.0221031	0.036	A3SS
LOC112053290	protein sidekick	sdk	NA	2.04e-08	-0.227	MXE
LOC112053291	uncharacterized protein LOC112053291 isoform X3	l(1)G0193	NA	2.61e-06	0.139	SE
LOC112053300	lanC-like protein 2	LOC112053300	NA	2.95e-07	0.23	A5SS
LOC112053308	cadherin-87A-like isoform X1	Cad87A	NA	4.41e-07	0.162	A3SS
LOC112053327	glucosamine-6-phosphate isomerase isoform X1	Oscillin	NA	0	-0.891	SE
LOC112053333	tRNA:m(4)X modification enzyme TRM13 homolog isoform X1	CG18048	NA	0.000125882	-0.356	SE
LOC112053352	sodium leak channel non-selective protein	na	NA	0.0259239	0.2	A5SS
LOC112053364	katanin p80 WD40 repeat-containing subunit B1 isoform X1	KATNB1	NA	2.83e-07	-0.339	RI
LOC112053366	protein crossbronx homolog	CG46338	NA	0.00253857	0.023	A5SS
LOC112053375	A-kinase anchor protein 10, mitochondrial	pkaap	NA	0.02238	-0.299	A3SS
LOC112053388	12 kDa FK506-binding protein-like	Fkbp12	NA	0	0.073	RI
LOC112053401	phenoloxidase-activating factor 2-like	CG5390	NA	2.88e-05	0.103	SE
LOC112053424	zinc finger and BTB domain-containing protein 18-like	LOC112053424	NA	0.000398718	-0.03	RI
LOC112053443	proteoglycan 4-like	CG13676	NA	0.000151248	-0.478	A3SS
LOC112053444	jmjC domain-containing histone demethylation protein 1 isoform X1	Kdm2	NA	4.54e-14	0.239	A3SS
LOC112053448	uncharacterized protein LOC112053448	LOC112053448	NA	0.00120938	0.056	MXE
LOC112053451	Serine proteinase stubble	CG40160	NA	0	0.207	A5SS
LOC112053453	exportin-7-B isoform X1	Ranbp16	NA	0.00586416	0.038	SE
LOC112053462	E3 ubiquitin-protein ligase RNF4-like	RNF4	NA	0.00392236	0.028	SE
LOC112053485	calumenin-B	scf	NA	6.61e-05	0.249	A5SS
LOC112053495	60S ribosomal protein L21	RpL21	NA	0.00695799	0.009	A3SS
LOC112053496	tensin-2-like isoform X3	PVRAP	NA	0.00315805	-0.039	SE
LOC112053498	supervillin-like isoform X1	Svil	NA	4.39e-06	-0.118	SE
LOC112053499	uncharacterized LOC106124101 precursor	CG12017	NA	0.000832457	-0.051	A5SS
LOC112053525	cytoplasmic dynein 2 heavy chain 1	btv	eyespot_down	0.00225128	0.042	RI
LOC112053562	bifunctional purine biosynthesis protein PURH	CG11089	NA	4.25e-05	0.307	A5SS
LOC112053596	protein lingerer	lig	NA	6.36e-10	0.118	A5SS
LOC112053597	6-phosphogluconolactonase	CG17333	NA	3.93e-05	-0.051	A5SS
LOC112053609	ubiquitin-like protein FUBI	RpS30	NA	0	0.025	A5SS
LOC112053610	monocarboxylate transporter 3	CG8468	NA	0.0169562	0.258	MXE
LOC112053614	ATP-dependent zinc metalloprotease YME1 homolog isoform X1	YME1L	NA	4.89e-14	-0.201	A5SS
LOC112053617	cyclic AMP response element-binding protein A	CrebA	NA	8.08e-05	0.044	A3SS
LOC112053634	proline-rich extensin-like protein EPR1 isoform X1	Usp10	NA	0.00253857	-0.055	A5SS
LOC112053642	THO complex subunit 2	tho2	NA	6.29e-06	-0.086	A5SS
LOC112053695	xin actin-binding repeat-containing protein 2 isoform X1	pot	eyespot_up	0.00174098	-0.016	A3SS
LOC112053720	protein hu-li tai shao isoform X1	hts	NA	0	0.18	A3SS
LOC112053737	sodium/hydrogen exchanger 7 isoform X1	Nhe3	NA	0.000348242	0.168	SE
LOC112053740	ras-related GTP-binding protein C	RagC-D	NA	0.0485261	-0.091	RI
LOC112053742	aspartyl/asparaginyl beta-hydroxylase isoform X1	Asph	eyespot_up	0.0116389	0.018	SE
LOC112053743	metallo-beta-lactamase domain-containing protein 1	CG9117	NA	0.00105963	-0.397	SE
LOC112053745	zinc finger protein 813-like	LOC112053745	NA	0.0365117	0.105	A3SS
LOC112053752	protein ABHD13	Bem46	NA	0.0443121	0.311	A3SS
LOC112053753	GRB10-interacting GYF protein 2 isoform X1	Gyf	NA	0	0.398	SE
LOC112053755	caskin-2 isoform X1	ckn	NA	3.88e-05	0.038	SE
LOC112053782	paired amphipathic helix protein Sin3a	Sin3A	NA	0.00395179	-0.087	A5SS
LOC112053860	F-box/LRR-repeat protein 7	Fbxl7	NA	0.0180759	-0.105	A3SS
LOC112053862	corepressor interacting with RBPJ 1	CG6843	NA	3.3e-08	0.135	SE
LOC112053871	receptor-type guanylate cyclase Gyc76C-like isoform X1	CG42637	NA	0.000493877	0.644	RI
LOC112053881	uncharacterized protein LOC112053881	LOC112053881	NA	0.00459906	-0.021	A3SS
LOC112053882	beta-lactamase-like protein 2 homolog	CG12375	NA	0.00114198	0.055	A3SS
LOC112053886	titin isoform X4	CG34417	eyespot_up	4.48e-08	-0.055	SE
LOC112053895	double-stranded RNA-specific editase 1-like isoform X3	DIP1	NA	0.000118016	-0.169	SE
LOC112053897	protein deltex	dx	NA	0.00268603	-0.256	A5SS
LOC112053898	AP-1 complex subunit gamma-1 isoform X6	AP-1gamma	NA	0.00229894	-0.095	A3SS
LOC112053899	ADP-ribosylation factor-related protein 1	Arfrp1	NA	1.9e-08	-0.572	A5SS
LOC112053903	dystrophin, isoforms A/C/F/G/H-like	Dys	NA	0.0044558	-0.143	SE
LOC112053917	serine/threonine-protein kinase PAK mbt	mbt	NA	0.00038763	-0.253	A5SS
LOC112053921	CWF19-like protein 2 homolog	CG9213	NA	1.72e-06	0.521	A3SS
LOC112053935	97 kDa heat shock protein isoform X2	Hsc70Cb	NA	9e-11	-0.199	MXE
LOC112053936	UDP-N-acetylglucosamine transporter isoform X1	Csat	NA	4.54e-12	0.082	A3SS
LOC112053945	probable transaldolase	Tal	NA	0.00421936	0.019	A3SS
LOC112053997	DNA topoisomerase 2-like	LOC112053997	NA	0.00106134	-0.058	A5SS
LOC112054023	acidic leucine-rich nuclear phosphoprotein 32 family member A isoform X1	Mapmodulin	NA	0.0164605	-0.006	SE
LOC112054025	A disintegrin and metalloproteinase with thrombospondin motifs 7	AdamTS-B	NA	0	0.028	SE
LOC112054035	G kinase-anchoring protein 1-like isoform X1	LOC112054035	NA	6.27e-05	0.131	RI
LOC112054077	serine/arginine repetitive matrix protein 1-like isoform X1	LOC112054077	NA	0	-0.378	SE
LOC112054078	endoplasmic reticulum metallopeptidase 1-like	CG11961	NA	1.01e-09	0.323	MXE
LOC112054138	proton channel OtopLc isoform X1	OtopLa	NA	3.62e-06	-0.075	A5SS
LOC112054147	netrin-B-like isoform X1	NetB	eyespot_up	0.0131013	-0.066	A3SS
LOC112054150	DENN domain-containing protein Crag	Crag	eyespot_down	0.0148713	-0.347	MXE
LOC112054178	histone-lysine N-methyltransferase, H3 lysine-79 specific isoform X1	gpp	NA	0.000180115	0.133	A5SS
LOC112054182	probable ATP-dependent RNA helicase Dbp73D	Dbp73D	NA	8.94e-06	-0.036	SE
LOC112054183	cullin-associated NEDD8-dissociated protein 1	Cand1	eyespot_down	3.24e-07	0.243	MXE
LOC112054202	diphthine--ammonia ligase	CG1578	NA	0.0189187	-0.087	A5SS
LOC112054206	mitochondrial ribonuclease P protein 3	mldr	NA	0.030583	0.034	SE
LOC112054210	REST corepressor 3 isoform X1	CoRest	NA	0	0.421	A3SS
LOC112054217	proline-rich protein PRCC	CG17249	NA	2.95e-07	-0.22	A5SS
LOC112054218	vesicle-associated membrane protein-associated protein B isoform X1	Vap33	NA	0.0481136	0.078	SE
LOC112054223	COP9 signalosome complex subunit 2	alien	NA	1.65e-05	-0.051	A3SS
LOC112054224	neuroblastoma-amplified sequence-like	LOC112054224	NA	4.96e-08	0.422	SE
LOC112054227	28S ribosomal protein S29, mitochondrial	mRpS29	NA	0.0485739	-0.199	SE
LOC112054232	structural maintenance of chromosomes protein 6	jnj	NA	0.0389073	0.045	A3SS
LOC112054235	Tubulin gamma-1 chain	TUBG1	NA	0.0167408	-0.053	MXE
LOC112054260	uncharacterized protein LOC112054260	pxb	NA	3.78e-05	0.392	SE
LOC112054267	C-factor isoform X2	sni	NA	0.0201597	0.035	RI
LOC112054270	DNA polymerase eta	DNApol-eta	NA	0.00492193	0.07	A3SS
LOC112054272	60S ribosomal protein L10	RpL10	NA	8.38e-11	0.033	RI
LOC112054293	60S ribosomal protein L3	RpL3	NA	0.000677544	0.051	SE
LOC112054296	diacylglycerol O-acyltransferase 1 isoform X1	mdy	NA	0.00331981	0.09	SE
LOC112054297	protein slowmo	slmo	NA	0.00144542	0.017	A5SS
LOC112054302	PAN2-PAN3 deadenylation complex subunit PAN3 isoform X2	PAN3	NA	0.0148575	0.438	SE
LOC112054303	protein NDRG3 isoform X4	MESK2	NA	0.0157374	-0.208	SE
LOC112054332	zinc finger protein with KRAB and SCAN domains 5-like	LOC112054332	NA	1.77e-06	0.37	SE
LOC112054338	eIF-2-alpha kinase GCN2	Gcn2	NA	0.000845146	-0.093	A5SS
LOC112054339	pleckstrin homology domain-containing family A member 7 isoform X4	kmr	NA	0.00133565	0.028	RI
LOC112054344	putative gamma-glutamylcyclotransferase CG2811 isoform X1	CG2811	NA	0	0.336	A5SS
LOC112054355	protein MAK16 homolog A	Rbm13	NA	0.046387	0.01	RI
LOC112054363	dedicator of cytokinesis protein 1	mbc	NA	0.00741418	0.074	SE
LOC112054403	uncharacterized protein LOC112054403	LOC112054403	NA	0.0355376	0.101	MXE
LOC112054442	transcription factor Sp4-like isoform X1	Spps	NA	0	-0.769	SE
LOC112054444	venom serine carboxypeptidase-like	CG4572	NA	0.016252	-0.113	A5SS
LOC112054469	CD209 antigen-like	LOC112054469	NA	0	-0.299	SE
LOC112054475	protein sel-1 homolog 1 isoform X1	Hrd3	NA	4.15e-12	-0.269	A3SS
LOC112054484	arginine kinase isoform X1	Argk	eyespot_down	1.78e-13	0.032	A3SS
LOC112054505	probable phosphorylase b kinase regulatory subunit alpha isoform X3	CG7766	NA	0.0041738	-0.082	SE
LOC112054514	zinc finger protein 271-like	LOC112054514	NA	0.0181843	-0.079	A3SS
LOC112054517	cytochrome P450 4C1-like	Cyp4c3	NA	6.01e-07	0.255	SE
LOC112054527	RNA-binding protein 4.1-like isoform X2	CG7903	NA	2.29e-10	0.026	RI
LOC112054531	nudix hydrolase 8-like	CG8128	NA	2.22e-06	0.288	A3SS
LOC112054543	eukaryotic translation initiation factor 3 subunit G	eIF3-S4	NA	0.0191138	0.108	A3SS
LOC112054571	protein kibra isoform X2	kibra	NA	0.0387041	0.13	MXE
LOC112054590	histone-lysine N-methyltransferase EHMT1 isoform X1	G9a	NA	0	-0.484	SE
LOC112054591	homeobox protein homothorax isoform X1	hth	NA	0.00758631	-0.148	A3SS
LOC112054600	protein purity of essence isoform X1	poe	NA	1.06e-05	0.083	SE
LOC112054615	E3 ubiquitin-protein ligase Arkadia-like	mura	eyespot_up	0.000855053	0.318	SE
LOC112054617	zinc finger protein 260-like isoform X2	LOC112054617	NA	9.01e-05	-0.633	MXE
LOC112054620	#N/A	#N/A	NA	0.0233462	-0.178	A3SS
LOC112054621	mannosyl-oligosaccharide glucosidase	GCS1	NA	7.54e-05	-0.46	MXE
LOC112054625	zinc finger protein 37-like isoform X1	LOC112054625	NA	8.85e-07	-0.092	SE
LOC112054660	LOW QUALITY PROTEIN: uncharacterized protein LOC112054660	CAP	NA	0.00152222	0.281	SE
LOC112054666	protein RRP5 homolog	CG5728	NA	0.00688815	-0.097	SE
LOC112054724	adenylate kinase 9-like	CG1354	eyespot_down	0.000677223	0.061	SE
LOC112054727	GATOR complex protein DEPDC5 isoform X2	Iml1	NA	2.83e-08	0.284	SE
LOC112054785	flocculation protein FLO11-like isoform X1	LOC112054785	NA	0.0199617	-0.056	SE
LOC112054789	ribosome-releasing factor 2, mitochondrial	mRRF2	NA	0.000308865	0.294	A5SS
LOC112054795	ATP-binding cassette sub-family F member 1	CG1703	NA	0.000941503	-0.023	A5SS
LOC112054798	uncharacterized protein LOC112054798 isoform X2	LOC112054798	NA	0.00012706	-0.191	A3SS
LOC112054815	serine protease easter-like	CLIPB19	NA	3.06e-07	0.025	A3SS
LOC112054836	protein SMG7-like isoform X1	LOC112054836	NA	0.0384735	0.128	A3SS
LOC112054858	integrator complex subunit 1	IntS1	NA	0	-0.146	A3SS
LOC112054862	protein arginine methyltransferase NDUFAF7 homolog, mitochondrial	CG17726	NA	0.000371671	-0.175	A5SS
LOC112054900	centromere protein I-like	LOC112054900	NA	1.25e-05	0.302	MXE
LOC112054929	SAFB-like transcription modulator isoform X1	Saf-B	NA	0.0324503	0.037	SE
LOC112054936	outer kinetochore Dsn1	LOC112054936	NA	0.000505852	0.045	RI
LOC112054954	influenza virus NS1A-binding protein homolog	CG15097	eyespot_down	2.54e-10	0.154	A3SS
LOC112055014	protein transport protein Sec24C	Sec24CD	eyespot_up	0.00175603	-0.378	MXE
LOC112055028	CTL-like protein 1 isoform X1	Ctl1	NA	0.000461398	0.069	SE
LOC112055035	coronin-7 isoform X1	pod1	NA	0.00399559	0.374	MXE
LOC112055036	DNA polymerase subunit gamma-1, mitochondrial	tam	NA	9.27e-08	-0.451	A5SS
LOC112055047	ras suppressor protein 1	ics	NA	6.84e-07	-0.013	SE
LOC112055061	protein LSM14 homolog B-A	tral	NA	0.000653098	0.018	A3SS
LOC112055070	ATP-binding cassette sub-family A member 12	CG34120	NA	0.000919978	0.152	A5SS
LOC112055083	monoacylglycerol lipase ABHD12-like isoform X1	CG15111	NA	9.6e-09	-0.1	SE
LOC112055104	ER degradation-enhancing alpha-mannosidase-like protein 3	Edem2	NA	1.9e-07	-0.197	SE
LOC112055132	zinc finger protein 84-like	LOC112055132	NA	0.0219443	-0.274	MXE
LOC112055154	neogenin-like	fra	NA	0.000110946	-0.299	A5SS
LOC112055182	amidophosphoribosyltransferase-like isoform X1	Prat	NA	1.21e-07	0.045	SE
LOC112055184	cell growth-regulating nucleolar protein	CG12909	NA	2.27e-07	-0.028	A5SS
LOC112055189	polyadenylate-binding protein-interacting protein 1	LOC112055189	NA	0.000180115	0.037	A5SS
LOC112055201	protein FAM76A isoform X2	CG4452	NA	0	0.212	A5SS
LOC112055203	tubulin-specific chaperone D	TBCD	NA	0.000363438	0.367	A5SS
LOC112055212	chromobox protein homolog 1-like isoform X2	HP1b	NA	1.12e-05	0.031	SE
LOC112055216	GTP-binding protein rho1-like isoform X2	RhoBTB	NA	0.0155809	0.128	A3SS
LOC112055226	uncharacterized protein LOC112055226, partial	dve	NA	1.35e-09	0.2	A5SS
LOC112055257	#N/A	#N/A	NA	3.19e-06	0.47	SE
LOC112055258	splicing factor ESS-2 homolog	Es2	NA	0.0259239	-0.042	A5SS
LOC112055262	nucleolar protein dao-5 isoform X1	LOC112055262	NA	8.55e-07	-0.033	A5SS
LOC112055277	N(4)-(Beta-N-acetylglucosaminyl)-L-asparaginase-like	CG1827	NA	6.7e-05	-0.502	A5SS
LOC112055278	adenosine deaminase-like protein	Ada	NA	0.00607206	0.046	A3SS
LOC112055285	probable DNA-directed RNA polymerases I and III subunit RPAC2	l(2)37Cg	NA	0.017709	0.164	A5SS
LOC112055295	centrosomal protein of 97 kDa	Cep97	NA	3.19e-07	-0.567	A5SS
LOC112055319	hormone receptor 4 isoform X2	Hr4	NA	0.0216399	-0.124	A3SS
LOC112055320	tyrosine-protein phosphatase non-receptor type 9 isoform X1	Ptpmeg2	NA	0.0256623	-0.085	A3SS
LOC112055327	protein obstructor-E isoform X2	Gasp	eyespot_down	0.00309509	0.015	A3SS
LOC112055333	cerebellar degeneration-related protein 2 isoform X1	Cen	NA	1.94e-06	0.023	SE
LOC112055365	uncharacterized LOC106106657 precursor	CG8420	eyespot_down	0	0.46	MXE
LOC112055375	thioredoxin-related transmembrane protein 1-like	CG5554	NA	0.00573812	0.032	MXE
LOC112055376	serine/threonine-protein kinase Genghis Khan	gek	eyespot_up	0.0395173	-0.104	SE
LOC112055379	N-acetylgalactosaminyltransferase 6-like	Pgant6	NA	0.0010295	0.08	A5SS
LOC112055387	alpha-(1,6)-fucosyltransferase	FucT6	NA	0.0122875	0.195	MXE
LOC112055393	2-oxoglutarate dehydrogenase, mitochondrial isoform X1	Nc73EF	NA	1.44e-11	0.183	SE
LOC112055397	transitional endoplasmic reticulum ATPase TER94	TER94	NA	0.0144748	-0.014	A3SS
LOC112055407	protein O-GlcNAcase	Oga	NA	0.00112987	0.115	A3SS
LOC112055427	annexin B10 isoform X1	AnxB10	NA	0	0.242	SE
LOC112055428	SPRY domain-containing SOCS box protein 3-like isoform X1	LOC112055428	NA	0	-0.314	A5SS
LOC112055448	bolA-like protein 3	LOC112055448	NA	0.00913499	-0.022	A5SS
LOC112055449	eukaryotic translation initiation factor 3 subunit F	eIF3-S5	NA	0.000314645	-0.01	A3SS
LOC112055453	ribosome biogenesis protein BOP1 homolog	CG5033	NA	0.000109771	0.074	SE
LOC112055455	uncharacterized protein LOC112055455 isoform X1	LOC112055455	NA	0.000472497	-0.043	SE
LOC112055457	ralA-binding protein 1 isoform X2	Rlip	NA	2.84e-11	0.079	SE
LOC112055459	another transcription unit protein	Atu	NA	0.0423454	0.02	A3SS
LOC112055473	F-box/WD repeat-containing protein 4	LOC112055473	NA	0.000193188	-0.045	MXE
LOC112055487	40S ribosomal protein S27	RpS27	NA	5.91e-06	0.255	RI
LOC112055491	methyl-CpG-binding domain protein 3 isoform X1	MBD-like	NA	0	0.148	SE
LOC112055495	centrosomal protein of 152 kDa-like	asl	NA	0.0377743	-0.087	MXE
LOC112055522	traB domain-containing protein-like	CG46280	NA	0.00189919	0.111	SE
LOC112055533	uncharacterized protein LOC112055533	LOC112055533	NA	0.00141795	-0.059	SE
LOC112055541	cullin-1	Cul1	NA	0.000282698	-0.065	SE
LOC112055545	DNA topoisomerase I, mitochondrial isoform X1	Top1	NA	8.72e-09	-0.345	A5SS
LOC112055551	39S ribosomal protein L3, mitochondrial	mRpL3	NA	0.0231478	0.013	RI
LOC112055556	ubiquitin carboxyl-terminal hydrolase CYLD isoform X1	CYLD	NA	0.0297154	-0.277	A3SS
LOC112055569	Chorion peroxidase	HPX6	NA	0.0120183	-0.084	A3SS
LOC112055597	polypyrimidine tract-binding protein 2 isoform X1	heph	NA	1.58e-11	0.159	A5SS
LOC112055642	RILP-like protein homolog isoform X2	Rilpl	NA	0	0.289	A5SS
LOC112055679	KH domain-containing, RNA-binding, signal transduction-associated protein 2-like isoform X1	qkr54B	NA	2.45e-11	0.739	MXE
LOC112055680	dynein light chain roadblock-type 2-like	robl	eyespot_up	4.11e-08	-0.048	RI
LOC112055685	SH3 domain-binding protein 5-like	pcs	NA	0.00288777	-0.243	SE
LOC112055727	dipeptidyl peptidase 3 isoform X1	DppIII	NA	0	0.066	A5SS
LOC112055738	monocarboxylate transporter 12 isoform X1	CG13907	NA	0.000404473	0.359	A3SS
LOC112055739	MAGUK p55 subfamily member 5 isoform X2	sdt	NA	0.00827533	0.096	A3SS
LOC112055740	serine/threonine protein kinase	Nuak	NA	0.00696108	0.085	A3SS
LOC112055784	dynamin-like 120 kDa protein, mitochondrial isoform X3	Opa1	NA	0.000434384	-0.037	A5SS
LOC112055794	heterogeneous nuclear ribonucleoprotein M-like isoform X2	rump	NA	2.64e-07	-0.17	A5SS
LOC112055796	hsp70-Hsp90 organizing protein 3-like	Stip1	NA	0.0128917	0.069	SE
LOC112055797	arrestin domain-containing protein 17	CG1105	NA	1.72e-08	-0.307	A5SS
LOC112055815	Down syndrome cell adhesion molecule-like protein Dscam2 isoform X1	Dscam	NA	2.43e-10	0.663	MXE
LOC112055816	E3 ubiquitin-protein ligase sina-like isoform X1	sina	NA	0.0221031	0.434	A3SS
LOC112055817	exportin-1	emb	NA	0.00895888	-0.031	A3SS
LOC112055826	uncharacterized protein LOC112055826 isoform X3	nw	NA	2.15e-08	0.118	A3SS
LOC112055842	zinc finger protein 260-like isoform X2	LOC112055842	NA	0.000177727	0.227	RI
LOC112055865	uncharacterized protein LOC112055865 isoform X1	SKIP	NA	4.12e-07	0.12	SE
LOC112055881	myotubularin-related protein 5	Sbf	NA	0.0262868	-0.063	A3SS
LOC112055942	116 kDa U5 small nuclear ribonucleoprotein component	CG4849	eyespot_down	1.19e-08	-0.283	MXE
LOC112055943	methyltransferase-like protein 6	CG34195	NA	0.0372103	-0.03	A5SS
LOC112055952	zinc finger protein 62 homolog	LOC112055952	NA	0.00376354	0.532	A3SS
LOC112055962	proteasome inhibitor PI31 subunit	PI31	NA	0.0267731	0.016	A3SS
LOC112055976	flotillin-2 isoform X1	Flo2	NA	0.0105638	0.18	A5SS
LOC112055983	myosin-3 isoform X4	LOC112055983	NA	0.000249307	0.124	MXE
LOC112055985	ankyrin repeat and BTB/POZ domain-containing protein BTBD11 isoform X1	CG43980	NA	4.89e-05	0.362	MXE
LOC112055990	chromodomain-helicase-DNA-binding protein 1 isoform X2	Chd1	NA	0	0.314	A3SS
LOC112055996	nuclear transcription factor Y subunit gamma-like isoform X2	Nf-YC	NA	0	0.49	SE
LOC112056038	zinc finger protein 260-like isoform X1	LOC112056038	NA	0.0415586	-0.203	A5SS
LOC112056045	BTB/POZ domain-containing protein 7	CG16952	NA	0.0351234	0.287	MXE
LOC112056064	pre-mRNA-splicing factor 38B	CG1622	NA	0.0337944	-0.086	A5SS
LOC112056068	rho GTPase-activating protein 190 isoform X1	RhoGAPp190	NA	0.0361673	0.39	A5SS
LOC112056072	homeobox protein extradenticle isoform X1	exd	NA	0	0.253	SE
LOC112056098	DNA repair protein XRCC1 isoform X2	XRCC1	NA	5.87e-05	-0.428	SE
LOC112056122	interference hedgehog-like	boi	NA	3.1e-05	0.174	A5SS
LOC112056134	E3 ubiquitin-protein transferase RMND5B	CG3295	NA	1.57e-08	-0.688	SE
LOC112056170	transcription elongation regulator 1-like isoform X1	CG42724	NA	2.43e-06	0.109	SE
LOC112056174	SWI/SNF-related matrix-associated actin-dependent regulator of chromatin subfamily E member 1 isoform X1	Bap111	NA	0.00827533	0.284	A3SS
LOC112056176	regulator of nonsense transcripts 1 homolog	Upf1	NA	0.000318322	-0.379	A3SS
LOC112056190	26S proteasome non-ATPase regulatory subunit 14	Rpn11	NA	0.000296933	0.085	A3SS
LOC112056241	eIF-2-alpha kinase activator GCN1	l(3)80Fj	NA	2.64e-05	0.033	A3SS
LOC112056296	serine/threonine-protein kinase WNK1-like	Wnk	NA	3.95e-06	-0.14	A5SS
LOC112056303	glucose dehydrogenase [FAD, quinone]	CG9503	NA	0.0280372	0.037	A5SS
LOC112056309	AT-rich interactive domain-containing protein 2-like isoform X4	Bap170	NA	4.81e-09	0.234	SE
LOC112056345	tRNA pseudouridine synthase-like 1 isoform X1	CG34140	NA	0.0024244	-0.138	SE
LOC112056362	uncharacterized protein LOC112056362	LOC112056362	NA	0.0313237	-0.079	SE
LOC112056402	flocculation protein FLO11 isoform X1	CG8547	NA	0.000160815	0.112	A3SS
LOC112056426	zinc finger protein 2-like	LOC112056426	NA	0	0.688	SE
LOC112056436	protein transport protein Sec31A isoform X1	Sec31	NA	3.4e-06	0.128	A3SS
LOC112056445	transcriptional regulator ovo-like isoform X2	ovo	NA	0	-0.335	A5SS
LOC112056453	ATP-dependent helicase brm	brm	NA	0.0059589	0.122	A3SS
LOC112056467	intersectin-2 isoform X2	Dap160	NA	7.08e-06	-0.152	A3SS
LOC112056476	nucleolar protein 12	vito	NA	1.68e-05	0.56	RI
LOC112056493	isoleucine--tRNA ligase, mitochondrial	IleRS-m	NA	0.0182295	-0.078	A5SS
LOC112056528	probable tyrosyl-DNA phosphodiesterase	gkt	NA	0.000901083	0.322	MXE
LOC112056552	histone H3.3	H3F3A	NA	2.12e-07	-0.03	A3SS
LOC112056553	RING finger protein unkempt	unk	NA	1.39e-05	0.078	A3SS
LOC112056556	sorting nexin-8-like	LOC112056556	NA	0.0270497	-0.086	A3SS
LOC112056560	acid phosphatase type 7 isoform X1	CG1637	NA	2.25e-05	-0.212	SE
LOC112056562	interferon regulatory factor 2-binding protein 1 isoform X2	Pits	NA	0.00439016	-0.027	SE
LOC112056585	#N/A	#N/A	NA	0.00280043	-0.29	A3SS
LOC112056587	serine protease snake-like	CG14642	NA	0.0393993	-0.023	MXE
LOC112056612	#N/A	#N/A	NA	2.69e-06	-0.014	SE
LOC112056628	zinc finger protein 90 homolog	LOC112056628	NA	0.000281229	0.044	SE
LOC112056645	zinc finger protein rotund-like isoform X1	LOC112056645	NA	0.015299	0.122	A5SS
LOC112056653	putative nuclease HARBI1 isoform X2	LOC112056653	NA	0.000832932	0.35	SE
LOC112056673	zinc finger protein 37-like	LOC112056673	NA	0.0153207	0.111	SE
LOC112056674	zinc finger protein 37-like	LOC112056674	NA	2.72e-09	-0.134	SE
LOC112056680	zinc finger protein 182-like isoform X1	LOC112056680	NA	0.0409605	-0.095	SE
LOC112056694	dorsal-ventral patterning protein Sog	sog	eyespot_down	0.000450109	0.043	A3SS
LOC112056714	26S proteasome non-ATPase regulatory subunit 12	Rpn5	NA	0.00328664	0.363	RI
LOC112056720	neuroglian isoform X1	Nrg	NA	0.024314	0.043	A5SS
LOC112056738	WD repeat-containing protein 36	CG9799	NA	1.35e-11	0.099	A5SS
LOC112056771	intersectin-1 isoform X1	Dap160	NA	0	0.663	SE
LOC112056782	WD repeat domain phosphoinositide-interacting protein 4-like	CG11975	NA	9.52e-06	-0.124	A3SS
LOC112056790	zinc finger protein 260-like isoform X2	LOC112056790	NA	0.000665547	-0.241	A5SS
LOC112056791	protein muscleblind isoform X2	mbl	NA	0.000287484	-0.196	A3SS
LOC112056801	#N/A	#N/A	NA	0.0464539	0.264	MXE
LOC112056804	WD repeat domain phosphoinositide-interacting protein 4-like	CG11975	NA	0.000494488	0.106	A5SS
LOC112056839	far upstream element-binding protein 3 isoform X1	Psi	NA	0	-0.118	A3SS
LOC112056840	protein DEK isoform X1	Dek	NA	1.41e-09	-0.21	A5SS
LOC112056844	protein DEK	Dek	NA	5.41e-09	-0.03	SE
LOC112056845	uncharacterized protein LOC112056845	LOC112056845	NA	0.0275581	0.41	A5SS
LOC112056906	ubiquitin carboxyl-terminal hydrolase 46	Usp12-46	NA	0.0163593	-0.02	A3SS
LOC112056907	phosphofurin acidic cluster sorting protein 1 isoform X1	KrT95D	NA	0.0401989	-0.398	SE
LOC112056937	4F2 cell-surface antigen heavy chain isoform X1	CD98hc	NA	0	0.046	SE
LOC112056947	#N/A	#N/A	NA	0.000966388	-0.23	A3SS
LOC112056969	zinc finger protein 37-like	LOC112056969	NA	4.81e-07	0.069	SE
LOC112057000	protein O-mannosyl-transferase 2	tw	NA	8.17e-06	0.164	MXE
LOC112057021	spastin isoform X1	spas	NA	0.000732797	-0.139	SE
LOC112057048	tryptophan--tRNA ligase, cytoplasmic	Aats-trp	NA	6.93e-05	0.022	A5SS
LOC112057144	probable phosphorylase b kinase regulatory subunit beta isoform X4	CG8475	NA	0.0449199	0.305	RI
LOC112057188	bifunctional glutamate/proline--tRNA ligase	GluProRS	NA	1.32e-05	-0.062	MXE
LOC112057214	high mobility group protein DSP1-like isoform X1	Dsp1	NA	4.46e-09	-0.198	MXE
LOC112057407	ATP-dependent RNA helicase SUV3 homolog, mitochondrial	Suv3	NA	2.53e-05	-0.247	A5SS
LOC112057417	carbohydrate-responsive element-binding protein isoform X2	Mio	NA	0.0131426	-0.159	A3SS
LOC112057423	zinc finger protein 260-like isoform X2	LOC112057423	NA	1.04e-10	-0.759	RI
LOC112057456	THO complex subunit 2	tho2	NA	0	0.106	A3SS
LOC112057570	cyclin-dependent kinase 7	Cdk7	NA	0.000869907	0.024	A5SS
LOC112057659	phosphatidylinositol-glycan biosynthesis class X protein	LOC112057659	NA	0.0238599	-0.048	A5SS
LOC112057669	ecotropic viral integration site 5 ortholog isoform X3	Evi5	NA	0.0489525	0.116	A5SS
LOC112057672	aprataxin and PNK-like factor isoform X2	LOC112057672	NA	6.27e-09	-0.473	A3SS
LOC112057683	uncharacterized protein LOC112057683	LOC112057683	NA	0.00872645	0.035	A3SS
LOC112057686	protein krasavietz	kra	NA	0.0317376	-0.036	MXE
LOC112057690	nucleolar complex protein 3 homolog	CG1234	NA	0.0214686	-0.033	A3SS
LOC112057691	kinetochore protein NDC80 homolog	LOC112057691	NA	7.28e-10	-0.09	SE
LOC112057694	DNA-directed RNA polymerase III subunit RPC4 isoform X1	LOC112057694	NA	0.0013559	0.04	SE
LOC112057698	proclotting enzyme-like	CLIPD3	NA	0.0175811	-0.063	A5SS
LOC112057702	tubulin polyglutamylase TTLL13-like isoform X1	TTLL6B	NA	0.00283851	0.103	RI
LOC112057708	NGFI-A-binding protein homolog	nab	NA	0.0129907	0.02	A5SS
LOC112057717	ubiquitin carboxyl-terminal hydrolase 8 isoform X1	Usp8	NA	0.00115428	0.227	A5SS
LOC112057718	synapse-associated protein of 47 kDa isoform X5	Sap47	NA	3.33e-11	-0.374	SE
LOC112057725	low-density lipoprotein receptor isoform X6	LpR2	NA	0.00170782	-0.206	SE
LOC112057726	uncharacterized protein LOC112057726 isoform X1	LOC112057726	NA	0.0189832	-0.081	SE
LOC112057756	heterogeneous nuclear ribonucleoprotein 87F-like isoform X1	Hrb98DE	NA	0.000171242	0.588	SE
LOC112057757	heterogeneous nuclear ribonucleoprotein A1, A2/B1 homolog	Hrb87F	NA	0.0323302	0.094	A5SS
LOC112057769	glutaredoxin 3	CG6523	NA	0.00272207	0.096	A3SS
LOC112057788	zinc finger protein 436-like	LOC112057788	NA	0.030114	0.155	MXE
LOC112057797	prefoldin subunit 5	Pfdn5	NA	0.00445204	0.016	A5SS
LOC112057804	conserved oligomeric Golgi complex subunit 4	Cog4	NA	0.0133563	-0.055	A3SS
LOC112057834	pyruvate carboxylase, mitochondrial isoform X1	PCB	NA	0	0.279	SE
LOC112057881	60S ribosomal protein L27	RpL27	NA	1.44e-13	-0.833	A5SS
LOC112057884	CBP80/20-dependent translation initiation factor isoform X1	CG13124	NA	0.00734989	-0.16	A5SS
LOC112057888	phosphopantothenoylcysteine decarboxylase	Ppcdc	NA	0.0171476	0.076	A5SS
LOC112057890	cyclin-dependent kinase 12 isoform X1	Cdk12	NA	0.000153826	0.129	RI
LOC112057891	titin-like isoform X1	LOC112057891	NA	0.00567195	-0.126	SE
LOC112057896	transformer-2 protein homolog beta isoform X5	tra2	NA	1.44e-12	-0.049	SE
LOC112057900	probable RNA 3'-terminal phosphate cyclase-like protein	Rtc1	NA	7.19e-10	-0.051	SE
LOC112057904	6-phosphofructo-2-kinase/fructose-2,6-bisphosphatase isoform X1	Pfrx	NA	7.4e-08	0.184	SE
LOC112057975	angiogenic factor with G patch and FHA domains 1 isoform X1	CG8079	NA	0.00389609	0.224	SE
LOC112057979	potassium/sodium hyperpolarization-activated cyclic nucleotide-gated channel 2 isoform X1	Ih	NA	0.00589187	0.154	A5SS
LOC112057996	hepatocyte nuclear factor 4-gamma isoform X2	Hnf4	NA	0.00342895	0.193	A3SS
LOC112058001	putative ribosome-binding factor A, mitochondrial	CG15916	NA	3.43e-14	-0.381	SE
LOC112058006	OWR42567.1 putative ubiquitin-conjugating enzyme morgue	morgue	NA	0.022516	0.034	A5SS
LOC112058007	probable splicing factor, arginine/serine-rich 7	Srp54	NA	0.0461732	-0.105	A3SS
LOC112058008	heterogeneous nuclear ribonucleoprotein K isoform X2	bl	eyespot_down	0.000508198	0.04	A3SS
LOC112058009	protein disabled isoform X2	Dab	NA	0.00929479	-0.354	SE
LOC112058011	UDP-glucose 4-epimerase-like	Gale	NA	0.00155262	-0.211	A3SS
LOC112058090	serine/threonine-protein kinase MARK2-like isoform X6	par-1	eyespot_up	0.000117177	-0.134	SE
LOC112058105	cofilin/actin-depolymerizing factor homolog	tsr	NA	3.02e-06	-0.077	RI
LOC112058141	ATP-binding cassette sub-family B member 7, mitochondrial isoform X1	ABCB7	NA	0.00571923	0.097	A3SS
LOC112058144	protein vein isoform X2	LOC112058144	NA	0.000764283	0.034	MXE
LOC112058145	E3 ubiquitin-protein ligase RNF13	gzl	NA	0.0433644	-0.023	SE
LOC112058150	uncharacterized protein LOC112058150 isoform X1	udt	NA	1.68e-05	-0.343	A3SS
LOC112058154	calcium homeostasis endoplasmic reticulum protein isoform X1	scaf6	NA	0.0283525	-0.046	SE
LOC112058156	protein slender lobes isoform X1	LOC112058156	NA	4.12e-05	0.359	MXE
LOC112058158	bifunctional heparan sulfate N-deacetylase/N-sulfotransferase	sfl	NA	0.0432361	-0.16	MXE
LOC112058170	60S acidic ribosomal protein P0	RpLP0	NA	3.19e-05	-0.156	RI
LOC112058180	PAX3- and PAX7-binding protein 1	CG1965	NA	0.0366665	-0.036	A5SS
LOC112058236	queuine tRNA-ribosyltransferase catalytic subunit	Tgt	NA	0.0239312	-0.176	SE
LOC112058238	protein Dr1	NC2beta	NA	0.00351742	0.325	A5SS
LOC112058240	dolichyldiphosphatase 1-like	LOC112058240	NA	0.00346002	-0.359	A5SS
LOC112058253	suppressor APC domain-containing protein 2	CG3880	NA	0.0029393	-0.019	A3SS
LOC112058255	transmembrane protein 268 isoform X2	CG18507	NA	0.00214721	0.166	SE
LOC112058257	glycerophosphocholine phosphodiesterase GPCPD1 isoform X1	CG2818	NA	0.00444746	0.459	SE
LOC112058269	NHL repeat-containing protein 2	CG12547	NA	5.43e-12	-0.107	A5SS
LOC112058277	transcription-associated protein 1 isoform X2	Nipped-A	NA	0.000121695	-0.33	RI
LOC112058280	ATP-dependent RNA helicase dbp2-like	CG10077	NA	5.14e-06	0.115	A3SS
LOC112058281	MAGUK p55 subfamily member 6 isoform X1	vari	NA	0.0336031	-0.178	A5SS
LOC112058302	inactive peptidyl-prolyl cis-trans isomerase shutdown-like	shu	NA	3.02e-05	0.165	A5SS
LOC112058310	anoctamin-1-like isoform X2	subdued	NA	0.000499288	-0.207	SE
LOC112058321	latrophilin Cirl isoform X1	Cirl	NA	0.0357483	-0.086	SE
LOC112058326	protein pangolin, isoforms A/H/I/S isoform X1	pan	NA	0.0304885	-0.129	SE
LOC112058338	calponin homology domain-containing protein DDB_G0272472-like	LOC112058338	NA	0.0349046	0.038	A3SS
LOC112058352	kelch-like protein 26 isoform X1	LOC112058352	NA	2.44e-08	0.404	SE
LOC112058361	putative epidermal cell surface receptor isoform X1	sas	NA	0.00164778	-0.1	A3SS
LOC112058367	hemicentin-2-like isoform X1	side-III	NA	3.96e-07	-0.088	A3SS
LOC112058378	alpha-mannosidase 2	alpha-Man-IIa	NA	0	-0.338	A3SS
LOC112058406	vacuolar protein sorting-associated protein 28 homolog	Vps28	NA	0.00067543	-0.02	A3SS
LOC112058415	E3 ubiquitin-protein ligase TRIP12 isoform X1	ctrip	NA	5.59e-06	0.191	A5SS
LOC112058416	inter-alpha-trypsin inhibitor heavy chain H3-like isoform X1	LOC112058416	NA	0.0462307	0.173	MXE
LOC112058418	inter-alpha-trypsin inhibitor heavy chain H4-like	LOC112058418	eyespot_down	0.0225811	-0.032	SE
LOC112058419	inter-alpha-trypsin inhibitor heavy chain H4-like	LOC112058419	NA	0.0066147	-0.007	RI
LOC112058428	inter-alpha-trypsin inhibitor heavy chain H4-like isoform X1	LOC112058428	eyespot_down	6.99e-07	-0.527	SE
LOC112058435	mediator of RNA polymerase II transcription subunit 12-like isoform X2	kto	NA	0.000212648	0.127	A3SS
LOC112058448	YTH domain-containing family protein 3 isoform X1	Ythdf	NA	0.000647092	-0.087	A5SS
LOC112058449	protein kinase C-binding protein 1-like isoform X2	CG1815	NA	7.5e-07	0.157	A3SS
LOC112058466	inter-alpha-trypsin inhibitor heavy chain H4-like	LOC112058466	NA	0.00598667	-0.178	MXE
LOC112058474	endoplasmic reticulum lectin 1 isoform X1	CG6766	eyespot_down	6.65e-06	-0.192	MXE
LOC112058497	protein dachsous	ds	NA	0.00158487	0.044	A5SS
LOC112058539	protein CWC15 homolog	c12.1	NA	0.0177817	0.263	A5SS
LOC112058541	RNA-binding protein 39	Caper	NA	0.00203991	0.088	SE
LOC112058542	KPJ15189.1 Transmembrane protein C20orf108-like	CG17508	NA	0	0.275	SE
LOC112058550	chitin deacetylase 2a	verm	NA	0	0.267	SE
LOC112058555	endoplasmic reticulum-Golgi intermediate compartment protein 3	CG7011	NA	0.0003926	0.035	A5SS
LOC112058557	60S ribosomal protein L10a	RpL10Ab	NA	0.000606229	-0.538	A5SS
LOC112058565	chromodomain-helicase-DNA-binding protein 7 isoform X1	kis	eyespot_up	6.4e-06	-0.04	A3SS
LOC112058570	probable methyltransferase TARBP1	CG18596	NA	0.000364392	-0.053	A3SS
LOC112058572	protein timeless	tim	NA	0	-0.247	SE
LOC112058574	GDP-fucose protein O-fucosyltransferase 1	O-fut1	NA	0.000156873	-0.233	A5SS
LOC112058593	leucine-rich repeat and calponin homology domain-containing protein 1-like	Lrch	NA	0.00559035	0.254	MXE
LOC112058605	transcription factor Dp-1 isoform X1	Dp	NA	1.89e-09	-0.159	A3SS
LOC112058615	ankyrin repeat domain-containing protein 50	CG10011	eyespot_up	0.0138658	-0.072	A5SS
LOC112058620	mitogen-activated protein kinase-binding protein 1 isoform X1	Wdr62	eyespot_down	0.0283525	-0.112	SE
seudogene-15	#N/A	#N/A	NA	0.000314645	0.192	A3SS
seudogene-24	#N/A	#N/A	NA	0.000846318	0.233	A5SS
LOC112042869	ATP-dependent (S)-NAD(P)H-hydrate dehydratase	Naxd	NA	8.76e-05	0.067	RI
LOC112042896	protein archease-like	Archease	NA	0	0.086	SE
LOC112042923	peptidyl-prolyl cis-trans isomerase FKBP8-like	LOC112042923	NA	0.0204478	-0.029	A5SS
LOC112043005	nudix hydrolase 8-like	CG8128	NA	4.25e-05	-0.033	A5SS
LOC112043199	histidine--tRNA ligase, cytoplasmic isoform X1	HisRS	NA	0.0389927	0.021	SE
LOC112043341	#N/A	#N/A	NA	0.0183488	0.024	A5SS
LOC112043469	putative thiosulfate sulfurtransferase, mitochondrial	Hsp67Bb	NA	0.0471172	-0.02	SE
LOC112043536	CCA tRNA nucleotidyltransferase 1, mitochondrial isoform X2	CG2100	NA	0.00340144	0.075	RI
LOC112043588	protein vestigial	vg	eyespot_up	0.0280372	0.028	A5SS
LOC112043674	solute carrier family 52, riboflavin transporter, member 3-B isoform X3	Rift	NA	0.0331722	-0.17	SE
LOC112043913	ethanolaminephosphotransferase 1	CG7149	NA	0.000580027	0.23	SE
LOC112043931	male-enhanced antigen 1	LOC112043931	NA	4.09e-08	-0.044	A5SS
LOC112043976	tumor protein p63-regulated gene 1-like protein isoform X1	LOC112043976	NA	0.000478422	-0.234	A5SS
LOC112044088	enkurin domain-containing protein 1-like	CG11125	NA	4.18e-06	0.216	SE
LOC112044220	neurofilament heavy polypeptide-like isoform X1	LOC112044220	NA	0.000299965	-0.025	A5SS
LOC112044410	epidermal retinol dehydrogenase 2-like isoform X1	Ldsdh1	NA	4.42e-07	0.4	SE
LOC112044533	transcription initiation factor TFIID subunit 3	bip2	NA	8.49e-05	0.195	A5SS
LOC112044790	magnesium transporter NIPA2	spict	NA	0.000478422	0.125	A5SS
LOC112044806	mediator of RNA polymerase II transcription subunit 8	MED8	NA	1.76e-07	-0.048	SE
LOC112044870	5'-AMP-activated protein kinase subunit gamma-2-like	SNF4Agamma	NA	0.016654	0.034	A5SS
LOC112044886	#N/A	#N/A	NA	0.000470948	0.039	A5SS
LOC112044919	COP9 signalosome complex subunit 1	CSN1b	NA	5.08e-07	-0.226	A5SS
LOC112044972	3-phosphoinositide-dependent protein kinase 1 isoform X2	Pdk1	eyespot_up	0	0.132	SE
LOC112045808	Putative uncharacterized transposon-derived protein F52C9.6	LOC112045808	NA	3.01e-05	-0.362	A5SS
LOC112045908	uncharacterized protein LOC112045908 isoform X1	LOC112045908	eyespot_down	6.08e-05	0.162	A5SS
LOC112045940	unconventional myosin-Va	Myo5	NA	0.0014584	0.19	MXE
LOC112045944	OWR42262.1 putative Enhancer of polycomb	E(Pc)	eyespot_up	0.00123837	0.215	SE
LOC112045959	RNA polymerase II transcriptional coactivator	Ssb-c31a	NA	0.00995764	-0.015	A5SS
LOC112046194	uncharacterized protein LOC112046194 isoform X1	LOC112046194	NA	0.0014309	-0.02	SE
LOC112046335	serine/threonine-protein kinase OSR1-like isoform X1	fray	NA	0.000223198	0.26	A5SS
LOC112046487	teneurin-a isoform X3	Ten-a	NA	0.00299319	0.105	SE
LOC112046736	centromere protein X-like	LOC112046736	NA	0.00422172	0.041	A5SS
LOC112046822	E3 ubiquitin-protein ligase RNF115	Iru	eyespot_up	4.76e-07	-0.104	A5SS
LOC112047053	DDB1- and CUL4-associated factor 10 homolog	LOC112047053	NA	0.0121991	-0.023	SE
LOC112047056	DNA repair protein RAD52 homolog isoform X2	LOC112047056	NA	5.17e-06	-0.207	MXE
LOC112047065	DNA-directed RNA polymerase II subunit RPB11	Rpb11	NA	0.000478422	0.016	A5SS
LOC112047079	uncharacterized protein LOC112047079	LOC112047079	NA	2.57e-09	0.309	SE
LOC112047122	zinc finger protein 62 homolog isoform X5	LOC112047122	NA	0.0030165	-0.377	SE
LOC112047160	zinc finger protein 891-like isoform X2	N6AMT1	NA	0.0204173	-0.094	A5SS
LOC112047372	copper homeostasis protein cutC homolog	CG6136	NA	0.00756736	-0.097	A5SS
LOC112047414	#N/A	#N/A	NA	0.0369069	-0.272	A5SS
LOC112047418	protein ultraspiracle homolog isoform X1	Usp	NA	2.91e-06	0.26	A5SS
LOC112047433	ATP-dependent RNA helicase p62-like	CG10077	NA	0.0204478	0.031	A5SS
LOC112047596	#N/A	#N/A	NA	4.7e-07	-0.122	A5SS
LOC112047806	dnaJ homolog subfamily A member 1	Droj2	NA	1.65e-06	0.547	A5SS
LOC112048301	uncharacterized protein C18orf19 homolog A	CG14613	NA	0.000880084	0.045	A5SS
LOC112048459	pre-mRNA-splicing factor cwc25-like	LOC112048459	NA	0.000572436	-0.195	A5SS
LOC112048710	programmed cell death protein 6 isoform X1	Alg-2	NA	6.94e-06	0.125	RI
LOC112048781	zinc finger protein 58-like	LOC112048781	NA	0.010475	-0.088	A5SS
LOC112048968	NEDD8-activating enzyme E1 catalytic subunit	Uba3	NA	0.00049837	0.118	A5SS
LOC112049156	dyslexia-associated protein KIAA0319	CG7565	NA	3.34e-06	0.215	SE
LOC112049212	putative GPI-anchored protein pfl2 isoform X2	CG17233	NA	0.00193737	0.087	A5SS
LOC112049251	putative cuticle protein CPH43	LOC112049251	NA	0.00158243	0.056	A5SS
LOC112049271	transcriptional enhancer factor TEF-1 isoform X1	sd	eyespot_up	0.0270998	-0.101	SE
LOC112049356	rRNA-processing protein UTP23 homolog	CG17652	NA	0.00166295	0.089	A5SS
LOC112049382	E3 ubiquitin-protein ligase RFWD3-like	mus302	eyespot_up	1.07e-05	-0.051	SE
LOC112049395	ribosomal protein S6 kinase beta-2	S6k	NA	0	0.149	A5SS
LOC112049503	tropomyosin-2 isoform X12	Tm1	eyespot_up	4.43e-11	0.166	MXE
LOC112049699	retinol dehydrogenase 11-like	CG11200	NA	3.02e-05	-0.053	A5SS
LOC112049719	chorion b-ZIP transcription factor	LOC112049719	NA	0.00028432	0.074	MXE
LOC112049885	actin-4	Arp1	NA	0.00189033	-0.478	A5SS
LOC112049934	phosphorylase b kinase gamma catalytic chain, skeletal muscle/heart isoform isoform X1	PhKgamma	NA	0.0131603	-0.078	A5SS
LOC112049938	glutathione S-transferase 1-1	gfzf	NA	9.2e-13	0.096	RI
LOC112049997	gephyrin	cin	NA	0.000765743	0.3	A5SS
LOC112050059	schwannomin-interacting protein 1 homolog isoform X1	Schip1	NA	0.00569568	0.122	SE
LOC112050299	protein lin-9 homolog	mip130	NA	0.00220159	-0.033	A5SS
LOC112050646	non-specific lipid-transfer protein	Scpx	NA	2.17e-05	-0.124	A5SS
LOC112050805	zinc finger protein 271-like isoform X2	LOC112050805	NA	0.0211018	0.29	SE
LOC112050999	zinc finger protein 708-like	LOC112050999	NA	0.00078427	0.173	SE
LOC112051026	beta-arrestin-1 isoform X2	krz	eyespot_up	0.000650619	-0.102	SE
LOC112051042	LAS1-like protein	LOC112051042	NA	0.00631493	-0.183	A5SS
LOC112051154	microtubule-associated protein Jupiter isoform X1	Jupiter	NA	0.0171401	-0.224	A5SS
LOC112051286	cyclin-dependent kinases regulatory subunit-like	Cks85A	NA	1.35e-07	0.372	A5SS
LOC112051305	probable N-acetyltransferase san	san	NA	0.00687661	0.009	RI
LOC112051365	#N/A	#N/A	NA	0.0114332	0.01	A5SS
LOC112051559	protein N-terminal asparagine amidohydrolase	Ntan1	NA	0.0292966	0.028	SE
LOC112051656	DNA polymerase delta small subunit	Pol31	NA	0.00929595	0.046	SE
LOC112051802	protein phosphatase 1 regulatory subunit 16A isoform X2	MYPT-75D	NA	0.00438391	-0.135	A5SS
LOC112051948	teneurin-m isoform X4	LOC112051948	NA	1.13e-06	-0.348	SE
LOC112051988	uncharacterized protein LOC112051988 isoform X1	LOC112051988	eyespot_up	4.57e-05	0.334	RI
LOC112052063	DID protein	LOC112052063	NA	0.00190634	0.1	A5SS
LOC112052131	protein artichoke-like	caps	NA	2.41e-09	-0.208	SE
LOC112052184	protein ENL-like isoform X1	LOC112052184	NA	5.66e-10	-0.063	A5SS
LOC112052204	exosome complex component RRP43-like	LOC112052204	NA	1.88e-07	0.035	A5SS
LOC112052389	piggyBac transposable element-derived protein 4-like	PGBD4	NA	5.85e-06	-0.094	SE
LOC112052523	zinc finger protein 525-like	LOC112052523	NA	0.000980769	-0.044	A5SS
LOC112052630	transmembrane protein 11 homolog, mitochondrial	Pmi	NA	0	0.432	RI
LOC112052663	mpv17-like protein	CG14778	NA	8.35e-09	0.169	SE
LOC112053037	disintegrin and metalloproteinase domain-containing protein 10	kuz	NA	0.00225281	0.073	A5SS
LOC112053070	coiled-coil domain-containing protein R3HCC1L isoform X1	CG2162	NA	9.19e-09	-0.665	SE
LOC112053106	protein claret segregational	kinesin-14	NA	0.000346716	-0.115	A5SS
LOC112053247	pancreatic triacylglycerol lipase-like	CG6431	NA	1.09e-05	-0.239	A5SS
LOC112053315	phosphoacetylglucosamine mutase	nst	eyespot_up	0.00058371	0.062	A5SS
LOC112053354	PITH domain-containing protein CG6153	CG6153	NA	1.54e-06	-0.064	A5SS
LOC112053523	mitochondrial ornithine transporter 1	CG1628	NA	0.000145587	0.176	RI
LOC112053845	#N/A	#N/A	NA	0.0116004	-0.385	A5SS
LOC112054017	speckle-type POZ protein isoform X1	rdx	NA	0.0151476	-0.127	MXE
LOC112054036	leucine-rich repeat protein 1	LOC112054036	NA	8e-06	-0.282	SE
LOC112054064	DNA polymerase subunit gamma-2, mitochondrial	LOC112054064	NA	0.00384553	0.191	A5SS
LOC112054067	glutamyl-tRNA(Gln) amidotransferase subunit C, mitochondrial	GatC	NA	0.00801243	-0.198	A5SS
LOC112054226	unconventional prefoldin RPB5 interactor-like protein	LOC112054226	eyespot_up	0.00874722	0.098	RI
LOC112054236	cAMP-regulated phosphoprotein 19	endos	NA	0.0145038	0.406	A5SS
LOC112054275	DDB1- and CUL4-associated factor 7	wap	NA	1.87e-07	0.244	MXE
LOC112054291	elongation factor 1-alpha	eEF1alpha1	eyespot_down	4.31e-07	-0.186	A5SS
LOC112054814	serine protease easter-like	CLIPB19	NA	2.99e-05	0.133	A5SS
LOC112054869	sugar transporter SWEET1	LOC112054869	eyespot_down	0.00078441	0.037	A5SS
LOC112054942	tctex1 domain-containing protein 2-like	LOC112054942	NA	7.41e-07	-0.058	A5SS
LOC112055066	isochorismatase domain-containing protein 1-like isoform X2	CG3663	NA	0.0115786	-0.111	SE
LOC112055129	zinc finger protein 260-like	LOC112055129	NA	2.03e-06	0.205	A5SS
LOC112055148	putative centrin	LOC112055148	NA	0.00526543	0.041	A5SS
LOC112055223	homeotic protein distal-less	Dll	NA	4.98e-08	0.141	A5SS
LOC112055664	syntaxin-17 isoform X1	Syx17	NA	5.93e-07	0.083	SE
LOC112055925	xaa-Pro dipeptidase	Dip-C	NA	8.38e-11	0.292	RI
LOC112055953	putative uncharacterized protein DDB_G0282133	LOC112055953	NA	4.85e-13	-0.241	A5SS
LOC112055967	FAST kinase domain-containing protein 5, mitochondrial	LOC112055967	NA	7.74e-05	-0.116	A5SS
LOC112056054	nucleolar and coiled-body phosphoprotein 1	CG42258	NA	0.018377	-0.042	A5SS
LOC112056160	uncharacterized protein LOC112056160	LOC112056160	NA	1.38e-05	-0.089	SE
LOC112056194	zinc finger protein 260-like isoform X2	LOC112056194	NA	0.000613789	0.316	SE
LOC112056631	caltractin-like	CG17493	NA	0.000365609	0.026	RI
LOC112056660	uncharacterized protein LOC112055867	LOC112056660	eyespot_up	0.00092554	-0.119	A5SS
LOC112056842	polyubiquitin-A	Ubi-p63E	NA	0	-0.177	A5SS
LOC112056852	zinc finger protein 260-like isoform X2	LOC112056852	NA	3.6e-07	0.225	SE
LOC112057301	DNA repair protein complementing XP-A cells homolog	Xpac	NA	3.01e-05	0.133	A5SS
LOC112057488	translation factor GUF1 homolog, mitochondrial	waw	NA	0.00830117	0.051	A5SS
LOC112057705	UTP--glucose-1-phosphate uridylyltransferase isoform X1	UGP	NA	0.00374458	0.122	SE
LOC112057845	serine/threonine-protein kinase minibrain isoform X2	mnb	NA	1.89e-08	0.074	SE
LOC112058000	synaptic vesicle membrane protein VAT-1 homolog-like isoform X1	Fdh	NA	0.00145594	0.076	A5SS
LOC112058157	forkhead box protein biniou	jumu	NA	1.72e-05	-0.094	SE
LOC112058286	abhydrolase domain-containing protein 2	Hydr2	NA	2.01e-05	0.054	MXE
LOC112044457	fibrosin-1-like protein	tay	eyespot_up	0.000237686	-0.198	SE
LOC112045364	Protein 5NUC	veil	NA	0	-0.212	SE
LOC112048712	tudor domain-containing protein 3	Tdrd3	NA	0.00997724	-0.236	MXE
LOC112049495	zinc finger protein 436-like isoform X1	LOC112049495	NA	0.00262015	0.525	SE
LOC112050031	coagulation factor VII isoform X2	CG8170	NA	0.000472902	0.058	SE
LOC112050806	zinc finger protein 436-like isoform X1	LOC112050806	NA	0.00494794	0.068	SE
LOC112054455	cysteine dioxygenase type 1	CG5493	NA	0.000715466	-0.401	MXE
LOC112056125	segmentation protein cap'n'collar-like	LOC112056125	NA	0.0167408	0.212	MXE
LOC112057887	formin-like protein CG32138 isoform X1	Frl	eyespot_down	0.000471784	0.122	SE
LOC112058532	protein Wnt-10a	Wnt10	NA	0.000427458	-0.41	MXE
LOC112044261	uncharacterized protein LOC112044261	LOC112044261	NA	0.0192023	-0.106	SE
LOC112044887	E3 ubiquitin-protein ligase RLIM-like isoform X1	Iru	NA	0.00355226	0.028	SE
LOC112045373	probable ribonuclease ZC3H12B isoform X1	CG42360	NA	1.35e-05	-0.093	SE
LOC112046254	uncharacterized protein LOC112046254 isoform X3	jus	NA	0.0110958	-0.271	SE
LOC112047286	IST1 homolog isoform X2	Ist1	NA	0.000187867	0.122	SE
LOC112047864	Krueppel-like factor luna isoform X2	luna	NA	5.01e-05	-0.049	SE
LOC112048263	zinc finger protein 91-like	LOC112048263	NA	0.0152119	-0.127	SE
LOC112049745	protein-L-isoaspartate O-methyltransferase domain-containing protein 2-like	LOC112049745	NA	0.000158836	-0.492	SE
LOC112050507	cytosolic Fe-S cluster assembly factor NUBP2 homolog	CG4858	NA	3.34e-05	-0.043	SE
LOC112051066	dual specificity protein phosphatase 13-like isoform X2	CG7378	NA	0	0.43	SE
LOC112051644	oxidative stress-responsive serine-rich protein 1	CG5056	NA	0.0466122	-0.026	SE
LOC112054348	G patch domain-containing protein 4	CG15561	NA	3.39e-05	-0.045	SE
LOC112054950	calpain-B isoform X1	LOC112054950	NA	1.43e-05	0.07	SE
LOC112056668	nascent polypeptide-associated complex subunit alpha, muscle-specific form-like isoform X1	LOC112056668	NA	2.73e-06	-0.2	SE
LOC112057706	venom serine protease Bi-VSP-like	CG1299	NA	0.0197397	-0.177	SE
LOC112058469	probable uridine nucleosidase 2 isoform X2	LOC112058469	NA	0.00690976	0.163	SE
LOC112055155	uncharacterized protein LOC112055155	LOC112055155	NA	0.0216269	0.052	RI
LOC112055681	#N/A	#N/A	NA	1.04e-06	-0.423	RI

## Sheet: PP50
DSGs between seasonal forms during PP50
Gene (NCBI B. anynana v1.2 genome gene ID)	Description	Symbol	eyespot expression (NA, not DE between eyespot and non-eyespot; eyespot_up, up-regulated in eyespot compared with non-eyespot; eyespot_down, down-regulated in eyespot compared with non-eyespot)	FDR	∆PSI(DS-WS)	Type
LOC112042788	potential E3 ubiquitin-protein ligase ariadne-1	ari-1	NA	2.29e-07	0.088	SE
LOC112042854	vacuolar protein sorting-associated protein 13 isoform X1	Vps13	NA	5.14e-05	0.121	SE
LOC112042858	probable E3 ubiquitin-protein ligase HERC4 isoform X1	Herc4	NA	5.6e-09	0.158	SE
LOC112042875	max-like protein X	bigmax	NA	0.0216713	-0.026	SE
LOC112042894	basement membrane-specific heparan sulfate proteoglycan core protein isoform X1	trol-	NA	0.0403135	-0.276	SE
LOC112042916	solute carrier family 35 member B1 homolog	meigo	NA	0.00249442	-0.061	SE
LOC112042919	serine/arginine repetitive matrix protein 2-like isoform X1	CG7065	NA	0.00562031	-0.14	MXE
LOC112042929	peroxidase isoform X1	Pxd	NA	5.67e-08	0.096	SE
LOC112042935	protein lap4-like isoform X9	scrib	NA	0.00161331	-0.252	SE
LOC112042951	putative deoxyribonuclease TATDN1	CG3358	NA	0.0349866	0.099	A3SS
LOC112043015	uncharacterized protein LOC112043015 isoform X1	LOC112043015	NA	6.36e-09	0.035	A5SS
LOC112043022	mitochondrial ribonuclease P protein 1 homolog	rswl	NA	0.00204901	0.088	SE
LOC112043025	uncharacterized protein LOC112043025 isoform X2	CG33155	NA	0.00323108	-0.023	SE
LOC112043028	KPJ08715.1 Zinc finger protein 40	shn	NA	0.000186103	0.13	A3SS
LOC112043045	transcriptional coactivator YAP1 isoform X2	yki	NA	9.18e-09	0.481	MXE
LOC112043093	prefoldin subunit 3	mgr	NA	0.0267357	0.01	MXE
LOC112043096	E3 UFM1-protein ligase 1 homolog	Ufl1	NA	0.049178	0.149	A3SS
LOC112043098	organic cation transporter protein isoform X2	CG6126	NA	0.0245475	0.008	SE
LOC112043134	ethanolamine-phosphate cytidylyltransferase isoform X1	Pect	NA	1.64e-05	0.127	SE
LOC112043143	uncharacterized protein LOC112043143	CG2310	NA	0.0158738	0.14	SE
LOC112043155	nuclear pore complex protein Nup160 homolog	Nup160	NA	0.0202764	0.126	A3SS
LOC112043159	general transcription and DNA repair factor IIH helicase subunit XPB	hay	NA	3.88e-08	-0.141	SE
LOC112043184	nesprin-1 isoform X2	Msp300	eyespot_up	0.000176124	0.139	A5SS
LOC112043215	cytochrome c oxidase subunit 4 isoform 1, mitochondrial-like	Cox4I1	NA	6.61e-05	0.01	A5SS
LOC112043224	zinc finger CCCH domain-containing protein 13	CG8740	eyespot_up	7.5e-05	0.113	SE
LOC112043271	protein ECT2 isoform X3	pbl	NA	0.000198118	0.211	SE
LOC112043283	transport and Golgi organization protein 11	Tango11	NA	0.00529692	-0.09	A3SS
LOC112043296	E3 ubiquitin-protein ligase UBR5 isoform X1	hyd	NA	9.9e-05	0.087	A3SS
LOC112043298	double-stranded RNA-binding zinc finger protein JAZ	LOC112043298	NA	1.42e-06	0.182	A3SS
LOC112043306	very-long-chain (3R)-3-hydroxyacyl-CoA dehydratase hpo-8	Hacd1	NA	2.41e-05	-0.052	SE
LOC112043308	60S ribosomal protein L30	RpL30	NA	0.0478803	-0.023	A3SS
LOC112043309	collagen alpha-1(III) chain-like isoform X1	LOC112043309	eyespot_down	0.0219695	-0.021	RI
LOC112043311	serine/threonine-protein kinase mig-15 isoform X1	msn	NA	0.000312742	-0.12	A3SS
LOC112043332	uncharacterized serine-rich protein C215.13	SRPN19	eyespot_up	0.0451388	-0.249	A5SS
LOC112043377	phosphatidylinositol-binding clathrin assembly protein LAP isoform X1	lap	NA	4.04e-08	-0.131	SE
LOC112043386	ensconsin-like isoform X3	ens	NA	0.000937867	-0.139	MXE
LOC112043407	tryptophan--tRNA ligase, mitochondrial	TrpRS-m	NA	4.01e-05	0.129	A3SS
LOC112043411	ras-related protein Rab-10	Rab10	NA	4.48e-10	-0.246	A3SS
LOC112043412	cohesin subunit SA-1	SA	NA	0.00892039	0.023	SE
LOC112043455	probable peptide chain release factor C12orf65 homolog, mitochondrial	CG30100	NA	6.24e-06	-0.041	A3SS
LOC112043471	GTP-binding protein SAR1b	Sar1	NA	0.000324141	-0.012	A3SS
LOC112043488	protein spaetzle-like isoform X1	spz	eyespot_up	0.0049571	0.056	A3SS
LOC112043497	40S ribosomal protein S25	RpS25	NA	0.00728705	0.389	RI
LOC112043515	palmitoyltransferase app	app	NA	0	0.129	SE
LOC112043533	probable pterin-4-alpha-carbinolamine dehydratase	Pcd	NA	0.00817104	-0.011	SE
LOC112043544	interferon-inducible double-stranded RNA-dependent protein kinase activator A homolog isoform X2	loqs	NA	6.82e-05	-0.013	SE
LOC112043564	serine protease persephone-like	snk	NA	0.013622	0.062	RI
LOC112043577	leucine-rich melanocyte differentiation-associated protein-like isoform X1	LOC112043577	NA	0.0150663	0.027	MXE
LOC112043605	uncharacterized protein LOC112043605, partial	CG7029	NA	2.35e-06	0.139	SE
LOC112043668	U4/U6.U5 tri-snRNP-associated protein 1 isoform X1	CG6686	NA	0.0477159	-0.1	SE
LOC112043669	sphingosine-1-phosphate phosphatase 1-like	LOC112043669	eyespot_up	3.77e-07	-0.188	A5SS
LOC112043675	reticulon-3-B isoform X4	Rtnl1	NA	0.000222118	-0.515	MXE
LOC112043682	myosin-2 essential light chain isoform X1	Mlc-c	NA	0.00195715	0.064	A3SS
LOC112043718	yellow-c	yel-c	NA	5.27e-06	-0.169	SE
LOC112043722	elongation of very long chain fatty acids protein AAEL008004	CG31522	eyespot_up	0.00801812	-0.02	A5SS
LOC112043723	elongation of very long chain fatty acids protein AAEL008004-like	CG31523	eyespot_up	0.00122356	-0.095	MXE
LOC112043737	ecdysone receptor isoform X1	EcR	NA	1.14e-05	-0.112	A3SS
LOC112043746	protein Wnt-7b-like isoform X1	Wnt7	eyespot_up	0.00070806	-0.233	A5SS
LOC112043781	putative ATP-dependent RNA helicase DHX30	Rhau	NA	0.00181917	0.372	A5SS
LOC112043798	protein angel homolog 2 isoform X1	angel	NA	0.000127452	-0.177	A5SS
LOC112043800	chromatin complexes subunit BAP18-like isoform X1	CG33695	NA	0.0232828	0.105	A5SS
LOC112043821	LIM domain only protein 7 isoform X3	smash	NA	0.00147619	0.041	SE
LOC112043822	DPH3 homolog	Dph3	NA	0.000153675	-0.141	SE
LOC112043847	transcription factor SOX-11 isoform X1	CG32694	NA	1.79e-08	-0.248	SE
LOC112043851	polypeptide N-acetylgalactosaminyltransferase 1-like isoform X1	Pgant1	NA	0.0366859	0.229	MXE
LOC112043852	vacuolar protein sorting-associated protein 53 homolog	Vps53	NA	0.00445358	0.05	A3SS
LOC112043853	protein tilB homolog isoform X4	CG14995	NA	0.0359797	-0.133	A3SS
LOC112043861	talin-1 isoform X1	rhea	NA	0	-0.235	SE
LOC112043866	CLIP-associating protein isoform X1	chb	NA	1.41e-06	0.089	SE
LOC112043867	solute carrier family 2, facilitated glucose transporter member 3-like isoform X1	sut1	NA	0.0359624	-0.031	SE
LOC112043875	40S ribosomal protein S21	RpS21	NA	0.000782949	-0.022	RI
LOC112043911	zinc finger protein 2-like	CG43347	NA	6.48e-09	-0.262	A3SS
LOC112043925	multidrug resistance-associated protein 1 isoform X1	MRP	NA	0.000147003	-0.073	MXE
LOC112043927	A-kinase anchor protein 200	LOC112043927	eyespot_down	0.01413	-0.074	MXE
LOC112043957	UDP-N-acetylglucosamine--dolichyl-phosphate N-acetylglucosaminephosphotransferase	Alg7	NA	3.5e-06	-0.141	RI
LOC112044006	AON96584.1 chitin binding protein	CG42749	NA	0.0382918	-0.03	A3SS
LOC112044045	hybrid signal transduction histidine kinase L-like	CNOT4	NA	0.0261841	-0.058	A3SS
LOC112044052	catenin delta-2 isoform X1	p120ctn	eyespot_up	0.000857699	0.126	A5SS
LOC112044055	probable nuclear hormone receptor HR3 isoform X1	Hr46	NA	0.000167013	0.063	MXE
LOC112044076	RNA-binding protein lark isoform X1	lark	NA	0.0148519	0.198	A5SS
LOC112044077	stress-activated protein kinase JNK isoform X1	bsk	NA	0.0218716	0.398	SE
LOC112044084	stimulator of interferon genes protein-like isoform X1	LOC112044084	NA	0.00817104	0.543	SE
LOC112044097	CD109 antigen-like	Tep4	NA	0.00218964	-0.104	A3SS
LOC112044124	cytosol aminopeptidase-like	S-Lap7	NA	0.0128723	0.232	SE
LOC112044126	formin-binding protein 4-like	LOC112044126	NA	0.00015672	-0.064	A5SS
LOC112044142	fasciclin-2 isoform X1	Fas2	NA	1.61e-11	0.164	SE
LOC112044157	uncharacterized protein LOC112044157	CG14880	NA	2.06e-07	0.514	MXE
LOC112044206	uncharacterized protein LOC112044206 isoform X2	exp	NA	4.33e-11	0.035	SE
LOC112044247	zinc finger protein 76-like	LOC112044247	NA	7.92e-05	0.314	A3SS
LOC112044249	protein rolling stone-like isoform X2	LOC112044249	NA	1.1e-10	-0.039	SE
LOC112044270	AT-rich interactive domain-containing protein 4B	htk	NA	0.00532316	0.105	A3SS
LOC112044280	RCC1-like G exchanging factor-like protein	CG3862	NA	3.76e-05	0.042	A5SS
LOC112044285	3'(2'),5'-bisphosphate nucleotidase 1 isoform X2	CG7789	NA	1.09e-07	-0.074	SE
LOC112044298	ribosome-binding protein 1 isoform X1	LOC112044298	NA	0.0216937	0.1	A5SS
LOC112044311	pre-mRNA-processing factor 39 isoform X1	CG1646	NA	0.0239036	-0.125	A5SS
LOC112044333	venom carboxylesterase-6	CG10175	NA	0.00558491	-0.289	SE
LOC112044346	protein UBASH3A homolog isoform X1	CG13604	NA	5.85e-10	0.255	SE
LOC112044360	DNA-directed RNA polymerase II subunit RPB7	LOC112044360	NA	0.0309318	0.013	RI
LOC112044361	ras-related protein Rab-8A isoform X2	Rab8	NA	4.71e-06	0.014	RI
LOC112044367	zinc finger protein-like 1 homolog	CG5382	NA	2.83e-06	-0.04	A3SS
LOC112044368	F-box only protein 11	FBXO11	NA	0.0243282	-0.061	A3SS
LOC112044395	amyloid-beta A4 precursor protein-binding family A member 1-like isoform X5	X11L	NA	5.77e-08	-0.379	A3SS
LOC112044438	coiled-coil-helix-coiled-coil-helix domain-containing protein 10, mitochondrial	Chchd2	NA	0.00971655	-0.143	A3SS
LOC112044442	protein alan shepard isoform X1	shep	eyespot_up	0.0023489	0.052	A5SS
LOC112044453	protein spinster isoform X1	spin	NA	0.00996476	-0.152	MXE
LOC112044454	sodium/hydrogen exchanger 9B2-like isoform X1	Nha1	NA	0.0373204	0.269	A3SS
LOC112044486	liprin-alpha-1 isoform X4	Liprin-alpha	NA	2.34e-05	-0.426	SE
LOC112044491	thymosin beta isoform X3	cib	NA	0.00349298	0.047	SE
LOC112044496	oxygen-dependent coproporphyrinogen-III oxidase isoform X1	Coprox	NA	0.000241451	0.129	SE
LOC112044502	zinc finger C4H2 domain-containing protein isoform X1	CG13001	NA	0.027039	-0.17	A5SS
LOC112044504	lysosomal aspartic protease	cathD	NA	0.00167214	0.038	MXE
LOC112044505	serine/threonine-protein phosphatase 6 regulatory subunit 3	fmt	NA	0.00191095	-0.198	SE
LOC112044604	H/ACA ribonucleoprotein complex non-core subunit NAF1	CG10341	NA	0.0200946	0.075	A5SS
LOC112044620	eukaryotic translation initiation factor 5A	eEF5	NA	0.00447198	0.164	A5SS
LOC112044645	translation initiation factor IF-2, mitochondrial	mIF2	NA	0.000159696	-0.24	A5SS
LOC112044649	protein preli-like	prel	NA	5.32e-05	0.034	A5SS
LOC112044658	protein groucho-like isoform X3	gro	NA	6.65e-09	0.231	A5SS
LOC112044683	serine/arginine-rich splicing factor 7-like isoform X1	x16	NA	0.000869192	-0.041	SE
LOC112044702	splicing factor 3B subunit 3 isoform X1	Sf3b3	NA	0.0312143	-0.089	SE
LOC112044711	collagen alpha-1(XVIII) chain-like isoform X1	Mp	NA	7.38e-07	0.055	SE
LOC112044712	methyltransferase-like protein 9 isoform X1	CG5339	NA	0.000498206	-0.281	RI
LOC112044751	phosphoribosyl pyrophosphate synthase-associated protein 2 isoform X1	CG2246	NA	0.000683509	0.131	A5SS
LOC112044778	UNC93-like protein MFSD11	CG18549	NA	1.21e-12	-0.027	A5SS
LOC112044786	TATA-box-binding protein-like	Trf	NA	2.42e-11	-0.228	SE
LOC112044795	prolyl 4-hydroxylase subunit alpha-1-like	PH4alphaEFB	NA	0.0124653	0.296	SE
LOC112044799	60S ribosomal protein L29	RpL29	NA	0.0381119	-0.016	RI
LOC112044859	T-cell activation inhibitor, mitochondrial	CG13295	NA	0.0132573	-0.265	A5SS
LOC112044883	probable nuclear hormone receptor HR38 isoform X1	Hr38	eyespot_up	0.0298875	0.032	SE
LOC112044884	60S ribosomal protein L9	RpL9	NA	1.23e-08	-0.217	A5SS
LOC112044894	disks large 1 tumor suppressor protein isoform X3	dlg1	NA	0.00195305	0.129	SE
LOC112044902	chitin synthase A	kkv	NA	0.000218402	-0.093	MXE
LOC112044923	BUB3-interacting and GLEBS motif-containing protein ZNF207 isoform X1	BuGZ	NA	0.000462733	0.127	A3SS
LOC112044926	U6 snRNA phosphodiesterase	CG16790	NA	0.00406328	0.156	SE
LOC112044941	programmed cell death protein 5	PDCD-5	NA	0.0155196	-0.015	SE
LOC112044961	DNA-directed RNA polymerase III subunit RPC8	CG7339	NA	2.95e-05	0.148	SE
LOC112044971	ATP-dependent RNA helicase dbp2-like isoform X1	CG10077	NA	7.1e-13	0.066	A3SS
LOC112044972	3-phosphoinositide-dependent protein kinase 1 isoform X2	Pdk1	eyespot_up	4.28e-12	0.26	SE
LOC112045016	xanthine dehydrogenase-like	ry	NA	0.00239925	0.054	A3SS
LOC112045025	AP-2 complex subunit mu	AP-50	NA	1.09e-09	-0.106	A5SS
LOC112045029	trifunctional purine biosynthetic protein adenosine-3 isoform X1	ade3	NA	0.0013923	-0.086	MXE
LOC112045047	uncharacterized protein LOC112045047 isoform X1	LOC112045047	NA	1.11e-06	-0.035	A3SS
LOC112045063	ATP-binding cassette sub-family G member 5	CG11069	NA	0.0017187	0.017	SE
LOC112045066	ATP-binding cassette sub-family G member 8	CG31121	NA	0.00687521	-0.036	A3SS
LOC112045075	protein abrupt-like	ab	NA	1.91e-05	-0.254	SE
LOC112045098	cystinosin homolog isoform X1	CG17119	NA	0	0.261	SE
LOC112045119	#N/A	#N/A	NA	0.0107429	-0.242	A5SS
LOC112045121	small integral membrane protein 12	CG34228	NA	0.000657959	0.043	A3SS
LOC112045145	thrombospondin type-1 domain-containing protein 4-like	loh	NA	8.63e-09	0.6	A5SS
LOC112045150	thrombospondin type-1 domain-containing protein 4-like	loh	NA	0.00745604	-0.038	SE
LOC112045217	NAD(P)H-hydrate epimerase	Naxe	eyespot_down	2.71e-09	-0.255	SE
LOC112045222	cuticle protein 19.8 isoform X2	Cpr66D	NA	1.23e-05	-0.038	SE
LOC112045232	estradiol 17-beta-dehydrogenase 11-like	CG9265	eyespot_up	2.2e-06	-0.154	SE
LOC112045251	60S ribosomal protein L37	RpL37	NA	0.00130839	0.006	RI
LOC112045257	dihydrolipoyllysine-residue acetyltransferase component of pyruvate dehydrogenase complex, mitochondrial isoform X2	muc	NA	0.00179392	0.092	SE
LOC112045273	nucleolar protein 4 isoform X1	CG46301	NA	0.0473104	-0.103	A5SS
LOC112045287	coiled-coil-helix-coiled-coil-helix domain-containing protein 7	CG4186	NA	0.00971655	-0.372	A3SS
LOC112045305	microtubule-actin cross-linking factor 1 isoform X2	shot	eyespot_up	0.0209082	-0.394	A5SS
LOC112045313	NAD kinase-like isoform X5	CG33156	NA	0.00102877	0.062	MXE
LOC112045384	structure-specific endonuclease subunit SLX4	mus312	NA	0.00800849	0.109	RI
LOC112045393	exosome complex component CSL4	Csl4	NA	0.000601394	-0.076	A3SS
LOC112045428	coatomer subunit alpha isoform X1	alphaCOP	NA	0	0.27	A5SS
LOC112045475	receptor expression-enhancing protein 5 isoform X2	ReepB	NA	0.0354864	0.114	SE
LOC112045508	uncharacterized protein LOC112045508 isoform X1	LOC112045508	NA	0.0270196	-0.552	A5SS
LOC112045512	ubiquitin-conjugating enzyme E2 G2	crl	NA	1.34e-08	0.082	SE
LOC112045528	protein AF-10	Alh	NA	3.95e-08	-0.435	SE
LOC112045530	proton-coupled amino acid transporter-like protein CG1139 isoform X1	CG43693	NA	0.0377641	0.082	SE
LOC112045572	kinesin-like protein unc-104 isoform X1	kinesin-3B	NA	0.0144449	0.39	A3SS
LOC112045576	anoctamin-8-like isoform X3	CG15270	NA	0.00297041	0.42	SE
LOC112045600	UDP-glucuronosyltransferase 2B4-like isoform X2	Ugt35D1	NA	0.000221653	0.055	A3SS
LOC112045656	filamin-A isoform X1	jbug	NA	9.74e-07	-0.097	SE
LOC112045692	probable proline--tRNA ligase, mitochondrial	ProRS-m	NA	0.0142413	0.152	A3SS
LOC112045704	complement factor I-like	LOC112045704	NA	0.0380484	-0.07	MXE
LOC112045706	gastrula zinc finger protein XlCGF49.1-like	LOC112045706	NA	0.00155385	0.215	SE
LOC112045726	uncharacterized protein LOC112045726 isoform X2	CG43780	NA	3.28e-05	-0.095	A3SS
LOC112045728	FH1/FH2 domain-containing protein 3 isoform X3	Fhos	NA	4.05e-06	-0.052	A5SS
LOC112045739	dnaJ homolog subfamily C member 22	wus	NA	1.39e-05	0.089	SE
LOC112045759	seminal fluid protein CSSFP005	CG2767	NA	7.61e-08	0.107	A5SS
LOC112045796	zinc finger protein 260-like isoform X2	LOC112045796	NA	0.00014717	-0.342	A5SS
LOC112045805	dihydrolipoyllysine-residue succinyltransferase component of 2-oxoglutarate dehydrogenase complex, mitochondrial-like	CG5214	NA	6.59e-14	0.067	A5SS
LOC112045818	protein mahjong isoform X2	mahj	NA	6.38e-09	-0.697	MXE
LOC112045821	spectrin beta chain, non-erythrocytic 2	kst	NA	0.000216034	0.375	A3SS
LOC112045825	zinc finger protein 260-like isoform X2	LOC112045825	NA	0.0224636	0.285	SE
LOC112045838	titin homolog	Strn-Mlck	NA	0.00806034	0.028	RI
LOC112045850	pyruvate dehydrogenase phosphatase regulatory subunit, mitochondrial	CG3626	NA	0.0495313	0.084	A3SS
LOC112045911	ataxin-2-like protein isoform X2	Atx2	NA	0	0.465	A5SS
LOC112045921	carboxypeptidase D-like isoform X1	svr	NA	2.29e-06	0.159	A3SS
LOC112045940	unconventional myosin-Va	Myo5	NA	0.0471243	0.204	MXE
LOC112045942	uncharacterized protein LOC112045942	LOC112045942	NA	0.000681025	-0.134	A5SS
LOC112045951	mothers against decapentaplegic homolog 3	Smox	eyespot_up	0.0447486	0.129	A3SS
LOC112045981	serine protease gd-like isoform X5	CG9649	NA	0.0311055	0.145	SE
LOC112046029	cytosolic purine 5'-nucleotidase isoform X1	CG32549	NA	0.0225653	0.438	A3SS
LOC112046036	serine/threonine-protein phosphatase Pgam5, mitochondrial isoform X1	Pgam5	NA	1.56e-12	0.364	SE
LOC112046041	40S ribosomal protein S10	RpS10b	NA	0.0277443	0.069	A3SS
LOC112046043	AP-1 complex subunit beta-1	AP-1-2beta	NA	0.00293352	0.021	A5SS
LOC112046053	uncharacterized protein LOC112046053 isoform X1	CG12814	NA	0.000226135	0.025	SE
LOC112046073	uncharacterized protein LOC112046073	CG42671	NA	2.31e-05	0.335	SE
LOC112046086	protein enabled	ena	NA	0.0141695	-0.039	A5SS
LOC112046088	phospholipid transfer protein C2CD2L isoform X5	CG10737	NA	0.0353462	0.078	MXE
LOC112046091	uncharacterized protein LOC112046091	LOC112046091	NA	0.0023219	0.198	MXE
LOC112046094	ATP synthase subunit s, mitochondrial	LOC112046094	NA	0.000983134	0.127	A3SS
LOC112046101	ATP-dependent Clp protease ATP-binding subunit clpX-like, mitochondrial isoform X2	ClpX	NA	4.14e-05	0.081	A5SS
LOC112046143	xaa-Pro aminopeptidase ApepP-like	ApepP	NA	0.00629925	0.049	SE
LOC112046157	guanine nucleotide-binding protein-like 1	Ns4	NA	0.000159696	0.157	A5SS
LOC112046190	serine/threonine-protein kinase unc-51 isoform X2	Atg1	NA	1.71e-12	0.072	SE
LOC112046205	26S proteasome non-ATPase regulatory subunit 2	Rpn1	NA	0.00426892	0.409	MXE
LOC112046207	zinc finger protein 628-like isoform X2	CG7987	NA	0.00463271	0.106	A5SS
LOC112046226	U6 small nuclear RNA (adenine-(43)-N(6))-methyltransferase	CG7544	NA	1.73e-06	0.17	SE
LOC112046292	RAB6-interacting golgin	Gorab	NA	1.24e-08	-0.157	SE
LOC112046314	ATP synthase subunit delta, mitochondrial	Atp5d	NA	9.84e-08	-0.011	A5SS
LOC112046332	alpha-tocopherol transfer protein-like	Cralbp	eyespot_up	7.67e-08	-0.619	A5SS
LOC112046335	serine/threonine-protein kinase OSR1-like isoform X1	fray	NA	0.00660503	0.185	A5SS
LOC112046364	protein groucho-like	gro	eyespot_down	0.000278008	0.036	A3SS
LOC112046415	SAGA-associated factor 11 homolog	Sgf11	NA	3.82e-10	-0.228	SE
LOC112046440	integumentary mucin C.1-like	CG12947	NA	0.024279	0.36	MXE
LOC112046462	broad-complex core protein isoforms 1/2/3/4/5 isoform X1	Br-c	eyespot_up	0	-0.048	SE
LOC112046464	histone deacetylase 4 isoform X4	HDAC4	NA	2.84e-05	0.422	SE
LOC112046466	rab GTPase-binding effector protein 1 isoform X1	Rbpn-5	NA	0.0184495	0.119	A3SS
LOC112046473	WD repeat-containing protein mio	mio	NA	0.00919846	0.045	RI
LOC112046488	ankyrin repeat and fibronectin type-III domain-containing protein 1 isoform X6	wake	NA	0.00861151	0.062	MXE
LOC112046504	60S ribosomal protein L22-like	RpL22	NA	0.00028889	-0.203	RI
LOC112046522	uncharacterized protein LOC112046522 isoform X3	LOC112046522	NA	2.12e-08	-0.375	A5SS
LOC112046526	dual 3',5'-cyclic-AMP and -GMP phosphodiesterase 11 isoform X1	Pde11	NA	0.0015265	0.417	MXE
LOC112046560	transcriptional activator cubitus interruptus isoform X1	Ci	eyespot_up	0.000553136	-0.493	SE
LOC112046562	myosin heavy chain, non-muscle isoform X1	Mhc2	NA	4.26e-06	-0.015	A3SS
LOC112046576	protein trachealess isoform X1	trh	NA	0	0.424	A3SS
LOC112046577	zinc finger MYM-type protein 3	woc	NA	3.12e-10	0.164	A3SS
LOC112046593	protein sickie isoform X1	sick	NA	0.00901227	0.309	MXE
LOC112046596	polycomb protein Pcl	Pcl	NA	0.0239166	0.057	A3SS
LOC112046598	bromodomain-containing protein 3-like isoform X3	fs(1)h	NA	0.0111988	0.09	A3SS
LOC112046606	glucose dehydrogenase [FAD, quinone]-like	CG6142	NA	0.00023047	-0.217	MXE
LOC112046614	high affinity copper uptake protein 1-like	Ctr1A	NA	4.21e-07	0.153	A5SS
LOC112046638	trithorax group protein osa isoform X1	osa	NA	0.00381588	0.098	SE
LOC112046661	geranylgeranyl transferase type-2 subunit alpha	CG12007	NA	7.26e-07	0.09	A5SS
LOC112046662	homeotic protein spalt-major-like isoform X1	sal	eyespot_up	0.000488953	0.234	SE
LOC112046693	spectrin beta chain isoform X1	beta-Spec	NA	0	0.262	MXE
LOC112046714	microtubule-associated protein RP/EB family member 1 isoform X2	Eb1	NA	0	0.158	A5SS
LOC112046718	E3 SUMO-protein ligase PIAS3 isoform X2	Su(var)2-10	NA	8.94e-07	0.209	A3SS
LOC112046720	serine/arginine repetitive matrix protein 1 isoform X1	Srrm1	NA	0	-0.325	SE
LOC112046721	CREB-binding protein-like	nej	NA	0.0411308	0.086	A5SS
LOC112046732	nucleolin-like isoform X1	LOC112046732	NA	0	0.125	SE
LOC112046734	NADH dehydrogenase [ubiquinone] iron-sulfur protein 5-like	Ndufs5	NA	0.00146316	-0.267	MXE
LOC112046748	60S ribosomal protein L12	RpL12	NA	0.0387021	0.009	SE
LOC112046776	dmX-like protein 2 isoform X1	Rbcn-3A	NA	0.0384173	0.122	A5SS
LOC112046777	endophilin-A isoform X1	endoA	NA	5.12e-08	0.151	SE
LOC112046796	neurocalcin homolog	Nca	NA	0.0058514	-0.068	SE
LOC112046832	ral GTPase-activating protein subunit beta	CG34408	NA	0.00126025	0.046	A5SS
LOC112046842	serine-arginine protein 55 isoform X3	B52	NA	0.000269164	0.254	A5SS
LOC112046844	nuclear RNA export factor 1-like	LOC112046844	eyespot_down	2.45e-06	0.13	SE
LOC112046874	zinc finger protein on ecdysone puffs-like isoform X3	CG8108	NA	8.66e-05	0.223	SE
LOC112046878	casein kinase II subunit alpha isoform X1	CkIIalpha	NA	0.000708013	0.246	RI
LOC112046885	translocating chain-associated membrane protein 1	Pfk	NA	7.93e-08	0.352	RI
LOC112046886	aryl hydrocarbon receptor nuclear translocator homolog isoform X1	tgo	NA	0	-0.282	A3SS
LOC112046887	uncharacterized protein LOC112046887	LOC112046887	NA	0.00427155	-0.576	SE
LOC112046892	60S ribosomal protein L13	RpL13	NA	0.00347117	0.042	RI
LOC112046893	probable elongation factor 1-delta isoform X1	eEF1delta	NA	0.000445311	0.075	A5SS
LOC112046894	protein grainyhead isoform X1	grh	NA	3.98e-11	-0.057	A5SS
LOC112046902	ATP-dependent 6-phosphofructokinase isoform X1	Pfk	NA	0.0212527	0.138	A5SS
LOC112046929	angiotensin-converting enzyme-like	LOC112046929	NA	4.75e-11	-0.16	SE
LOC112046933	DNA-directed RNA polymerase I subunit RPA12	RpI12	NA	0.000163674	0.031	SE
LOC112046963	50S ribosomal protein L1	mRpL1	NA	1.92e-07	-0.064	SE
LOC112046971	cadherin-89D isoform X2	Cad89D	NA	0.0144414	-0.054	A3SS
LOC112046979	WD repeat-containing protein 44 isoform X1	CG34133	NA	0.0177406	-0.177	A3SS
LOC112046986	fragile X mental retardation syndrome-related protein 1 isoform X1	Fmr1	NA	5.85e-10	-0.065	SE
LOC112046992	uncharacterized protein LOC112046992	LOC112046992	NA	0.000782822	0.192	A5SS
LOC112046993	larval/pupal cuticle protein H1C-like	LOC112046993	NA	0.000358971	-0.459	A5SS
LOC112047001	transcriptional activator protein Pur-alpha isoform X4	Pur-alpha	NA	0.00393056	-0.032	SE
LOC112047017	syntaxin-1A isoform X5	Syx1A	eyespot_down	0.047274	-0.026	MXE
LOC112047020	formin-like protein 5 isoform X3	Thd1	NA	1.17e-06	0.175	A3SS
LOC112047021	Lysine-specific demethylase lid	lid	NA	0.00662204	-0.128	A5SS
LOC112047033	CCHC-type zinc finger protein CG3800	LOC112047033	NA	3.22e-06	0.556	MXE
LOC112047036	ATP-binding cassette sub-family A member 1-like	ABCA	NA	0.00536747	0.199	MXE
LOC112047044	peptidylprolyl isomerase domain and WD repeat-containing protein 1	CG3511	NA	0.00101921	-0.057	A5SS
LOC112047046	GTP-binding nuclear protein ran	ran	NA	0.00482577	-0.012	A5SS
LOC112047055	CAP-Gly domain-containing linker protein 1	CLIP-190	NA	1.75e-06	0.078	SE
LOC112047068	Aldehyde Dehydrogenase	LOC112047068	NA	0.0319156	0.057	A5SS
LOC112047092	zinc finger protein 431-like isoform X3	LOC112047092	NA	0.0465782	0.035	A3SS
LOC112047113	transmembrane 7 superfamily member 3-like	GPRNND2	NA	0.00693288	0.427	A3SS
LOC112047120	zinc finger protein 431-like isoform X3	LOC112047120	NA	0.0170813	-0.311	MXE
LOC112047140	1-acylglycerol-3-phosphate O-acyltransferase ABHD5 isoform X1	puml	NA	0.00677997	0.091	MXE
LOC112047162	cartilage oligomeric matrix protein	Tsp	NA	0.0176243	0.093	MXE
LOC112047213	alcohol dehydrogenase [NADP(+)]-like	CG2767	eyespot_down	6.92e-05	0.015	SE
LOC112047231	transcription factor cwo isoform X1	cwo	eyespot_up	0	0.485	A5SS
LOC112047235	cyclic GMP-AMP synthase-like	LOC112047235	NA	0.000992475	-0.057	SE
LOC112047239	protocadherin-like wing polarity protein stan	GPRSTN	NA	0.00405	0.079	A3SS
LOC112047241	signal recognition particle subunit SRP72	Srp72	NA	5.91e-06	-0.031	A3SS
LOC112047254	E3 ubiquitin-protein ligase RNF25	CG13344	NA	0.0177976	0.096	A3SS
LOC112047257	ubiquitin-conjugating enzyme E2-17 kDa	eff	NA	1.3e-06	-0.465	A5SS
LOC112047258	hemicentin-1 isoform X1	CG45263	NA	0.000760011	0.229	A3SS
LOC112047286	IST1 homolog isoform X2	Ist1	NA	0.00398401	0.118	SE
LOC112047309	U7 snRNA-associated Sm-like protein LSm10	LOC112047309	NA	9.16e-06	-0.145	SE
LOC112047321	cryptochrome-1-like isoform X1	cry2	NA	0.00971655	0.287	A3SS
LOC112047355	annexin B9 isoform X2	AnxB9	NA	3.02e-06	0.16	MXE
LOC112047366	zinc finger protein castor homolog 1-like isoform X5	cas	eyespot_up	2.84e-06	0.204	A3SS
LOC112047383	SWI/SNF complex subunit SMARCC2 isoform X1	mor	NA	0.0384173	0.318	A5SS
LOC112047417	CREB-binding protein-like	nej	eyespot_up	0.0298517	0.19	SE
LOC112047418	protein ultraspiracle homolog isoform X1	Usp	NA	0.0144793	0.151	A5SS
LOC112047434	ATP-dependent RNA helicase p62	Rm62	NA	0	0.354	SE
LOC112047440	histone deacetylase Rpd3	Rpd3	NA	0.000296005	-0.063	A5SS
LOC112047441	transcriptional repressor p66-alpha	simj	NA	0.00406635	0.132	A3SS
LOC112047449	F-actin-uncapping protein LRRC16A isoform X1	LRR	NA	0.00126622	-0.079	SE
LOC112047462	probable ATP-dependent RNA helicase spindle-E	spn-E	NA	5.07e-07	0.322	A5SS
LOC112047476	low-density lipoprotein receptor-related protein 2	mgl	NA	0.0030899	-0.108	A3SS
LOC112047485	synaptosomal-associated protein 25 isoform X1	Snap25	NA	0.00549811	-0.199	SE
LOC112047494	transcriptional adapter 2B isoform X1	Ada2b	NA	0.00217244	-0.485	A3SS
LOC112047508	secretion-regulating guanine nucleotide exchange factor	Herc4	NA	0.011375	0.174	A5SS
LOC112047512	CD63 antigen-like isoform X1	Tsp42Ee	NA	1.23e-12	-0.14	A5SS
LOC112047518	superoxide dismutase [Cu-Zn] 2-like	Sod3	NA	0.00167358	-0.083	MXE
LOC112047520	protein FAN-like	rg	NA	1.05e-05	0.221	A5SS
LOC112047533	protein split ends-like isoform X3	LOC112047533	NA	0.0296619	-0.176	A5SS
LOC112047541	mitochondrial import inner membrane translocase subunit TIM44	CG11779	NA	0.00053082	-0.049	SE
LOC112047547	eukaryotic translation initiation factor 5	eIF5	NA	2.37e-06	-0.047	A3SS
LOC112047611	putative leucine-rich repeat-containing protein DDB_G0290503	Patr-1	NA	8.76e-10	0.103	A3SS
LOC112047612	esterase FE4-like	alpha-Est2	NA	1.96e-06	0.159	MXE
LOC112047618	serine-rich adhesin for platelets-like isoform X1	LOC112047618	NA	0	0.293	SE
LOC112047632	remodeling and spacing factor 1	CG8677	NA	1.65e-07	-0.31	A5SS
LOC112047636	protein abrupt-like	bab2	NA	5.95e-06	0.051	RI
LOC112047638	poly(ADP-ribose) glycohydrolase	Parg	NA	0.0176902	-0.027	SE
LOC112047701	protein GDAP2 homolog	Gdap2	eyespot_up	0.000108317	-0.036	A3SS
LOC112047743	fasciclin-3 isoform X1	Fas3	NA	0.00423427	-0.036	SE
LOC112047793	nicotinamide riboside kinase 1	Nrk1	NA	0.00360781	-0.047	A5SS
LOC112047807	Esterase FE4	LOC112047807	NA	0.0214083	0.391	A3SS
LOC112047808	serine/threonine-protein kinase ULK3-like	Aduk	NA	0.000223301	0.266	A5SS
LOC112047818	larval cuticle protein LCP-17-like	Cpr49Aa	eyespot_down	0.0129972	-0.453	A3SS
LOC112047844	Y-box factor homolog	yps	NA	1.51e-13	-0.273	SE
LOC112047876	protein-lysine N-methyltransferase EEF2KMT	CG31156	NA	0.000135841	-0.27	SE
LOC112047909	tRNA (guanine(10)-N2)-methyltransferase homolog	CG1074	NA	0.00532465	0.065	A5SS
LOC112047914	piggyBac transposable element-derived protein 4-like	PGBD4	NA	0.0316129	0.238	MXE
LOC112047975	OWR53088.1 putative cuticle protein	CG12540	NA	7.75e-05	0.44	A3SS
LOC112048035	WD repeat-containing protein 47 isoform X3	CG2812	NA	0.000425846	0.157	A3SS
LOC112048050	probable medium-chain specific acyl-CoA dehydrogenase, mitochondrial isoform X1	Mcad	NA	4.76e-08	0.251	SE
LOC112048087	protein SON-like isoform X2	Son	NA	4.76e-07	0.338	SE
LOC112048127	(E3-independent) E2 ubiquitin-conjugating enzyme isoform X1	CG10254	NA	2.59e-06	-0.245	A3SS
LOC112048134	eukaryotic peptide chain release factor GTP-binding subunit ERF3A isoform X1	Elf	NA	0	-0.077	A5SS
LOC112048135	putative RNA-binding protein Luc7-like 2 isoform X2	CG7564	NA	0	-0.272	SE
LOC112048138	uncharacterized protein LOC112048138	LOC112048138	NA	0.00168595	0.353	A3SS
LOC112048139	thioredoxin domain-containing protein 11	LOC112048139	NA	6e-06	-0.064	SE
LOC112048147	28 kDa heat- and acid-stable phosphoprotein	CG11444	NA	0.0121285	0.019	A3SS
LOC112048155	E3 ubiquitin-protein ligase RBBP6 isoform X1	snama	NA	0.00043839	-0.272	SE
LOC112048162	ribokinase-like isoform X1	CG13369	NA	5.11e-06	0.058	RI
LOC112048189	myocyte-specific enhancer factor 2 isoform X1	Mef2	NA	1.95e-05	0.297	A5SS
LOC112048194	mucin-5AC isoform X2	Cda5	NA	3.85e-07	-0.308	SE
LOC112048202	huntingtin-interacting protein 1 isoform X2	Hip1	NA	2.72e-05	0.136	SE
LOC112048203	inositol hexakisphosphate kinase 1 isoform X1	CG10082	eyespot_up	0	0.334	SE
LOC112048213	UNC93-like protein	CG2121	NA	4.57e-05	-0.305	A3SS
LOC112048214	peroxiredoxin-6	TPX5	NA	0.0463959	0.016	SE
LOC112048215	uncharacterized protein LOC112048215	LOC112048215	NA	0.000350645	0.057	SE
LOC112048221	high mobility group protein D-like	HmgD	NA	0.00196581	0.027	A3SS
LOC112048265	heterogeneous nuclear ribonucleoprotein L isoform X1	sm	NA	7.66e-09	0.533	A5SS
LOC112048291	piezo-type mechanosensitive ion channel component isoform X1	Piezo	NA	0.00912886	0.213	SE
LOC112048330	uncharacterized protein LOC112048330	LOC112048330	NA	3.18e-11	0.227	A5SS
LOC112048333	cuticle protein 16.5-like	LOC112048333	eyespot_down	4.57e-05	0.012	A3SS
LOC112048334	mucin-5AC-like isoform X1	CG3777	NA	0	-0.051	A5SS
LOC112048342	esterase FE4-like	CG10175	eyespot_up	2.46e-07	-0.338	A3SS
LOC112048355	thioredoxin domain-containing protein 3 homolog isoform X1	LOC112048355	NA	0.0129972	-0.034	A3SS
LOC112048373	protein shifted isoform X1	shf	NA	0.0179494	0.125	A3SS
LOC112048398	myosin regulatory light chain sqh	sqh	NA	0.0418496	-0.016	RI
LOC112048417	dnaJ homolog subfamily C member 30, mitochondrial-like	CG11035	NA	0.00268476	-0.069	A5SS
LOC112048433	FACT complex subunit spt16 isoform X1	dre4	NA	0	0.14	SE
LOC112048477	pre-mRNA cleavage complex 2 protein Pcf11	Pcf11	NA	0.00920072	-0.144	A5SS
LOC112048480	neurobeachin isoform X2	rg	NA	0.0263257	0.331	A5SS
LOC112048503	ubiquitin-conjugating enzyme E2-24 kDa isoform X1	Ubc2	NA	4.2e-08	-0.401	SE
LOC112048512	V-type proton ATPase 116 kDa subunit a	Vha100-2	eyespot_down	0	-0.047	A5SS
LOC112048517	uncharacterized protein LOC112048517 isoform X4	CG42268	NA	0.00354217	0.049	SE
LOC112048533	perilipin-4-like isoform X15	LOC112048533	eyespot_up	0.00026541	0.489	MXE
LOC112048542	glutathione S-transferase theta-1-like	GstT3	NA	0.000241451	-0.235	SE
LOC112048544	zinc finger protein Xfin-like	LOC112048544	eyespot_up	0.0206192	0.293	A5SS
LOC112048585	uncharacterized LOC106110237 precursor	CG14752	NA	0.000126369	-0.068	RI
LOC112048587	ankyrin repeat domain-containing protein 11 isoform X1	CG10984	NA	9.95e-06	0.029	A3SS
LOC112048594	armadillo segment polarity protein isoform X1	arm	NA	7.75e-07	0.111	A5SS
LOC112048609	2-methoxy-6-polyprenyl-1,4-benzoquinol methylase, mitochondrial	coq5	NA	0.00643616	-0.198	A3SS
LOC112048610	transmembrane protein 242	CG11699	NA	2.02e-05	0.534	SE
LOC112048612	dynein light chain 2, cytoplasmic isoform X1	Cdlc2	NA	5.62e-11	-0.1	A3SS
LOC112048640	optomotor-blind protein isoform X5	bi	NA	3.89e-06	-0.171	SE
LOC112048678	uncharacterized protein LOC112048678	CG33170	NA	0.0104734	0.029	SE
LOC112048693	putative mediator of RNA polymerase II transcription subunit 26 isoform X2	velo	NA	0.00010292	0.057	SE
LOC112048697	rab proteins geranylgeranyltransferase component A 1	Rep	NA	6.89e-05	-0.481	A3SS
LOC112048704	7-methylguanosine phosphate-specific 5'-nucleotidase	cN-IIIB	NA	0.000553136	-0.13	SE
LOC112048717	exportin-5	Ranbp21	NA	9.21e-08	0.233	MXE
LOC112048724	ATP-binding cassette sub-family G member 1-like	CG4822	NA	3.12e-07	0.068	A5SS
LOC112048778	OWR45125.1 colorectal mutant cancer protein	CG34404	NA	0.000330313	-0.065	A5SS
LOC112048780	zinc finger protein 37-like	LOC112048780	NA	0.0148745	-0.203	MXE
LOC112048787	zinc finger protein 157-like isoform X2	ZIPIC	NA	4.99e-08	-0.526	A5SS
LOC112048790	RNA-binding protein Rsf1	Rsf1	eyespot_down	2.15e-06	-0.023	A5SS
LOC112048826	embryonic polarity protein dorsal isoform X1	dl	eyespot_up	4.3e-05	0.189	SE
LOC112048857	40S ribosomal protein S11 isoform X2	RpS11	NA	0.00996312	0.007	MXE
LOC112048954	60S ribosomal export protein NMD3	Nmd3	NA	0.0144294	-0.238	A5SS
LOC112049016	ejaculatory bulb-specific protein 3-like	CSP6	eyespot_down	0.000305871	-0.386	A3SS
LOC112049052	nuclear RNA export factor 2-like isoform X1	LOC112049052	NA	0.0251955	0.34	SE
LOC112049074	protein cramped	crm	NA	4.09e-05	0.105	A3SS
LOC112049101	#N/A	#N/A	NA	0.00309833	-0.232	A5SS
LOC112049111	disco-interacting protein 2 isoform X4	DIP2	eyespot_up	0.014261	-0.103	A3SS
LOC112049142	MIT domain-containing protein 1-like	CG14985	NA	5.3e-05	-0.192	SE
LOC112049145	40S ribosomal protein S16	RpS16	NA	0	-0.036	RI
LOC112049151	#N/A	#N/A	NA	0.0258939	0.025	A5SS
LOC112049170	protein FAM102A	CG8671	eyespot_up	0.0206953	0.059	A3SS
LOC112049178	protein transport protein Sec16A isoform X4	Sec16	eyespot_up	0.0145187	-0.057	RI
LOC112049214	zinc finger protein 2 homolog isoform X1	LOC112049214	NA	0.0364428	-0.216	MXE
LOC112049226	macoilin-1 isoform X1	CG30389	NA	0.0198256	-0.179	A3SS
LOC112049246	serine/threonine-protein kinase S6KL isoform X1	S6KL	NA	4.61e-05	-0.281	MXE
LOC112049338	nuclear factor of activated T-cells 5 isoform X2	NFAT	NA	1.42e-07	0.336	SE
LOC112049344	#N/A	#N/A	NA	0.00258109	-0.248	SE
LOC112049345	laminin subunit alpha-1	wb	NA	0.00021311	-0.064	A3SS
LOC112049386	uncharacterized protein LOC112049386 isoform X3	CG33995	NA	0.00193432	0.073	SE
LOC112049399	sorting nexin-12	Snx3	NA	0	-0.186	SE
LOC112049404	RNA binding protein fox-1 homolog 3 isoform X2	Rbfox1	NA	0.0145099	0.072	MXE
LOC112049437	60S ribosomal protein L36	RpL36	NA	0.0295589	0.026	RI
LOC112049487	mucin-5AC-like isoform X1	LOC112049487	NA	0.00104309	-0.284	SE
LOC112049491	zinc finger protein 260-like isoform X1	LOC112049491	eyespot_up	7.85e-08	0.449	A3SS
LOC112049503	tropomyosin-2 isoform X12	Tm1	eyespot_up	0	0.332	MXE
LOC112049532	putative ATP synthase subunit f, mitochondrial	Atp5j2	NA	0.00714028	0.018	RI
LOC112049547	ribonuclease Z, mitochondrial isoform X1	JhI-1	NA	0.00381569	-0.029	RI
LOC112049566	S-phase kinase-associated protein 2-like	Skp2	NA	1.06e-05	0.256	MXE
LOC112049586	zinc finger protein 91-like	ken	NA	0.00525823	-0.108	A5SS
LOC112049588	zinc finger protein 91-like	CG7987	NA	0.00764205	-0.238	A5SS
LOC112049613	heat shock factor protein isoform X1	Hsf	NA	0	0.301	SE
LOC112049614	endocuticle structural glycoprotein SgAbd-8-like	Cpr49Ah	eyespot_down	0.000379457	-0.263	SE
LOC112049630	GPI ethanolamine phosphate transferase 1	PIG-N	NA	0.00142518	0.254	SE
LOC112049644	OWR43864.1 Serine protease H164	scaf	eyespot_up	0	0.017	SE
LOC112049646	putative tRNA pseudouridine synthase Pus10	CG3709	NA	0.00124356	-0.07	A3SS
LOC112049660	transmembrane and ubiquitin-like domain-containing protein 1 isoform X1	LOC112049660	NA	0.00554658	-0.104	SE
LOC112049684	40S ribosomal protein SA	sta	NA	0	-0.227	RI
LOC112049701	60S ribosomal protein L15	RpL15	NA	0.0246741	0.41	RI
LOC112049703	uncharacterized LOC106121242	l(1)G0469	NA	0.00394951	0.1	SE
LOC112049718	nucleobindin-2 isoform X1	NUCB1	NA	1.13e-05	0.021	MXE
LOC112049719	chorion b-ZIP transcription factor	LOC112049719	NA	0.00464194	0.052	RI
LOC112049720	tyrosine 3-monooxygenase	Th	NA	0.000125971	-0.075	A3SS
LOC112049721	transcription initiation factor TFIID subunit 5	Taf5	NA	0.000223497	0.494	A5SS
LOC112049759	coronin-2B-like isoform X1	coro	NA	0.0320249	-0.123	MXE
LOC112049762	sushi, von Willebrand factor type A, EGF and pentraxin domain-containing protein 1 isoform X1	uif	eyespot_up	4.72e-06	-0.028	A5SS
LOC112049779	endocuticle structural glycoprotein SgAbd-2-like	CPR32	NA	7.28e-06	-0.104	MXE
LOC112049794	dual specificity protein kinase lkh1 isoform X1	Doa	NA	2.43e-09	0.078	SE
LOC112049828	probable cytochrome P450 49a1	Cyp12e1	NA	4.39e-06	-0.538	MXE
LOC112049842	diamine acetyltransferase 2-like	CG4210	NA	0.000438964	-0.113	RI
LOC112049845	transcription factor BCFI-like isoform X1	pnr	NA	0.0151125	0.175	MXE
LOC112049870	AN1-type zinc finger protein 6 isoform X2	CG45050	NA	0	0.296	SE
LOC112049876	ankyrin repeat and sterile alpha motif domain-containing protein 1B-like isoform X8	CG4393	NA	0.0455847	-0.109	SE
LOC112049929	max-binding protein MNT-like isoform X2	Mnt	NA	3.53e-09	0.224	A3SS
LOC112049937	glucose dehydrogenase [FAD, quinone]	CG9518	NA	0.00554164	0.231	RI
LOC112049949	myotubularin-related protein 4 isoform X1	CG3632	NA	0.000247287	-0.34	A5SS
LOC112049977	ubinuclein-1 isoform X1	yem	NA	0.0172841	0.414	SE
LOC112049982	histone-lysine N-methyltransferase SETD1 isoform X1	Set1	NA	0.0247732	-0.091	A5SS
LOC112049987	tetratricopeptide repeat protein 28	CG43163	NA	0.0201504	0.022	RI
LOC112050002	period circadian protein isoform X1	per	NA	0	-0.651	SE
LOC112050003	probable 18S rRNA (guanine-N(7))-methyltransferase	CG10903	NA	6.52e-07	-0.107	RI
LOC112050024	nascent polypeptide-associated complex subunit alpha	Nacalpha	NA	0.0219695	0.219	RI
LOC112050044	eukaryotic initiation factor 4A	eIF-4a	NA	0	0.124	A5SS
LOC112050048	uncharacterized protein LOC112050048	CG2225	NA	0.00256012	-0.146	A5SS
LOC112050057	lysine--tRNA ligase isoform X2	Aats-lys	NA	0.00672746	-0.022	A5SS
LOC112050094	uncharacterized protein LOC112050094	LOC112050094	NA	0.00402637	0.135	MXE
LOC112050107	conserved oligomeric Golgi complex subunit 7	Cog7	NA	2.33e-06	0.305	A5SS
LOC112050114	zinc finger protein OZF-like isoform X1	LOC112050114	NA	0.014126	-0.279	A3SS
LOC112050121	histone deacetylase 6 isoform X1	HDAC6	NA	0.00664805	0.065	MXE
LOC112050124	protein RRNAD1	CG2906	NA	9.09e-07	-0.271	SE
LOC112050138	protein Skeletor, isoforms D/E isoform X1	Skeletor	NA	0.000161401	-0.109	RI
LOC112050158	protein Skeletor, isoforms B/C	knk	NA	6.55e-06	0.051	RI
LOC112050199	uncharacterized protein LOC112050199 isoform X1	LOC112050199	NA	1.77e-07	-0.354	A3SS
LOC112050223	Protein transport protein Sec61 subunit gamma	Sec61gamma	NA	0.0328935	-0.25	A3SS
LOC112050236	zinc finger matrin-type protein CG9776 isoform X1	CG9776	NA	0.0147451	0.049	A5SS
LOC112050252	probable ATP-dependent RNA helicase DDX27	Rs1	NA	1.74e-09	0.138	A3SS
LOC112050340	E3 ubiquitin-protein ligase RNF19B-like	LOC112050340	NA	2.13e-14	0.182	SE
LOC112050343	ankyrin repeat domain-containing protein 17	mask	eyespot_up	0.00821188	0.126	A5SS
LOC112050345	alpha-2-macroglobulin receptor-associated protein isoform X1	CG8507	NA	0	-0.125	A5SS
LOC112050367	protein grindelwald	LOC112050367	NA	1.04e-08	-0.088	SE
LOC112050384	Splicing factor 1	SF1	NA	0	0.353	A3SS
LOC112050410	transferrin	Tsf1	NA	0.00688249	0.179	MXE
LOC112050411	succinate dehydrogenase cytochrome b560 subunit, mitochondrial-like	SdhC	NA	9.48e-05	0.014	RI
LOC112050412	acylphosphatase-2-like	Acyp2	NA	0.0096205	-0.105	A3SS
LOC112050417	RNA-binding protein squid isoform X1	sqd	NA	0	-0.591	SE
LOC112050423	up-regulated during skeletal muscle growth protein 5	Neb-cGP	NA	3.95e-11	-0.022	RI
LOC112050485	mitogen-activated protein kinase kinase kinase 4	Mekk1	NA	1.21e-05	0.373	SE
LOC112050499	luc7-like protein 3	CG3198	NA	1.93e-05	-0.151	RI
LOC112050513	vacuolar protein sorting-associated protein 18 homolog	dor	NA	6.06e-05	-0.085	A5SS
LOC112050519	short-chain specific acyl-CoA dehydrogenase, mitochondrial-like isoform X1	Arc42	NA	2.13e-14	0.125	SE
LOC112050527	RNA-binding protein Nova-2 isoform X4	ps	NA	4.07e-05	-0.165	A3SS
LOC112050534	serine/threonine-protein kinase D1	PKD	NA	0.00853196	0.269	A3SS
LOC112050670	succinate--CoA ligase [ADP/GDP-forming] subunit alpha, mitochondrial isoform X1	Scsalpha	NA	0.00155584	0.021	A3SS
LOC112050679	ras GTPase-activating protein-binding protein 2	rin	NA	8.53e-08	-0.293	A3SS
LOC112050705	arginine/serine-rich coiled-coil protein 2 isoform X1	CG6340	NA	0.00269393	0.298	SE
LOC112050715	cell division control protein 45 homolog	CDC45L	NA	2.26e-05	0.069	RI
LOC112050725	coronin-6 isoform X1	coro	NA	0.013533	-0.046	A3SS
LOC112050825	complex III assembly factor LYRM7	CG34150	NA	0.0166372	-0.123	A5SS
LOC112050833	UPF0415 protein C7orf25 homolog	CG42553	NA	0.00387451	-0.074	A5SS
LOC112050834	proliferation-associated protein 2G4	CG10576	NA	0.000307834	0.015	A3SS
LOC112050847	chloride intracellular channel exc-4 isoform X1	Clic	NA	0	0.113	SE
LOC112050895	neurofilament heavy polypeptide-like isoform X2	LOC112050895	NA	5.04e-06	-0.253	A3SS
LOC112050902	splicing factor, arginine/serine-rich 15 isoform X1	CG4266	NA	1.08e-05	-0.365	A3SS
LOC112050908	putative leucine-rich repeat-containing protein DDB_G0290503 isoform X1	LOC112050908	NA	0.0427279	-0.084	A3SS
LOC112050969	14 kDa phosphohistidine phosphatase-like	janA	NA	1.14e-11	0.168	SE
LOC112050976	cytoplasmic dynein 1 intermediate chain isoform X8	Dic	NA	0.0434845	0.267	A3SS
LOC112050984	neurexin-4 isoform X1	Nrx-IV	NA	0.0170796	-0.034	SE
LOC112051020	kinesin-like protein KIF21A	kinesin-4A	eyespot_up	9.35e-07	-0.619	SE
LOC112051025	protein limb expression 1 homolog isoform X1	lft	NA	0.00302683	0.015	A3SS
LOC112051026	beta-arrestin-1 isoform X2	krz	eyespot_up	0.0028474	-0.16	SE
LOC112051066	dual specificity protein phosphatase 13-like isoform X2	CG7378	NA	0	0.367	SE
LOC112051118	integrin alpha-PS2 isoform X1	if	NA	0.00217693	-0.083	SE
LOC112051132	eukaryotic translation initiation factor 3 subunit A	eIF3-S10	NA	0.0071801	0.358	MXE
LOC112051154	microtubule-associated protein Jupiter isoform X1	Jupiter	NA	0.0111164	-0.202	A5SS
LOC112051164	ras association domain-containing protein 8 isoform X1	RASSF8	NA	0.00300397	0.119	A3SS
LOC112051179	uncharacterized LOC106113675 precursor	CG5928	NA	0.0136114	-0.01	A3SS
LOC112051181	MOB kinase activator-like 2 isoform X2	Mob2	NA	0.00713655	-0.395	SE
LOC112051191	calpain-A-like isoform X4	CalpA	NA	0.0083668	-0.104	SE
LOC112051193	protein outspread isoform X4	osp	NA	1.57e-08	-0.089	A5SS
LOC112051195	AOQ11504.1 CG42497-RA	CG42497	NA	0.0197354	0.043	A5SS
LOC112051208	coatomer subunit delta	copd	NA	1.95e-05	-0.382	MXE
LOC112051221	signal transducer and activator of transcription 5B isoform X1	Stat92E	eyespot_up	0.00121343	-0.123	A3SS
LOC112051234	negative elongation factor D	TH1	NA	0.000916311	-0.19	RI
LOC112051245	translation initiation factor eIF-2B subunit delta isoform X1	eIF2Bdelta	NA	8.43e-05	0.043	A5SS
LOC112051272	survival of motor neuron-related-splicing factor 30	CG17454	NA	3.09e-05	0.259	A3SS
LOC112051279	zinc finger RNA-binding protein isoform X1	Zn72D	NA	0.0456022	0.202	A3SS
LOC112051285	dystrophin-like isoform X1	Dys	NA	0.0145786	-0.017	SE
LOC112051327	lysine-specific demethylase 3B	JHDM2	eyespot_up	0.0361661	0.282	MXE
LOC112051355	ATP-dependent RNA helicase dbp2-like isoform X2	CG10077	NA	0.0122934	0.025	SE
LOC112051357	cleavage and polyadenylation specificity factor subunit CG7185 isoform X2	Cpsf6	NA	0	-0.513	SE
LOC112051386	14-3-3 protein zeta isoform X2	14-3-3zeta	NA	8.15e-09	-0.688	SE
LOC112051407	uncharacterized protein LOC112051407 isoform X1	LOC112051407	NA	0.00539557	-0.223	A3SS
LOC112051410	nose resistant to fluoxetine protein 6-like	CG32645	NA	0.0138466	0.091	MXE
LOC112051425	NAD(P) transhydrogenase, mitochondrial-like	LOC112051425	NA	0.00130569	-0.073	SE
LOC112051433	extended synaptotagmin-2 isoform X1	Esyt2	NA	0.0011276	0.157	A5SS
LOC112051454	28S ribosomal protein S33, mitochondrial	mRpS33	NA	3.65e-05	0.109	SE
LOC112051468	dynamin-1-like protein isoform X3	Drp1	NA	0.00342689	0.081	A5SS
LOC112051494	endochitinase A	Sap130	NA	3.17e-07	-0.135	SE
LOC112051506	OWR48679.1 Secreted protein member of chemokine factor super family	CG15449	NA	0.0174602	-0.257	RI
LOC112051523	heterogeneous nuclear ribonucleoprotein R isoform X1	Syp	NA	1.4e-09	0.703	SE
LOC112051526	TELO2-interacting protein 1 homolog	CG16908	NA	0.000300023	0.508	SE
LOC112051535	A disintegrin and metalloproteinase with thrombospondin motifs 1 isoform X2	sona	eyespot_up	0	-0.028	SE
LOC112051539	ubiquitin carboxyl-terminal hydrolase 20	Usp20-33	NA	0.00110493	-0.137	A3SS
LOC112051546	clathrin heavy chain	Chc	NA	6.89e-05	0.063	A3SS
LOC112051554	Fanconi anemia group J protein homolog isoform X1	CG4078	NA	0.0488063	-0.325	A3SS
LOC112051558	leucine-zipper-like transcriptional regulator 1	Lztr1	NA	1.82e-06	0.521	A3SS
LOC112051571	serine protease gd-like	CG9649	eyespot_down	8.77e-09	0.039	MXE
LOC112051573	putative uncharacterized protein DDB_G0282133 isoform X1	LOC112051573	NA	0.00205527	-0.067	RI
LOC112051577	translin	trsn	NA	0.0131318	0.026	A3SS
LOC112051626	homeobox protein cut isoform X1	ct	NA	0.000384511	0.469	A3SS
LOC112051636	Pleckstrin-likey-like domain family B member 1	CG5004	NA	9.86e-05	0.432	A3SS
LOC112051638	heterogeneous nuclear ribonucleoprotein U-like protein 1	CG30122	NA	2.48e-10	0.029	SE
LOC112051640	general transcriptional corepressor trfA-like	LOC112051640	NA	0.0171732	0.068	SE
LOC112051655	nucleoprotein TPR	Mtor	NA	0.00462727	-0.124	A3SS
LOC112051684	bromodomain adjacent to zinc finger domain protein 2B-like	tou	eyespot_up	0.000413482	0.197	SE
LOC112051694	actin cytoskeleton-regulatory complex protein pan1 isoform X1	Chro	NA	0.00020636	-0.057	A5SS
LOC112051719	uncharacterized protein LOC112051719 isoform X2	CG6040	NA	0	-0.166	A3SS
LOC112051763	calcineurin subunit B type 2	CanB2	NA	0.000151625	0.046	A5SS
LOC112051765	elongation factor 1-gamma	Ef1gamma	NA	0	-0.625	A5SS
LOC112051807	large proline-rich protein BAG6-like isoform X1	LOC112051807	eyespot_up	0.0337522	0.018	SE
LOC112051822	G protein-coupled receptor kinase 1 isoform X2	Gprk1	NA	0.00020677	0.234	A3SS
LOC112051828	uncharacterized protein LOC112051828 isoform X1	LOC112051828	NA	0	0.251	SE
LOC112051830	serine protease HTRA2, mitochondrial-like	HtrA2	NA	5.89e-07	-0.516	A5SS
LOC112051840	vesicle transport through interaction with t-SNAREs homolog 1A	Vti1a	NA	0.0283534	0.027	A3SS
LOC112051862	probable phospholipid-transporting ATPase IM isoform X2	ATP8B	eyespot_up	1.23e-05	0.036	A5SS
LOC112051879	patronin isoform X7	Patronin	NA	2.42e-05	-0.355	SE
LOC112051884	translationally-controlled tumor protein homolog	Tctp	NA	0.0154353	0.249	RI
LOC112051888	zinc finger protein 184-like isoform X1	LOC112051888	NA	7.12e-08	0.509	RI
LOC112051905	cytochrome P450 4d2-like	Cyp4d8	NA	1.44e-09	-0.114	SE
LOC112051946	zinc finger protein 92-like isoform X1	LOC112051946	NA	0.00473199	0.294	A5SS
LOC112051951	N-alpha-acetyltransferase 10	vnc	NA	6.2e-11	0.206	A5SS
LOC112051953	aminopeptidase N-like	CG11951	NA	1.63e-11	0.314	A3SS
LOC112051981	CKLF-like MARVEL transmembrane domain-containing protein 8 isoform X1	CG1572	NA	0	-0.055	SE
LOC112052001	Cell surface glycoprotein 1	nahoda	NA	4.43e-05	0.122	A5SS
LOC112052026	40S ribosomal protein S3a	RpS3A	NA	0.034951	0.409	SE
LOC112052043	pre-mRNA-splicing factor 38A-like isoform X3	LOC112052043	NA	0.00411896	-0.087	A5SS
LOC112052044	peptide transporter family 1	CG2930	NA	3.69e-10	-0.126	SE
LOC112052049	neurogenic locus Notch protein isoform X1	N	NA	0.000112626	0.089	A3SS
LOC112052052	cadherin-86C	Cad86C	NA	0.000331397	-0.025	SE
LOC112052060	protein yellow-like	yel-e	eyespot_up	0.0132276	-0.254	MXE
LOC112052079	SUMO-conjugating enzyme UBC9-A	lwr	NA	0.0435722	-0.053	A3SS
LOC112052082	transmembrane protein KIAA1109 homolog	tweek	NA	0.00403909	-0.373	MXE
LOC112052126	DNA topoisomerase 2	Top2	NA	0.000511276	0.052	A3SS
LOC112052130	uncharacterized protein LOC112052130 isoform X1	CG14830	NA	0.00582317	-0.025	SE
LOC112052135	pre-piRNA 3'-exonuclease trimmer-like	LOC112052135	NA	0.00506207	0.314	A5SS
LOC112052136	protein tramtrack, alpha isoform-like isoform X1	SBDS	eyespot_up	2.51e-08	0.446	A5SS
LOC112052141	inositol hexakisphosphate and diphosphoinositol-pentakisphosphate kinase isoform X1	l(1)G0196	NA	0.0156474	0.121	A3SS
LOC112052145	methyltransferase-like protein 5	CG9666	NA	1.22e-09	-0.261	SE
LOC112052165	uncharacterized protein LOC112052165 isoform X1	LOC112052165	NA	0.00304398	0.105	SE
LOC112052166	protein SMG5	LOC112052166	NA	0.00044624	0.186	A3SS
LOC112052180	46 kDa FK506-binding nuclear protein	FK506-bp1	NA	0	-0.156	A5SS
LOC112052196	Macrophage MHC class 1 receptor 2 protein	SP1173	eyespot_down	0.00659333	0.017	SE
LOC112052201	pericentriolar material 1 protein-like isoform X3	cmb	NA	6.43e-05	0.075	SE
LOC112052202	uncharacterized protein LOC112052202 isoform X1	LOC112052202	NA	1.86e-10	-0.157	A3SS
LOC112052205	60S ribosomal protein L31	RpL31	NA	4.83e-06	0.009	RI
LOC112052272	TBC1 domain family member 9 isoform X1	Tbc1d8-9	NA	0.0199784	0.17	A3SS
LOC112052274	ubiquitin carboxyl-terminal hydrolase 7 isoform X3	Usp7	NA	8.7e-07	0.15	A3SS
LOC112052289	erlin-2-like	LOC112052289	NA	6.08e-12	0.32	A3SS
LOC112052325	transcription initiation factor TFIID subunit 1 isoform X1	Taf1	NA	3.1e-08	-0.181	A5SS
LOC112052331	protein phosphatase Slingshot	ssh	NA	0.00578406	0.068	MXE
LOC112052337	zinc finger and BTB domain-containing protein 45-like	LOC112052337	NA	0.00254054	-0.354	A5SS
LOC112052373	serine/threonine-protein kinase tousled-like 2 isoform X2	tlk	NA	0.00706374	0.033	A3SS
LOC112052382	lutropin-choriogonadotropic hormone receptor-like	rk	NA	4.38e-10	0.39	MXE
LOC112052394	probable isoaspartyl peptidase/L-asparaginase GA20639 isoform X2	CG7860	NA	0.0391848	0.076	SE
LOC112052399	60S ribosomal protein L7	RpL7	NA	2.04e-05	-0.007	A3SS
LOC112052404	40S ribosomal protein S12	RpS12	NA	3.98e-07	-0.456	SE
LOC112052411	dosage compensation regulator isoform X1	mle	NA	0.000765764	-0.183	A5SS
LOC112052434	cyclic AMP response element-binding protein B isoform X1	Creb	NA	0.0213488	0.084	A3SS
LOC112052437	F-box only protein 28 isoform X1	pall	NA	1.76e-10	-0.197	SE
LOC112052488	dnaJ homolog subfamily B member 6 isoform X1	mrj	NA	0.0394969	0.042	SE
LOC112052504	sequestosome-1-like isoform X2	LOC112052504	NA	6.62e-11	-0.193	A3SS
LOC112052522	spermine oxidase-like isoform X2	CG6034	NA	0.00598718	-0.062	A5SS
LOC112052526	protein LLP homolog	LOC112052526	NA	7.22e-05	0.068	A5SS
LOC112052560	serine/threonine-protein kinase 26 isoform X3	GckIII	NA	0.00539464	-0.034	A3SS
LOC112052566	tetratricopeptide repeat protein 14 homolog isoform X1	CG6621	NA	2.66e-11	-0.146	SE
LOC112052587	kinesin light chain isoform X1	Klc	NA	3.85e-06	0.051	SE
LOC112052594	ester hydrolase C11orf54 homolog isoform X1	CG9119	NA	0.00241342	-0.176	SE
LOC112052598	uncharacterized protein LOC112052598 isoform X1	CG17127	NA	0	-0.058	A3SS
LOC112052608	uncharacterized protein LOC112052608	dpy	NA	2.87e-08	-0.122	SE
LOC112052627	trafficking kinesin-binding protein milt isoform X2	milt	NA	3.07e-07	0.212	SE
LOC112052636	V-type proton ATPase 116 kDa subunit a isoform X1	Vha100-1	NA	0.000286678	-0.139	SE
LOC112052705	guanylate kinase isoform X1	CG11811	NA	0.0441375	0.036	A3SS
LOC112052714	protein RER1	CG11857	NA	6.05e-12	-0.051	SE
LOC112052742	RNA polymerase II subunit A C-terminal domain phosphatase	Fcp1	NA	0.0019757	-0.111	A3SS
LOC112052748	leukotriene A-4 hydrolase isoform X2	CG10602	eyespot_down	0.000103212	-0.06	SE
LOC112052763	RNA-binding motif protein, X-linked 2	CG10466	NA	0.00147483	0.045	SE
LOC112052775	DET1- and DDB1-associated protein 1	CG31855	NA	5.45e-05	0.067	RI
LOC112052778	hillarin	Hil	NA	1.73e-09	0.361	A5SS
LOC112052787	structural maintenance of chromosomes protein 3	SMC3	NA	0.0465368	-0.04	A5SS
LOC112052803	E3 ubiquitin-protein ligase ZNRF1	CG14435	NA	0.00546269	0.019	MXE
LOC112052839	ankyrin repeat domain-containing protein 11 isoform X1	CG10984	NA	0.0356945	-0.041	SE
LOC112052850	methylthioribose-1-phosphate isomerase	CG11334	NA	0.000129184	-0.049	SE
LOC112052860	target of Myb protein 1 isoform X1	CG3529	NA	6.27e-10	-0.104	SE
LOC112052885	ecdysone-inducible protein E75 isoform X1	E75	NA	0.00438089	0.017	SE
LOC112052933	retinol dehydrogenase 11-like	CG2064	NA	0.0346027	-0.013	MXE
LOC112052990	proclotting enzyme-like	CG8172	NA	0.000100279	-0.132	SE
LOC112053002	polymerase delta-interacting protein 3-like	POLDIP3	NA	0.014126	0.109	A3SS
LOC112053016	MICAL-like protein 1 isoform X1	MICAL-like	NA	5.47e-07	-0.116	A5SS
LOC112053036	uncharacterized protein LOC112053036 isoform X2	ec	NA	0.0171143	0.273	A5SS
LOC112053060	protein FAM160B1-like isoform X1	LOC112053060	NA	0.0330947	0.119	MXE
LOC112053070	coiled-coil domain-containing protein R3HCC1L isoform X1	CG2162	NA	0.00070834	0.19	A5SS
LOC112053074	Phosphatidylinositol 4-kinase type 2-beta	Pi4KIIalpha	NA	0.0154353	-0.024	RI
LOC112053078	uncharacterized protein LOC112053078	CG17264	NA	0.0233449	0.215	A3SS
LOC112053080	A-kinase anchor protein 17A isoform X1	Xe7	NA	0.0267489	0.033	RI
LOC112053155	cytospin-A-like isoform X2	CG13366	NA	0.000424732	0.344	A5SS
LOC112053170	protein daughterless isoform X1	da	eyespot_up	0	0.524	MXE
LOC112053171	DAZ-associated protein 2-like isoform X2	LOC112053171	NA	8.01e-08	-0.209	MXE
LOC112053190	Ca(2+)/calmodulin-responsive adenylate cyclase-like isoform X1	rut	NA	0.0311562	0.179	SE
LOC112053199	partitioning defective 3 homolog isoform X1	baz	NA	0.0018333	0.264	A3SS
LOC112053231	uncharacterized protein LOC112053231 isoform X1	LOC112053231	NA	0.00919846	-0.128	RI
LOC112053239	acyl-CoA synthetase family member 2, mitochondrial	CG12512	NA	0.00344529	-0.074	SE
LOC112053273	dynamin isoform X5	shi	NA	9.68e-06	0.175	SE
LOC112053308	cadherin-87A-like isoform X1	Cad87A	NA	3.48e-05	0.513	A3SS
LOC112053312	scavenger receptor class B member 1-like	SCRB6	NA	0.0295575	-0.064	MXE
LOC112053333	tRNA:m(4)X modification enzyme TRM13 homolog isoform X1	CG18048	NA	5.77e-09	0.446	RI
LOC112053362	collagen alpha-1(IV) chain	Col4a1	NA	0.0102529	0.287	MXE
LOC112053364	katanin p80 WD40 repeat-containing subunit B1 isoform X1	KATNB1	NA	1.57e-07	-0.415	RI
LOC112053366	protein crossbronx homolog	CG46338	NA	0.0171598	0.017	RI
LOC112053375	A-kinase anchor protein 10, mitochondrial	pkaap	NA	9.55e-07	-0.272	A3SS
LOC112053388	12 kDa FK506-binding protein-like	Fkbp12	NA	1.15e-09	0.039	RI
LOC112053443	proteoglycan 4-like	CG13676	NA	8.17e-05	-0.548	SE
LOC112053444	jmjC domain-containing histone demethylation protein 1 isoform X1	Kdm2	NA	2.74e-08	0.178	A3SS
LOC112053451	Serine proteinase stubble	CG40160	NA	0.00312127	0.079	A5SS
LOC112053483	ubiquitin carboxyl-terminal hydrolase 46	Usp12-46	NA	0.0019843	-0.075	A3SS
LOC112053485	calumenin-B	scf	NA	0.00889306	0.317	A5SS
LOC112053498	supervillin-like isoform X1	Svil	NA	0.00809566	-0.154	SE
LOC112053537	Serine proteinase stubble	CG5390	NA	0.0025913	0.068	A3SS
LOC112053562	bifunctional purine biosynthesis protein PURH	CG11089	NA	6.33e-07	0.57	A5SS
LOC112053596	protein lingerer	lig	NA	2.22e-07	-0.584	A5SS
LOC112053597	6-phosphogluconolactonase	CG17333	NA	5.36e-10	-0.168	A5SS
LOC112053600	OWR43359.1 putative Juvenile hormone-inducible protein	CG13813	NA	0.000238344	-0.375	A3SS
LOC112053614	ATP-dependent zinc metalloprotease YME1 homolog isoform X1	YME1L	NA	0.00015672	-0.129	A5SS
LOC112053617	cyclic AMP response element-binding protein A	CrebA	NA	0.0096205	0.052	A3SS
LOC112053623	ubiquitin-protein ligase E3A	Ube3a	NA	0.000737325	-0.112	A3SS
LOC112053634	proline-rich extensin-like protein EPR1 isoform X1	Usp10	NA	0.00223279	0.191	SE
LOC112053646	protein nubbin-like isoform X2	pdm2	NA	2.36e-05	-0.104	MXE
LOC112053720	protein hu-li tai shao isoform X1	hts	NA	4.25e-08	0.142	A3SS
LOC112053728	OWR54240.1 C3 and PZP alpha-2-macroglobulin domain-containing protein 8	CG10527	eyespot_down	0.0285601	-0.076	SE
LOC112053737	sodium/hydrogen exchanger 7 isoform X1	Nhe3	NA	0.0186681	-0.172	SE
LOC112053740	ras-related GTP-binding protein C	RagC-D	NA	0.000476572	-0.044	A3SS
LOC112053753	GRB10-interacting GYF protein 2 isoform X1	Gyf	NA	3.63e-09	0.219	SE
LOC112053782	paired amphipathic helix protein Sin3a	Sin3A	NA	0.000477051	-0.105	A5SS
LOC112053808	PR domain zinc finger protein 5-like	LOC112053808	NA	4.09e-06	0.119	SE
LOC112053817	#N/A	#N/A	NA	0.00020247	0.019	A3SS
LOC112053824	lipoyltransferase 1, mitochondrial isoform X1	CG44243	NA	0.00208582	0.129	A3SS
LOC112053860	F-box/LRR-repeat protein 7	Fbxl7	NA	0.000782822	0.053	A5SS
LOC112053862	corepressor interacting with RBPJ 1	CG6843	NA	9.37e-11	0.153	SE
LOC112053871	receptor-type guanylate cyclase Gyc76C-like isoform X1	CG42637	NA	0.00563915	-0.46	A5SS
LOC112053872	guanylate cyclase 32E	CG10738	NA	0.031137	-0.115	A5SS
LOC112053874	ribonuclease P protein subunit p25-like protein	Rpp25	NA	1.09e-05	0.094	RI
LOC112053881	uncharacterized protein LOC112053881	LOC112053881	NA	0.000198527	-0.084	A5SS
LOC112053886	titin isoform X4	CG34417	eyespot_up	0.000221653	0.403	A3SS
LOC112053895	double-stranded RNA-specific editase 1-like isoform X3	DIP1	NA	1.96e-08	-0.644	A5SS
LOC112053903	dystrophin, isoforms A/C/F/G/H-like	Dys	NA	0.000198583	-0.063	A5SS
LOC112053910	modular serine protease-like	Sp212	eyespot_down	0.0279558	-0.05	A5SS
LOC112053917	serine/threonine-protein kinase PAK mbt	mbt	NA	9.84e-05	-0.114	MXE
LOC112053935	97 kDa heat shock protein isoform X2	Hsc70Cb	NA	0.000803612	-0.334	MXE
LOC112053936	UDP-N-acetylglucosamine transporter isoform X1	Csat	NA	4.41e-06	0.081	A3SS
LOC112053945	probable transaldolase	Tal	NA	9.56e-07	-0.039	A5SS
LOC112053999	transcription factor EB isoform X1	Mitf	eyespot_up	0.00148842	-0.247	A5SS
LOC112054025	A disintegrin and metalloproteinase with thrombospondin motifs 7	AdamTS-B	NA	0	0.034	SE
LOC112054077	serine/arginine repetitive matrix protein 1-like isoform X1	LOC112054077	NA	0.0166139	-0.215	SE
LOC112054078	endoplasmic reticulum metallopeptidase 1-like	CG11961	NA	6.37e-06	0.206	SE
LOC112054124	transmembrane protein 120 homolog isoform X2	CG32795	NA	0.0193861	0.121	MXE
LOC112054138	proton channel OtopLc isoform X1	OtopLa	NA	4.16e-08	-0.405	A5SS
LOC112054150	DENN domain-containing protein Crag	Crag	eyespot_down	1.48e-06	-0.55	MXE
LOC112054176	ankyrin repeat domain-containing protein 49	l(2)35Be	NA	8.2e-07	-0.049	A5SS
LOC112054185	la-related protein 1	larp	NA	9.63e-05	0.144	A3SS
LOC112054202	diphthine--ammonia ligase	CG1578	NA	0.0277807	-0.099	A5SS
LOC112054210	REST corepressor 3 isoform X1	CoRest	NA	3.88e-09	0.376	A3SS
LOC112054217	proline-rich protein PRCC	CG17249	NA	0.0249549	-0.115	A5SS
LOC112054218	vesicle-associated membrane protein-associated protein B isoform X1	Vap33	NA	1.11e-06	0.136	A3SS
LOC112054223	COP9 signalosome complex subunit 2	alien	NA	2.83e-06	-0.07	A3SS
LOC112054224	neuroblastoma-amplified sequence-like	LOC112054224	NA	0.00155385	0.396	SE
LOC112054260	uncharacterized protein LOC112054260	pxb	NA	0.0168623	0.258	SE
LOC112054272	60S ribosomal protein L10	RpL10	NA	3.78e-05	0.025	RI
LOC112054293	60S ribosomal protein L3	RpL3	NA	0.00980039	0.095	A3SS
LOC112054303	protein NDRG3 isoform X4	MESK2	NA	0.00714592	0.199	SE
LOC112054344	putative gamma-glutamylcyclotransferase CG2811 isoform X1	CG2811	NA	6.59e-14	0.303	A5SS
LOC112054363	dedicator of cytokinesis protein 1	mbc	NA	0.00117501	-0.108	SE
LOC112054440	glycerol-3-phosphate dehydrogenase, mitochondrial isoform X2	Gpo1	NA	4.1e-14	0.104	SE
LOC112054441	signal peptidase complex subunit 2	Spase25	NA	1.04e-07	-0.194	MXE
LOC112054442	transcription factor Sp4-like isoform X1	Spps	NA	0.00376836	-0.456	SE
LOC112054475	protein sel-1 homolog 1 isoform X1	Hrd3	NA	3.09e-08	-0.26	A3SS
LOC112054488	protein CLP1 homolog	cbc	NA	0.00215416	0.045	RI
LOC112054527	RNA-binding protein 4.1-like isoform X2	CG7903	NA	3.57e-08	0.04	RI
LOC112054561	apolipoprotein D-like	GLaz	eyespot_down	0.031454	-0.017	A3SS
LOC112054590	histone-lysine N-methyltransferase EHMT1 isoform X1	G9a	NA	5.64e-05	-0.26	SE
LOC112054600	protein purity of essence isoform X1	poe	NA	0.0352801	0.254	SE
LOC112054606	glutathione synthetase-like isoform X1	Gss2	NA	0.00190086	0.057	MXE
LOC112054615	E3 ubiquitin-protein ligase Arkadia-like	mura	eyespot_up	0.000221767	0.296	SE
LOC112054727	GATOR complex protein DEPDC5 isoform X2	Iml1	NA	0.0253686	-0.116	SE
LOC112054729	glycolipid transfer protein	LOC112054729	NA	0.00143585	0.078	RI
LOC112054741	serine/arginine repetitive matrix protein 2-like	LOC112054741	NA	0.0179283	0.044	A3SS
LOC112054769	cullin-3 isoform X1	Cul3	NA	0.0353291	0.081	MXE
LOC112054814	serine protease easter-like	CLIPB19	NA	0.00369827	0.149	A5SS
LOC112054834	casein kinase II subunit beta	CkIIbeta	NA	2.4e-09	-0.478	RI
LOC112054836	protein SMG7-like isoform X1	LOC112054836	NA	0.0130512	0.15	A3SS
LOC112054853	probable cytosolic iron-sulfur protein assembly protein Ciao1 isoform X1	Ciao1	NA	0	0.286	RI
LOC112054854	NIF3-like protein 1 isoform X2	CG4278	NA	0.00719952	0.378	RI
LOC112054858	integrator complex subunit 1	IntS1	NA	1.29e-11	-0.143	A3SS
LOC112054869	sugar transporter SWEET1	LOC112054869	eyespot_down	0.000348135	-0.288	A5SS
LOC112054954	influenza virus NS1A-binding protein homolog	CG15097	eyespot_down	0.000738679	0.091	A3SS
LOC112054984	putative polypeptide N-acetylgalactosaminyltransferase 9 isoform X2	Pgant9	NA	0.0318355	-0.067	MXE
LOC112055014	protein transport protein Sec24C	Sec24CD	eyespot_up	7.98e-14	0.108	SE
LOC112055028	CTL-like protein 1 isoform X1	Ctl1	NA	0.00119633	-0.045	A3SS
LOC112055047	ras suppressor protein 1	ics	NA	0.00423969	-0.023	MXE
LOC112055175	40S ribosomal protein S23	RpS23	NA	2.1e-06	0.029	A5SS
LOC112055184	cell growth-regulating nucleolar protein	CG12909	NA	0.000149907	-0.04	A5SS
LOC112055201	protein FAM76A isoform X2	CG4452	NA	4.15e-08	0.147	A5SS
LOC112055212	chromobox protein homolog 1-like isoform X2	HP1b	NA	1.17e-06	0.039	SE
LOC112055216	GTP-binding protein rho1-like isoform X2	RhoBTB	NA	0.00804083	0.114	A3SS
LOC112055223	homeotic protein distal-less	Dll	NA	2.07e-09	0.152	A5SS
LOC112055277	N(4)-(Beta-N-acetylglucosaminyl)-L-asparaginase-like	CG1827	NA	0.000765764	-0.168	A5SS
LOC112055281	protein FAM50 homolog	CG12259	NA	0.0115909	0.118	A3SS
LOC112055290	uncharacterized protein LOC112055290	l(2)k09913	NA	0.00270475	0.14	MXE
LOC112055306	PDZ and LIM domain protein 7 isoform X1	Zasp66	NA	0.000105377	-0.091	SE
LOC112055327	protein obstructor-E isoform X2	Gasp	eyespot_down	0.0359362	-0.367	A3SS
LOC112055379	N-acetylgalactosaminyltransferase 6-like	Pgant6	NA	0.00127178	0.079	A5SS
LOC112055381	teneurin-m isoform X4	Ten-m	NA	0.015436	-0.159	RI
LOC112055393	2-oxoglutarate dehydrogenase, mitochondrial isoform X1	Nc73EF	NA	2.13e-14	0.27	SE
LOC112055407	protein O-GlcNAcase	Oga	NA	0.0314938	0.152	A3SS
LOC112055422	uncharacterized protein LOC112055422, partial	CrebA	NA	3.29e-07	-0.138	MXE
LOC112055427	annexin B10 isoform X1	AnxB10	NA	0	-0.287	MXE
LOC112055428	SPRY domain-containing SOCS box protein 3-like isoform X1	LOC112055428	NA	0.0403532	-0.188	A5SS
LOC112055433	tyrosine-protein kinase CSK	Csk	NA	0.027648	0.065	A3SS
LOC112055448	bolA-like protein 3	LOC112055448	NA	0.000343109	-0.049	SE
LOC112055449	eukaryotic translation initiation factor 3 subunit F	eIF3-S5	NA	0.00388772	-0.01	A3SS
LOC112055453	ribosome biogenesis protein BOP1 homolog	CG5033	NA	0.00264965	0.475	A5SS
LOC112055477	probable sodium-coupled neutral amino acid transporter 6	mah	NA	0	-0.8	A5SS
LOC112055487	40S ribosomal protein S27	RpS27	NA	0.000130733	0.34	RI
LOC112055495	centrosomal protein of 152 kDa-like	asl	NA	6.94e-06	0.352	MXE
LOC112055515	OCIA domain-containing protein 1-like	asrij	NA	0.0450668	-0.131	MXE
LOC112055526	elongation of very long chain fatty acids protein AAEL008004 isoform X1	CG31522	NA	6.65e-09	0.076	MXE
LOC112055541	cullin-1	Cul1	NA	0.00154505	-0.074	SE
LOC112055545	DNA topoisomerase I, mitochondrial isoform X1	Top1	NA	0.0411065	-0.225	A5SS
LOC112055547	ATPase WRNIP1-like	LOC112055547	NA	0.00199281	0.403	SE
LOC112055566	uncharacterized protein LOC112055566 isoform X1	LOC112055566	NA	0.0238009	0.018	SE
LOC112055597	polypyrimidine tract-binding protein 2 isoform X1	heph	NA	0.0402877	0.241	SE
LOC112055603	disheveled-associated activator of morphogenesis 1 isoform X1	DAAM	eyespot_up	0.0402877	0.178	SE
LOC112055642	RILP-like protein homolog isoform X2	Rilpl	NA	1.13e-07	0.25	A5SS
LOC112055679	KH domain-containing, RNA-binding, signal transduction-associated protein 2-like isoform X1	qkr54B	NA	0.000266243	0.491	MXE
LOC112055727	dipeptidyl peptidase 3 isoform X1	DppIII	NA	0.000178398	0.047	A5SS
LOC112055740	serine/threonine protein kinase	Nuak	NA	0.0238951	0.171	SE
LOC112055794	heterogeneous nuclear ribonucleoprotein M-like isoform X2	rump	NA	3.56e-13	0.148	A3SS
LOC112055813	importin-13	cdm	NA	4.36e-05	0.104	SE
LOC112055815	Down syndrome cell adhesion molecule-like protein Dscam2 isoform X1	Dscam	NA	7.49e-06	0.607	MXE
LOC112055825	U4/U6 small nuclear ribonucleoprotein Prp31	Prp31	NA	0.00117067	0.087	A3SS
LOC112055865	uncharacterized protein LOC112055865 isoform X1	SKIP	NA	8.86e-12	0.187	SE
LOC112055881	myotubularin-related protein 5	Sbf	NA	0.0441375	-0.311	A3SS
LOC112055942	116 kDa U5 small nuclear ribonucleoprotein component	CG4849	eyespot_down	0.0171966	-0.171	MXE
LOC112055964	protein tyrosine phosphatase type IVA 3	PRL-1	eyespot_up	0.0151211	-0.028	SE
LOC112055966	putative harmonin	CG5921	NA	0.00293535	-0.032	SE
LOC112055990	chromodomain-helicase-DNA-binding protein 1 isoform X2	Chd1	NA	0	0.153	A3SS
LOC112055996	nuclear transcription factor Y subunit gamma-like isoform X2	Nf-YC	NA	0.000562096	0.317	MXE
LOC112056026	60S acidic ribosomal protein P2	RpLP2	NA	1.81e-05	0.24	A5SS
LOC112056029	secretory carrier-associated membrane protein 1 isoform X1	Scamp	NA	0.0322998	-0.093	A5SS
LOC112056045	BTB/POZ domain-containing protein 7	CG16952	NA	0.000639889	0.07	A3SS
LOC112056069	iron-sulfur protein NUBPL	CG3262	NA	0.0460458	0.03	A3SS
LOC112056072	homeobox protein extradenticle isoform X1	exd	NA	6.87e-07	0.201	SE
LOC112056078	NADH dehydrogenase [ubiquinone] flavoprotein 2, mitochondrial	ND-24	NA	0.00664785	-0.031	SE
LOC112056134	E3 ubiquitin-protein transferase RMND5B	CG3295	NA	0.0296913	0.145	RI
LOC112056142	transcription elongation regulator 1-like isoform X2	CG42724	NA	0.0239166	0.035	A3SS
LOC112056170	transcription elongation regulator 1-like isoform X1	CG42724	NA	0.00813869	0.26	MXE
LOC112056176	regulator of nonsense transcripts 1 homolog	Upf1	NA	1.04e-07	0.203	A3SS
LOC112056185	V-type proton ATPase subunit H isoform X1	VhaSFD	NA	0	-0.045	SE
LOC112056190	26S proteasome non-ATPase regulatory subunit 14	Rpn11	NA	0.00121343	0.085	A3SS
LOC112056208	zinc finger protein 530-like isoform X1	LOC112056208	NA	0.0224249	0.026	RI
LOC112056241	eIF-2-alpha kinase activator GCN1	l(3)80Fj	NA	0.0216548	0.023	RI
LOC112056263	uncharacterized protein LOC112056263 isoform X2	LOC112056263	NA	3.75e-05	0.145	A5SS
LOC112056309	AT-rich interactive domain-containing protein 2-like isoform X4	Bap170	NA	1.52e-06	0.105	SE
LOC112056331	cell cycle control protein 50A-like isoform X2	TMEM30A	NA	0.00086004	-0.083	MXE
LOC112056402	flocculation protein FLO11 isoform X1	CG8547	NA	1.97e-08	0.15	A3SS
LOC112056407	acyl-CoA-binding protein homolog	Acbp1	NA	8.22e-07	0.091	A5SS
LOC112056414	tubulin alpha chain	alphaTub84B	NA	0.0215205	-0.067	SE
LOC112056467	intersectin-2 isoform X2	Dap160	NA	0.0429812	0.165	A3SS
LOC112056473	developmentally-regulated GTP-binding protein 2	CG6195	NA	0.000583679	-0.04	A5SS
LOC112056515	uridine-cytidine kinase-like 1 isoform X2	l(2)k01209	NA	0.00040897	0.165	SE
LOC112056553	RING finger protein unkempt	unk	NA	0.000221653	0.095	A3SS
LOC112056645	zinc finger protein rotund-like isoform X1	LOC112056645	NA	0.00698815	0.161	A5SS
LOC112056660	uncharacterized protein LOC112055867	LOC112056660	eyespot_up	0.0366594	0.035	RI
LOC112056668	nascent polypeptide-associated complex subunit alpha, muscle-specific form-like isoform X1	LOC112056668	NA	6.27e-10	-0.567	SE
LOC112056674	zinc finger protein 37-like	LOC112056674	NA	0.00211847	-0.078	RI
LOC112056694	dorsal-ventral patterning protein Sog	sog	eyespot_down	0.000366416	-0.035	A3SS
LOC112056774	zinc finger protein 737-like	LOC112056774	NA	0.00199776	-0.371	SE
LOC112056775	zinc finger protein 260-like isoform X1	LOC112056775	NA	0.00269478	-0.263	A3SS
LOC112056777	golgin subfamily A member 1 isoform X2	cbs	NA	0.00722117	0.077	SE
LOC112056791	protein muscleblind isoform X2	mbl	NA	8.1e-08	0.143	SE
LOC112056823	zinc finger protein 43-like	LOC112056823	NA	4.7e-07	0.463	RI
LOC112056839	far upstream element-binding protein 3 isoform X1	Psi	NA	4.78e-09	-0.115	A3SS
LOC112056840	protein DEK isoform X1	Dek	NA	0	-0.142	A5SS
LOC112056844	protein DEK	Dek	NA	0.00854161	-0.018	SE
LOC112056845	uncharacterized protein LOC112056845	LOC112056845	NA	0.00825475	-0.423	A5SS
LOC112056852	zinc finger protein 260-like isoform X2	LOC112056852	NA	0.000203984	0.305	SE
LOC112056937	4F2 cell-surface antigen heavy chain isoform X1	CD98hc	NA	0.0148745	-0.097	MXE
LOC112057021	spastin isoform X1	spas	NA	9.2e-05	-0.063	MXE
LOC112057048	tryptophan--tRNA ligase, cytoplasmic	Aats-trp	NA	0.000461811	0.022	A5SS
LOC112057117	kielin/chordin-like protein isoform X1	CG5639	NA	0.0003851	-0.13	SE
LOC112057145	zinc finger protein 260-like isoform X1	LOC112057145	NA	0.018263	0.207	SE
LOC112057179	valacyclovir hydrolase	CG5377	NA	7.48e-07	0.045	SE
LOC112057188	bifunctional glutamate/proline--tRNA ligase	GluProRS	NA	0.00873665	-0.119	MXE
LOC112057294	aldehyde dehydrogenase, dimeric NADP-preferring isoform X2	Aldh-III	NA	0.000841363	0.273	SE
LOC112057456	THO complex subunit 2	tho2	NA	5.33e-13	0.082	A3SS
LOC112057460	baculoviral IAP repeat-containing protein 6	Bruce	NA	0.0120156	-0.084	A3SS
LOC112057672	aprataxin and PNK-like factor isoform X2	LOC112057672	NA	0.00111865	-0.179	A3SS
LOC112057718	synapse-associated protein of 47 kDa isoform X5	Sap47	NA	0.000158261	-0.521	SE
LOC112057725	low-density lipoprotein receptor isoform X6	LpR2	NA	0.000958468	-0.154	SE
LOC112057727	EARP and GARP complex-interacting protein 1	CG10646	NA	0.00220492	0.107	A3SS
LOC112057754	trypsin-1-like isoform X1	CG11836	NA	0.00948161	-0.17	SE
LOC112057756	heterogeneous nuclear ribonucleoprotein 87F-like isoform X1	Hrb98DE	NA	0.0110496	0.487	A5SS
LOC112057757	heterogeneous nuclear ribonucleoprotein A1, A2/B1 homolog	Hrb87F	NA	9.91e-05	0.045	A5SS
LOC112057769	glutaredoxin 3	CG6523	NA	0.00295552	-0.019	A3SS
LOC112057797	prefoldin subunit 5	Pfdn5	NA	5.86e-07	0.032	A5SS
LOC112057845	serine/threonine-protein kinase minibrain isoform X2	mnb	NA	1.15e-11	0.062	SE
LOC112057881	60S ribosomal protein L27	RpL27	NA	4.36e-08	-0.075	A5SS
LOC112057895	valine--tRNA ligase isoform X1	Aats-val	NA	0.000524152	-0.046	A5SS
LOC112057896	transformer-2 protein homolog beta isoform X5	tra2	NA	0.000246698	-0.047	SE
LOC112057904	6-phosphofructo-2-kinase/fructose-2,6-bisphosphatase isoform X1	Pfrx	NA	4.09e-07	0.169	SE
LOC112057974	dystroglycan isoform X1	Dg	NA	3.44e-05	-0.067	MXE
LOC112057995	2-amino-3-ketobutyrate coenzyme A ligase, mitochondrial	Amyrel	NA	6.53e-08	-0.048	A3SS
LOC112058001	putative ribosome-binding factor A, mitochondrial	CG15916	NA	0.0273612	-0.098	SE
LOC112058060	maternal protein pumilio isoform X1	pum	NA	0.0379388	-0.114	A3SS
LOC112058072	axoneme-associated protein mst101(2) isoform X1	Pif1A	NA	0.00902278	-0.023	SE
LOC112058076	espin isoform X1	f	eyespot_up	0.00152551	0.277	A3SS
LOC112058078	spondin-2	mspo	NA	0.0178018	-0.599	A5SS
LOC112058090	serine/threonine-protein kinase MARK2-like isoform X6	par-1	eyespot_up	0.00163801	-0.165	SE
LOC112058150	uncharacterized protein LOC112058150 isoform X1	udt	NA	7.24e-05	-0.397	RI
LOC112058154	calcium homeostasis endoplasmic reticulum protein isoform X1	scaf6	NA	0.0137071	-0.062	SE
LOC112058156	protein slender lobes isoform X1	LOC112058156	NA	4.38e-07	0.572	SE
LOC112058170	60S acidic ribosomal protein P0	RpLP0	NA	0.0158738	0.118	SE
LOC112058171	cuticle protein-like	Cpr62Bc	NA	0	-0.032	A5SS
LOC112058172	cuticle protein 18.6-like	Cpr62Bc	NA	0.0398451	-0.121	A3SS
LOC112058174	cuticle protein 8-like	CG34461	NA	0	-0.692	SE
LOC112058206	cuticle protein 19-like	Cpr62Bc	eyespot_down	0.000785014	0.086	A5SS
LOC112058207	cuticle protein-like	Cpr62Bc	NA	0.027845	-0.326	MXE
LOC112058208	cuticle protein-like	Cpr62Bc	NA	7.23e-08	0.165	SE
LOC112058237	coiled-coil domain-containing protein 25	CG4593	NA	8.39e-06	-0.06	A3SS
LOC112058245	OWR47324.1 C-type lectin 4 precursor	CTLGA1	NA	0.00484037	0.292	A5SS
LOC112058257	glycerophosphocholine phosphodiesterase GPCPD1 isoform X1	CG2818	NA	0.0235417	0.188	SE
LOC112058267	neutral ceramidase	CDase	eyespot_down	0.0315823	-0.058	A5SS
LOC112058269	NHL repeat-containing protein 2	CG12547	NA	9.29e-05	-0.049	A5SS
LOC112058271	putative cAMP-dependent protein kinase inhibitor beta	LOC112058271	NA	0.0107429	-0.168	A5SS
LOC112058277	transcription-associated protein 1 isoform X2	Nipped-A	NA	0.000546259	0.496	A3SS
LOC112058313	60S ribosomal protein L7a	RpL7A	NA	0.0279221	0.037	A3SS
LOC112058335	cadherin-86C	Cad86C	eyespot_up	2.29e-06	-0.064	A3SS
LOC112058339	plasma membrane calcium-transporting ATPase 2 isoform X1	PMCA	NA	0.0164619	0.023	A3SS
LOC112058361	putative epidermal cell surface receptor isoform X1	sas	NA	0.000575425	-0.03	SE
LOC112058365	hypoxia-inducible factor 1-alpha-like isoform X3	sima	eyespot_up	0.0415214	0.02	A5SS
LOC112058367	hemicentin-2-like isoform X1	side-III	NA	7.89e-05	-0.109	A3SS
LOC112058374	BTB/POZ domain-containing protein 6 isoform X1	lute	NA	0.000133939	0.039	SE
LOC112058377	sodium/potassium-transporting ATPase subunit alpha isoform X5	Atpalpha	NA	0.000740205	-0.051	SE
LOC112058378	alpha-mannosidase 2	alpha-Man-IIa	NA	0.000236069	-0.268	A3SS
LOC112058397	phospholipase A2 like protein	LOC112058397	NA	0.00143204	-0.016	SE
LOC112058406	vacuolar protein sorting-associated protein 28 homolog	Vps28	NA	0.0154881	-0.023	A3SS
LOC112058415	E3 ubiquitin-protein ligase TRIP12 isoform X1	ctrip	NA	5.57e-05	0.162	A5SS
LOC112058418	inter-alpha-trypsin inhibitor heavy chain H4-like	LOC112058418	eyespot_down	0.00900983	-0.301	MXE
LOC112058421	transcriptional repressor CTCFL-like isoform X3	LOC112058421	NA	0.0329461	0.127	A3SS
LOC112058428	inter-alpha-trypsin inhibitor heavy chain H4-like isoform X1	LOC112058428	eyespot_down	2.12e-08	-0.526	SE
LOC112058432	protein cereblon homolog	LOC112058432	NA	0.00330264	-0.134	SE
LOC112058435	mediator of RNA polymerase II transcription subunit 12-like isoform X2	kto	NA	0.000927324	0.065	A3SS
LOC112058448	YTH domain-containing family protein 3 isoform X1	Ythdf	NA	0.00127178	-0.099	A5SS
LOC112058449	protein kinase C-binding protein 1-like isoform X2	CG1815	NA	2.77e-05	0.183	A3SS
LOC112058466	inter-alpha-trypsin inhibitor heavy chain H4-like	LOC112058466	NA	0.016482	-0.032	A3SS
LOC112058474	endoplasmic reticulum lectin 1 isoform X1	CG6766	eyespot_down	3.26e-12	0.186	SE
LOC112058518	zinc finger protein 260-like isoform X1	LOC112058518	NA	0.000222678	-0.33	SE
LOC112058531	protein Wnt-6	Wnt6	NA	0.020907	0.065	A5SS
LOC112058541	RNA-binding protein 39	Caper	NA	0.000621486	0.534	A3SS
LOC112058542	KPJ15189.1 Transmembrane protein C20orf108-like	CG17508	NA	0.000107098	-0.231	MXE
LOC112058546	protein transport protein Sec61 subunit beta	Sec61beta	NA	0.0015188	-0.006	RI
LOC112058550	chitin deacetylase 2a	verm	NA	0	0.151	MXE
LOC112058572	protein timeless	tim	NA	0.00111146	-0.102	SE
LOC112058574	GDP-fucose protein O-fucosyltransferase 1	O-fut1	NA	0.000498818	-0.101	A3SS
LOC112058605	transcription factor Dp-1 isoform X1	Dp	NA	0.01365	-0.117	A3SS
LOC112058620	mitogen-activated protein kinase-binding protein 1 isoform X1	Wdr62	eyespot_down	7.53e-05	0.052	SE
LOC112042794	ubiquitin-fold modifier-conjugating enzyme 1	Ufc1	NA	0.00105892	-0.017	SE
LOC112042896	protein archease-like	Archease	NA	7.72e-12	0.039	SE
LOC112043032	tumor protein D54 isoform X1	CG5174	NA	0	-0.193	SE
LOC112043130	#N/A	#N/A	NA	0.000547119	-0.329	SE
LOC112043162	chromosome transmission fidelity protein 8 homolog	hay	NA	4.22e-05	-0.131	SE
LOC112043199	histidine--tRNA ligase, cytoplasmic isoform X1	HisRS	NA	1.42e-05	0.068	SE
LOC112043341	#N/A	#N/A	NA	0.00496595	-0.033	A5SS
LOC112043428	actin-related protein 2/3 complex subunit 1A	Sop2	NA	0.0111922	0.11	RI
LOC112043601	protein-lysine methyltransferase METTL21D-like	LOC112043601	NA	0.0351216	-0.196	SE
LOC112043953	acyl-CoA Delta(11) desaturase	CG15531	NA	3.81e-06	0.099	SE
LOC112044105	THAP domain-containing protein 2-like	MBD-R2	NA	2.98e-06	-0.098	A5SS
LOC112044316	protein max isoform X1	Max	eyespot_up	0.0114095	0.112	A5SS
LOC112044735	#N/A	#N/A	NA	0.00141526	-0.164	A5SS
LOC112044870	5'-AMP-activated protein kinase subunit gamma-2-like	SNF4Agamma	NA	0.00557756	0.121	A5SS
LOC112045055	#N/A	#N/A	NA	3.18e-10	-0.072	A5SS
LOC112045357	6-phosphofructo-2-kinase/fructose-2,6-bisphosphatase-like isoform X1	Pfrx	NA	0.000413467	0.036	MXE
LOC112045373	probable ribonuclease ZC3H12B isoform X1	CG42360	NA	0.00926234	-0.109	SE
LOC112045408	facilitated trehalose transporter Tret1-like	CG6484	NA	0.00107715	-0.336	SE
LOC112045442	acetyl-CoA acetyltransferase, mitochondrial isoform X2	CG10932	NA	0.0171598	-0.069	RI
LOC112045502	ADP-ribosylation factor-like protein 5B	Arl5	NA	0.00653576	0.083	RI
LOC112045793	uncharacterized protein LOC112045793	CG4025	NA	0.00316884	0.269	SE
LOC112045861	transmembrane protein 9-like	LOC112045861	NA	9.06e-08	0.116	SE
LOC112046039	coiled-coil domain-containing protein 94	CG8435	NA	5.48e-05	-0.067	SE
LOC112046289	tRNA dimethylallyltransferase	CG31381	NA	0.000829441	-0.181	SE
LOC112046483	#N/A	#N/A	NA	2.25e-07	-0.056	A5SS
LOC112046641	kinesin-like protein Klp68D isoform X1	kinesin-2A	NA	0.0455847	-0.336	SE
LOC112046859	collagen alpha-1(I) chain-like	frm	NA	0.00309745	-0.129	SE
LOC112047010	facilitated trehalose transporter Tret1-2 homolog	Tret1-1	NA	1.23e-06	-0.115	A5SS
LOC112047022	facilitated trehalose transporter Tret1-like	CG6484	eyespot_down	0.00982055	0.063	SE
LOC112047079	uncharacterized protein LOC112047079	LOC112047079	NA	7.43e-05	0.536	SE
LOC112047227	serine/threonine-protein phosphatase 4 regulatory subunit 3 isoform X1	flfl	eyespot_up	0.0283974	-0.25	A5SS
LOC112047845	zinc finger protein 569-like	ZIPIC	NA	0.0162335	0.335	A5SS
LOC112048033	nuclear hormone receptor FTZ-F1 isoform X2	ftz-f1	eyespot_up	0	-0.229	SE
LOC112048422	zinc finger CCCH domain-containing protein 13 isoform X2	CG12075	NA	2.16e-07	0.214	A5SS
LOC112048699	DNA-(apurinic or apyrimidinic site) lyase	Rrp1	NA	4.34e-06	0.087	A5SS
LOC112048712	tudor domain-containing protein 3	Tdrd3	NA	6.46e-05	-0.215	MXE
LOC112048791	BAM18502.1 CG6688	CG6688	NA	8.2e-07	-0.435	A5SS
LOC112048968	NEDD8-activating enzyme E1 catalytic subunit	Uba3	NA	6.15e-05	0.164	A5SS
LOC112049156	dyslexia-associated protein KIAA0319	CG7565	NA	0.0253033	0.207	SE
LOC112049175	protein OPI10 homolog	CG13926	NA	0.0299941	-0.465	MXE
LOC112049356	rRNA-processing protein UTP23 homolog	CG17652	NA	0.00263389	0.113	A5SS
LOC112049395	ribosomal protein S6 kinase beta-2	S6k	NA	1.06e-08	0.147	A5SS
LOC112049619	protein ALP1-like	LOC112049619	NA	0.00263675	0.344	A5SS
LOC112049885	actin-4	Arp1	NA	0.00166006	0.411	A5SS
LOC112050088	putative metallocarboxypeptidase ECM14 isoform X1	LOC112050088	NA	0.00123789	0.137	SE
LOC112050113	cyclin-dependent kinase 11B	Pitslre	NA	0.0479845	0.09	SE
LOC112050303	larval cuticle protein A3A-like	Cpr92A	NA	0.00115953	-0.305	A5SS
LOC112050396	histone H2A.V	His2Av	NA	7.2e-05	-0.011	RI
LOC112050507	cytosolic Fe-S cluster assembly factor NUBP2 homolog	CG4858	NA	2.1e-07	-0.107	SE
LOC112050604	#N/A	#N/A	NA	6.13e-05	-0.07	SE
LOC112050869	NEDD8-conjugating enzyme UBE2F-like	UbcE2M	NA	0.0157252	-0.098	A5SS
LOC112051030	farnesyl pyrophosphate synthase-like	Fpps	NA	0.0386701	0.039	SE
LOC112051042	LAS1-like protein	LOC112051042	NA	6.59e-14	-0.371	A5SS
LOC112051345	15-hydroxyprostaglandin dehydrogenase [NAD(+)]-like	Pdh	NA	0.023061	-0.011	SE
LOC112051358	protein trapped in endoderm-1 isoform X2	Tre1	NA	0.0366888	0.075	A5SS
LOC112051365	#N/A	#N/A	NA	0.0248542	0.011	A5SS
LOC112051472	transient receptor potential cation channel protein painless	pain	eyespot_up	0.000201662	0.159	MXE
LOC112051508	serine hydroxymethyltransferase, cytosolic isoform X1	Shmt	NA	0.0487695	-0.39	A5SS
LOC112051564	beta-chimaerin	RhoGAP5A	NA	0.00364081	0.09	A5SS
LOC112051672	poly(rC)-binding protein 3 isoform X1	mub	NA	0.00905721	0.02	A5SS
LOC112052088	glycosaminoglycan xylosylkinase homolog	CG3631	NA	0.00798367	-0.113	A5SS
LOC112052118	uncharacterized protein LOC112052118	LOC112052118	NA	5.99e-11	0.113	SE
LOC112052189	protein AF-9	ear	NA	0.0443061	0.134	A5SS
LOC112052204	exosome complex component RRP43-like	LOC112052204	NA	0.000187161	0.04	A5SS
LOC112052389	piggyBac transposable element-derived protein 4-like	PGBD4	NA	0.0496411	-0.212	SE
LOC112052436	PR domain zinc finger protein 5-like isoform X2	ZBTB48	NA	0.00114187	0.43	A5SS
LOC112052445	DTW domain-containing protein 2	CG10050	NA	0.020725	-0.055	A5SS
LOC112052630	transmembrane protein 11 homolog, mitochondrial	Pmi	NA	0.000161401	0.359	RI
LOC112052663	mpv17-like protein	CG14778	NA	5.41e-10	0.228	SE
LOC112053030	solute carrier family 15 member 1-like	CG2930	NA	0.00854161	0.267	SE
LOC112053401	phenoloxidase-activating factor 2-like	CG5390	NA	2.19e-10	0.105	SE
LOC112053743	metallo-beta-lactamase domain-containing protein 1	CG9117	NA	6.23e-06	-0.496	SE
LOC112053819	proteasomal ATPase-associated factor 1	LOC112053819	NA	0.000745802	0.138	MXE
LOC112053836	epsilon-sarcoglycan isoform X1	Scgalpha	NA	0.0295575	-0.24	MXE
LOC112053944	ER membrane protein complex subunit 10	EMC10	NA	0.020306	0.1	MXE
LOC112054660	LOW QUALITY PROTEIN: uncharacterized protein LOC112054660	CAP	NA	0.00065099	-0.304	MXE
LOC112054942	tctex1 domain-containing protein 2-like	LOC112054942	NA	0.000223497	-0.073	A5SS
LOC112055189	polyadenylate-binding protein-interacting protein 1	LOC112055189	NA	0.00048486	-0.092	A5SS
LOC112055457	ralA-binding protein 1 isoform X2	Rlip	NA	0.000612328	-0.03	SE
LOC112055789	uncharacterized protein LOC112055789	LOC112055789	NA	1.3e-05	0.182	SE
LOC112055898	HMG box transcription factor BBX	bbx	NA	0.0183413	0.092	A5SS
LOC112055953	putative uncharacterized protein DDB_G0282133	LOC112055953	NA	7.82e-09	-0.266	A5SS
LOC112055980	zinc finger protein 808-like	LOC112055980	NA	0.000533712	0.069	SE
LOC112056064	pre-mRNA-splicing factor 38B	CG1622	NA	1.05e-05	-0.177	RI
LOC112056076	uncharacterized protein LOC112056076 isoform X1	LOC112056076	NA	0.00922352	-0.032	SE
LOC112056418	cyclin-dependent kinase 2-interacting protein-like	LOC112056418	NA	9.67e-05	0.101	SE
LOC112056771	intersectin-1 isoform X1	Dap160	NA	0	0.652	SE
LOC112056842	polyubiquitin-A	Ubi-p63E	NA	0	-0.171	A5SS
LOC112057407	ATP-dependent RNA helicase SUV3 homolog, mitochondrial	Suv3	NA	0.014513	-0.374	A5SS
LOC112057654	myosin heavy chain, muscle isoform X1	Mhc	NA	0.0154406	0.244	MXE
LOC112057970	membralin	CG8405	NA	0.000119152	-0.119	SE
LOC112057979	potassium/sodium hyperpolarization-activated cyclic nucleotide-gated channel 2 isoform X1	Ih	NA	2.68e-05	0.099	SE
LOC112058326	protein pangolin, isoforms A/H/I/S isoform X1	pan	NA	0.0206192	0.164	A5SS
LOC112058385	putative cuticle protein CPH43	LOC112058385	NA	0.0220023	0.422	A5SS
LOC112058414	transmembrane protein 256 homolog	CG4686	NA	0.0184983	-0.224	A5SS
LOC112058469	probable uridine nucleosidase 2 isoform X2	LOC112058469	NA	4.68e-06	0.183	SE
LOC112043196	protein transport protein SEC31-like isoform X3	dyl	NA	0.00095285	-0.06	SE
LOC112043538	inositol polyphosphate 5-phosphatase K-like isoform X1	CG9784	NA	0.00168664	0.248	SE
LOC112045364	Protein 5NUC	veil	NA	0.0372457	-0.266	SE
LOC112046194	uncharacterized protein LOC112046194 isoform X1	LOC112046194	NA	0.000106563	-0.031	SE
LOC112050806	zinc finger protein 436-like isoform X1	LOC112050806	NA	8.06e-05	0.181	SE
LOC112051948	teneurin-m isoform X4	LOC112051948	NA	0	-0.196	SE
LOC112057887	formin-like protein CG32138 isoform X1	Frl	eyespot_down	0.000133976	0.05	SE
LOC112058532	protein Wnt-10a	Wnt10	NA	5.52e-07	-0.516	MXE
LOC112043606	microtubule-associated protein tau isoform X4	tau	NA	4.42e-05	-0.158	SE
LOC112044806	mediator of RNA polymerase II transcription subunit 8	MED8	NA	0.0390287	-0.033	SE
LOC112048341	esterase FE4-like	CG10175	NA	0.000135131	-0.104	SE
LOC112048557	sphingomyelin synthase-related 1-like	SMSr	NA	0.000237889	-0.178	SE
LOC112048772	protein bark beetle isoform X1	bark	NA	0.000138433	0.062	SE
LOC112049040	solute carrier family 35 member F5	CG8195	NA	3.03e-07	0.404	SE
LOC112051314	proclotting enzyme	CLIPD2	NA	1.74e-09	-0.303	SE
LOC112053196	splicing factor 3A subunit 1	Sf3a1	NA	3.09e-07	0.034	SE
LOC112054036	leucine-rich repeat protein 1	LOC112054036	NA	1.76e-07	-0.454	SE
LOC112054469	CD209 antigen-like	LOC112054469	NA	4.29e-06	-0.173	SE
LOC112055104	ER degradation-enhancing alpha-mannosidase-like protein 3	Edem2	NA	1.85e-05	-0.085	SE
LOC112056426	zinc finger protein 2-like	LOC112056426	NA	8.57e-05	0.518	SE
LOC112058272	zinc finger protein Xfin-like	CG9932	NA	0.00197041	-0.116	SE
seudogene-47	#N/A	#N/A	NA	2.63e-07	0.234	SE
LOC112051364	#N/A	#N/A	NA	6.59e-05	0.236	RI
LOC112055925	xaa-Pro dipeptidase	Dip-C	NA	3.66e-05	0.139	RI

## Sheet: P15
DSGs between seasonal forms during P15
Gene (NCBI B. anynana v1.2 genome gene ID)	Description	Symbol	eyespot expression (NA, not DE between eyespot and non-eyespot; eyespot_up, up-regulated in eyespot compared with non-eyespot; eyespot_down, down-regulated in eyespot compared with non-eyespot)	FDR	∆PSI(DS-WS)	Type
LOC112042799	HIRA-interacting protein 3	LOC112042799	NA	0.0457736	-0.072	A3SS
LOC112042853	CTP synthase	CTPsyn	NA	1.87e-05	-0.102	SE
LOC112042858	probable E3 ubiquitin-protein ligase HERC4 isoform X1	Herc4	NA	0.000739265	0.097	SE
LOC112042894	basement membrane-specific heparan sulfate proteoglycan core protein isoform X1	trol-	NA	0	0.294	SE
LOC112042895	coiled-coil domain-containing protein AGAP005037 isoform X7	CG32809	NA	0.0223924	-0.141	A3SS
LOC112042907	triple functional domain protein isoform X2	trio	NA	0.00629913	0.028	A3SS
LOC112042909	40S ribosomal protein S8	RpS8	NA	7.4e-08	-0.049	A3SS
LOC112042919	serine/arginine repetitive matrix protein 2-like isoform X1	CG7065	NA	0.0219841	-0.18	RI
LOC112042930	peroxidase-like isoform X1	HPX2	NA	0.00346156	0.026	A3SS
LOC112042935	protein lap4-like isoform X9	scrib	NA	0.000519615	0.386	A5SS
LOC112043011	N-alpha-acetyltransferase 35, NatC auxiliary subunit isoform X1	Naa35	NA	0.0436595	0.334	MXE
LOC112043019	death-inducer obliterator 1 isoform X1	pps	NA	0.00247818	0.027	A5SS
LOC112043038	serine protease P54	CG7432	NA	0.0316619	-0.064	A3SS
LOC112043045	transcriptional coactivator YAP1 isoform X2	yki	NA	0.000202249	-0.177	A5SS
LOC112043066	mitochondrial import inner membrane translocase subunit TIM14	CG7394	NA	0.00177131	0.026	RI
LOC112043124	#N/A	#N/A	NA	0.000280355	0.547	RI
LOC112043136	zinc finger CCCH domain-containing protein 18 isoform X2	CG1677	eyespot_up	0.0383549	0.059	A5SS
LOC112043143	uncharacterized protein LOC112043143	CG2310	NA	3.92e-08	0.225	SE
LOC112043159	general transcription and DNA repair factor IIH helicase subunit XPB	hay	NA	0.000242119	-0.035	SE
LOC112043199	histidine--tRNA ligase, cytoplasmic isoform X1	HisRS	NA	0.0144437	-0.089	SE
LOC112043205	dynein heavy chain 2, axonemal	kl-2	NA	2.58e-05	-0.408	SE
LOC112043252	protein FAM192A	CG14480	NA	0	0.828	MXE
LOC112043271	protein ECT2 isoform X3	pbl	NA	7.17e-07	-0.503	MXE
LOC112043285	E3 SUMO-protein ligase RanBP2-like	Nup358	NA	1.61e-11	0.068	RI
LOC112043298	double-stranded RNA-binding zinc finger protein JAZ	LOC112043298	NA	0.000274899	-0.402	A3SS
LOC112043309	collagen alpha-1(III) chain-like isoform X1	LOC112043309	eyespot_down	0.00251719	0.018	RI
LOC112043322	matrix metalloproteinase-14 isoform X5	Mmp1	NA	0.00224359	0.192	SE
LOC112043329	presenilins-associated rhomboid-like protein, mitochondrial	rho-7	NA	0.0203552	0.028	RI
LOC112043342	host cell factor-like isoform X1	Hcf	NA	0.0212631	0.391	RI
LOC112043377	phosphatidylinositol-binding clathrin assembly protein LAP isoform X1	lap	NA	0.0266998	-0.05	SE
LOC112043407	tryptophan--tRNA ligase, mitochondrial	TrpRS-m	NA	0.000190111	0.178	RI
LOC112043412	cohesin subunit SA-1	SA	NA	9.73e-11	0.041	SE
LOC112043416	longitudinals lacking protein-like isoform X1	lola	NA	0.00763656	0.087	A3SS
LOC112043428	actin-related protein 2/3 complex subunit 1A	Sop2	NA	0.0388714	0.49	RI
LOC112043469	putative thiosulfate sulfurtransferase, mitochondrial	Hsp67Bb	NA	0.0317927	0.026	RI
LOC112043473	calcium release-activated calcium channel protein 1 isoform X1	Orai	NA	9.87e-10	0.41	SE
LOC112043476	pyruvate kinase-like isoform X1	PyK	NA	3.63e-09	0.02	A5SS
LOC112043481	sorting nexin-4-like	LOC112043481	NA	0.0328554	0.062	SE
LOC112043515	palmitoyltransferase app	app	NA	2.71e-09	0.097	SE
LOC112043533	probable pterin-4-alpha-carbinolamine dehydratase	Pcd	NA	2.54e-06	0.154	A3SS
LOC112043547	proteasome activator complex subunit 3 isoform X1	REG	NA	0.0365602	-0.068	A3SS
LOC112043549	pyridoxine-5'-phosphate oxidase-like	sgll	NA	0.0235306	0.113	RI
LOC112043568	putative phospholipase B-like lamina ancestor	lama	NA	1.09e-07	0.038	SE
LOC112043577	leucine-rich melanocyte differentiation-associated protein-like isoform X1	LOC112043577	NA	8.42e-07	-0.074	MXE
LOC112043581	protein SMG8	CG6729	NA	0.00125027	0.039	SE
LOC112043629	programmed cell death protein 2-like	trus	NA	0	-0.955	A5SS
LOC112043641	RING finger protein 17	LOC112043641	NA	0.0236297	0.129	MXE
LOC112043643	sex determination protein fruitless isoform X4	fru	NA	0.00040328	-0.049	SE
LOC112043653	lysosomal-trafficking regulator	mv	NA	0.00816762	0.151	A3SS
LOC112043669	sphingosine-1-phosphate phosphatase 1-like	LOC112043669	eyespot_up	0.000213596	-0.24	A5SS
LOC112043675	reticulon-3-B isoform X4	Rtnl1	NA	0.00454024	0.053	MXE
LOC112043679	thioredoxin domain-containing protein 17-like	cl	NA	0.0279511	-0.02	SE
LOC112043682	myosin-2 essential light chain isoform X1	Mlc-c	NA	0	0.066	SE
LOC112043700	serine/arginine repetitive matrix protein 2 isoform X1	Srrm234	NA	0.000258334	0.052	SE
LOC112043734	sterile alpha and TIR motif-containing protein 1 isoform X6	Ect4	eyespot_up	0.000107898	0.205	SE
LOC112043773	WD repeat domain phosphoinositide-interacting protein 2 isoform X1	Atg18a	NA	0.0274302	0.282	A3SS
LOC112043776	uncharacterized protein LOC112043776 isoform X1	CG6972	eyespot_up	0.0275353	0.502	SE
LOC112043790	sulfotransferase 1 family member D1-like	St4	eyespot_down	0.000281511	0.111	MXE
LOC112043798	protein angel homolog 2 isoform X1	angel	NA	0.0238081	-0.119	A5SS
LOC112043807	CCR4-NOT transcription complex subunit 1 isoform X2	CNOT1	NA	0.000175953	0.071	SE
LOC112043822	DPH3 homolog	Dph3	NA	0.000335336	-0.03	RI
LOC112043851	polypeptide N-acetylgalactosaminyltransferase 1-like isoform X1	Pgant1	NA	3.86e-06	-0.443	SE
LOC112043853	protein tilB homolog isoform X4	CG14995	NA	1.45e-05	0.536	SE
LOC112043856	uncharacterized protein LOC112043856 isoform X1	LOC112043856	NA	0.00855257	-0.128	A3SS
LOC112043857	aldo-keto reductase AKR2E4-like	Akr1B	NA	0.00178787	0.016	A3SS
LOC112043861	talin-1 isoform X1	rhea	NA	1.09e-05	0.357	MXE
LOC112043866	CLIP-associating protein isoform X1	chb	NA	0.0218715	-0.091	SE
LOC112043877	CCR4-NOT transcription complex subunit 1 isoform X2	CNOT1	NA	0.000257824	-0.161	A5SS
LOC112043899	E3 ubiquitin-protein ligase Ufd4 isoform X3	Ufd4	eyespot_up	1.99e-05	-0.031	RI
LOC112043925	multidrug resistance-associated protein 1 isoform X1	MRP	NA	0.0252643	0.254	SE
LOC112043926	solute carrier family 25 member 35-like isoform X1	CG18327	NA	0.00730188	0.124	SE
LOC112043932	protein-L-isoaspartate(D-aspartate) O-methyltransferase	Pcmt	NA	0.0295528	0.285	A5SS
LOC112043934	hrp65 protein-like	nonA	NA	0.0434281	0.272	SE
LOC112043935	protein turtle isoform X1	tutl	NA	6.39e-12	0.111	SE
LOC112044001	beta-1,4-galactosyltransferase 7	beta4GalT7	NA	0.0013395	0.029	A3SS
LOC112044045	hybrid signal transduction histidine kinase L-like	CNOT4	NA	3.16e-06	-0.121	A3SS
LOC112044052	catenin delta-2 isoform X1	p120ctn	eyespot_up	1.21e-06	0.249	A5SS
LOC112044076	RNA-binding protein lark isoform X1	lark	NA	7.92e-06	0.206	A5SS
LOC112044077	stress-activated protein kinase JNK isoform X1	bsk	NA	0.0448426	-0.339	SE
LOC112044080	PEST proteolytic signal-containing nuclear protein-like	LOC112044080	NA	0.0479699	0.133	A3SS
LOC112044097	CD109 antigen-like	Tep4	NA	0.00234933	0.375	A3SS
LOC112044100	multiple epidermal growth factor-like domains protein 8	Megf8	NA	0.0454995	0.266	MXE
LOC112044261	uncharacterized protein LOC112044261	LOC112044261	NA	0.000436474	-0.077	SE
LOC112044270	AT-rich interactive domain-containing protein 4B	htk	NA	0.00175569	0.079	A3SS
LOC112044280	RCC1-like G exchanging factor-like protein	CG3862	NA	7.7e-05	0.214	A5SS
LOC112044288	protein farnesyltransferase subunit beta	CG17565	NA	0.00760003	-0.047	SE
LOC112044307	diphthine methyl ester synthase	Dph5	NA	0.00465968	-0.052	A5SS
LOC112044311	pre-mRNA-processing factor 39 isoform X1	CG1646	NA	0.00430615	-0.058	A5SS
LOC112044316	protein max isoform X1	Max	eyespot_up	1.79e-05	0.109	A5SS
LOC112044342	ubiquitin carboxyl-terminal hydrolase puf	puf	NA	0.000628243	0.079	A3SS
LOC112044349	probable Rho GTPase-activating protein CG5521 isoform X1	CG5521	NA	1.68e-05	0.232	SE
LOC112044357	DDB1- and CUL4-associated factor 10	CG1523	NA	0.00829036	-0.191	SE
LOC112044361	ras-related protein Rab-8A isoform X2	Rab8	NA	0.000292928	0.012	RI
LOC112044368	F-box only protein 11	FBXO11	NA	0.000370809	-0.057	A3SS
LOC112044372	rho GTPase-activating protein 11A-like	LOC112044372	NA	0.0152501	0.038	A3SS
LOC112044380	DNA-directed RNA polymerase II subunit RPB7	Rpb7	NA	0.0361403	-0.062	MXE
LOC112044395	amyloid-beta A4 precursor protein-binding family A member 1-like isoform X5	X11L	NA	8.71e-05	-0.115	A3SS
LOC112044399	solute carrier organic anion transporter family member 3A1-like isoform X2	Oatp74D	NA	0.00053448	0.088	MXE
LOC112044440	cytochrome P450 CYP12A2-like	Cyp12b2	NA	3.25e-07	-0.342	RI
LOC112044442	protein alan shepard isoform X1	shep	eyespot_up	0.0402841	0.123	SE
LOC112044451	replication protein A 32 kDa subunit	RPA2	NA	0.0136053	-0.128	SE
LOC112044454	sodium/hydrogen exchanger 9B2-like isoform X1	Nha1	NA	1.84e-08	0.543	RI
LOC112044455	ovarian-specific serine/threonine-protein kinase Lok-like	lok	NA	0.00361711	-0.041	SE
LOC112044489	ubiquitin-40S ribosomal protein S27a	RpS27A	NA	2.87e-11	-0.021	A5SS
LOC112044494	protein ovarian tumor locus-like	otu	NA	0.00324772	-0.029	SE
LOC112044495	tyrosine-protein phosphatase non-receptor type 21	Pez	NA	0.00497618	-0.045	A3SS
LOC112044504	lysosomal aspartic protease	cathD	NA	0.00210849	-0.105	RI
LOC112044524	#N/A	#N/A	NA	0.0180936	-0.03	SE
LOC112044590	transcription factor GAGA-like isoform X1	bab2	eyespot_up	1.4e-11	-0.226	A5SS
LOC112044618	5-methylcytosine rRNA methyltransferase NSUN4	l(2)10685	NA	0.000645802	-0.149	A3SS
LOC112044649	protein preli-like	prel	NA	0.0235231	0.037	SE
LOC112044658	protein groucho-like isoform X3	gro	NA	5.28e-11	0.217	A5SS
LOC112044663	heterogeneous nuclear ribonucleoprotein 27C isoform X6	Hrb27C	eyespot_up	0.000151394	-0.105	A3SS
LOC112044700	ATP-binding cassette sub-family G member 1	CG32091	NA	0.0145142	0.111	MXE
LOC112044702	splicing factor 3B subunit 3 isoform X1	Sf3b3	NA	0.0264656	-0.049	RI
LOC112044723	glutamate-rich WD repeat-containing protein 1	l(2)09851	NA	0.0169218	-0.03	A5SS
LOC112044733	neurabin-1 isoform X7	Spn	NA	0.000697398	0.202	A3SS
LOC112044745	zinc finger protein 25-like isoform X1	LOC112044745	NA	0.029092	-0.339	A5SS
LOC112044747	zinc finger protein 501	CG17328	NA	0.00590647	-0.066	RI
LOC112044750	tyrosine--tRNA ligase, mitochondrial	TyrRS-m	NA	4.55e-11	-0.225	SE
LOC112044795	prolyl 4-hydroxylase subunit alpha-1-like	PH4alphaEFB	NA	0.000271763	-0.167	SE
LOC112044799	60S ribosomal protein L29	RpL29	NA	0.00672091	0.021	A3SS
LOC112044839	epidermal growth factor receptor substrate 15-like 1	Eps-15	NA	8.71e-05	-0.399	A3SS
LOC112044843	focadhesin	LOC112044843	NA	0.0352351	0.076	A3SS
LOC112044859	T-cell activation inhibitor, mitochondrial	CG13295	NA	0.0171062	-0.282	A5SS
LOC112044884	60S ribosomal protein L9	RpL9	NA	4.99e-10	-0.34	A5SS
LOC112044894	disks large 1 tumor suppressor protein isoform X3	dlg1	NA	0.00102297	-0.121	SE
LOC112044923	BUB3-interacting and GLEBS motif-containing protein ZNF207 isoform X1	BuGZ	NA	0.00109561	0.235	A5SS
LOC112044926	U6 snRNA phosphodiesterase	CG16790	NA	0.0311298	0.074	A3SS
LOC112044941	programmed cell death protein 5	PDCD-5	NA	0.0399041	0.01	SE
LOC112044961	DNA-directed RNA polymerase III subunit RPC8	CG7339	NA	1.01e-05	0.162	SE
LOC112044971	ATP-dependent RNA helicase dbp2-like isoform X1	CG10077	NA	2.33e-08	0.05	A3SS
LOC112045025	AP-2 complex subunit mu	AP-50	NA	0.000844572	-0.074	A5SS
LOC112045055	#N/A	#N/A	NA	1.43e-05	-0.246	A5SS
LOC112045066	ATP-binding cassette sub-family G member 8	CG31121	NA	0.0467908	0.021	A3SS
LOC112045075	protein abrupt-like	ab	NA	0.0297033	-0.092	SE
LOC112045095	pre-rRNA-processing protein TSR1 homolog	Tsr1	eyespot_down	0.000684317	-0.032	A5SS
LOC112045098	cystinosin homolog isoform X1	CG17119	NA	0.000233093	-0.077	A5SS
LOC112045119	#N/A	#N/A	NA	0.036397	-0.065	A5SS
LOC112045140	uncharacterized protein LOC112045140 isoform X1	CG16791	NA	0.000202457	0.065	SE
LOC112045184	transmembrane protein adipocyte-associated 1 homolog isoform X1	LOC112045184	NA	0.0175443	-0.353	A3SS
LOC112045186	peptidyl-prolyl cis-trans isomerase 5	Ppib	NA	0.0098599	0.013	A5SS
LOC112045215	chymotrypsin-like elastase family member 2A	CG9649	eyespot_down	0.0316619	-0.014	A3SS
LOC112045220	chymotrypsin-like elastase family member 2A	CG31326	NA	0.0456165	-0.025	MXE
LOC112045233	cysteine and histidine-rich domain-containing protein	CHORD	NA	0.00851997	-0.019	RI
LOC112045235	probable ATP-dependent RNA helicase DDX46	CG6227	NA	1.19e-05	-0.066	A5SS
LOC112045249	pre-mRNA-splicing regulator female-lethal(2)D	fl(2)d	NA	0.000135057	-0.079	SE
LOC112045273	nucleolar protein 4 isoform X1	CG46301	NA	0.000210292	0.031	SE
LOC112045293	uncharacterized protein LOC112045293	B4	NA	0.0486318	-0.078	MXE
LOC112045305	microtubule-actin cross-linking factor 1 isoform X2	shot	eyespot_up	0.00144851	0.209	A5SS
LOC112045313	NAD kinase-like isoform X5	CG33156	NA	0.000631011	0.027	MXE
LOC112045354	inhibitor of growth protein 3	Ing3	NA	0.00198214	0.034	SE
LOC112045357	6-phosphofructo-2-kinase/fructose-2,6-bisphosphatase-like isoform X1	Pfrx	NA	2.67e-05	-0.051	MXE
LOC112045388	equilibrative nucleoside transporter 1	Ent2	NA	0.0288916	-0.32	A5SS
LOC112045428	coatomer subunit alpha isoform X1	alphaCOP	NA	8.15e-06	0.078	A5SS
LOC112045455	UDP-N-acetylglucosamine--peptide N-acetylglucosaminyltransferase 110 kDa subunit isoform X1	sxc	NA	5.58e-11	-0.098	SE
LOC112045475	receptor expression-enhancing protein 5 isoform X2	ReepB	NA	0.0319467	-0.138	A5SS
LOC112045501	multiple C2 and transmembrane domain-containing protein isoform X6	Mctp	NA	0.000252886	0.325	A5SS
LOC112045516	uncharacterized protein LOC112045516	LOC112045516	NA	0.0373585	0.056	SE
LOC112045524	carnitine O-palmitoyltransferase 1, liver isoform	whd	NA	0.000185502	0.038	A3SS
LOC112045528	protein AF-10	Alh	NA	1.77e-11	-0.405	SE
LOC112045549	NSFL1 cofactor p47	p47	NA	1.96e-10	0.047	A5SS
LOC112045555	serendipity locus protein alpha	Sry-alpha	NA	1.34e-11	-0.33	MXE
LOC112045558	zinc finger protein 271-like isoform X2	LOC112045558	NA	0.0282684	0.098	MXE
LOC112045576	anoctamin-8-like isoform X3	CG15270	NA	0.000116297	0.359	SE
LOC112045640	decapping and exoribonuclease protein-like	LOC112045640	NA	0.0279511	-0.128	SE
LOC112045658	exostosin-3	botv	NA	0.00824489	0.4	A5SS
LOC112045662	regulator of MON1-CCZ1 complex	CG8270	NA	0.00210849	0.102	RI
LOC112045687	protein slit	sli	eyespot_up	0.0377375	-0.207	MXE
LOC112045689	RNA-binding protein Musashi homolog 2 isoform X1	msi	NA	0.000794914	-0.039	SE
LOC112045704	complement factor I-like	LOC112045704	NA	0.000136965	-0.168	MXE
LOC112045707	GILT-like protein 1 isoform X1	GILT1	eyespot_down	0.0383278	-0.403	A5SS
LOC112045726	uncharacterized protein LOC112045726 isoform X2	CG43780	NA	7.32e-07	0.149	A3SS
LOC112045728	FH1/FH2 domain-containing protein 3 isoform X3	Fhos	NA	0.0271436	-0.076	A3SS
LOC112045740	JNK-interacting protein 3 isoform X1	syd	NA	0.000344842	0.454	A3SS
LOC112045741	homeobox protein caupolican isoform X1	mirr	NA	0.0239874	0.055	A3SS
LOC112045759	seminal fluid protein CSSFP005	CG2767	NA	0.000170735	0.083	A5SS
LOC112045772	glutenin, high molecular weight subunit 12-like	Cpr67B	NA	4.51e-09	-0.021	SE
LOC112045793	uncharacterized protein LOC112045793	CG4025	NA	0.010812	0.233	SE
LOC112045809	zinc finger protein 260-like isoform X1	LOC112045809	NA	0.0152523	-0.124	A5SS
LOC112045812	zinc finger protein 271-like	LOC112045812	NA	0.000122938	0.466	SE
LOC112045836	muscle M-line assembly protein unc-89-like isoform X1	Strn-Mlck	NA	0.0320349	-0.08	A5SS
LOC112045850	pyruvate dehydrogenase phosphatase regulatory subunit, mitochondrial	CG3626	NA	0.000813215	-0.102	A5SS
LOC112045866	protein apterous-like isoform X1	ap	NA	0.0019195	0.034	MXE
LOC112045883	UPF0061 protein Pfl01_0444-like	LOC112045883	NA	0.0144329	0.081	A5SS
LOC112045895	uncharacterized protein LOC112045895	Smr	NA	1.77e-05	-0.035	A5SS
LOC112045908	uncharacterized protein LOC112045908 isoform X1	LOC112045908	eyespot_down	0	0.445	A5SS
LOC112045909	putative dihydrouridine synthase domain containing protein	LOC112045909	NA	3.37e-07	0.102	A3SS
LOC112045942	uncharacterized protein LOC112045942	LOC112045942	NA	0.0140147	0.306	A3SS
LOC112045949	dymeclin	CG8230	NA	0.0151175	-0.053	A3SS
LOC112045951	mothers against decapentaplegic homolog 3	Smox	eyespot_up	0	-0.084	SE
LOC112045952	PTB domain-containing adapter protein ced-6 isoform X1	ced-6	NA	1.33e-07	0.267	A5SS
LOC112045957	zinc finger protein 91-like	LOC112045957	NA	1.31e-07	-0.424	MXE
LOC112045975	gastrula zinc finger protein XlCGF17.1-like	LOC112045975	NA	0.00940274	-0.162	SE
LOC112045981	serine protease gd-like isoform X5	CG9649	NA	3.32e-09	0.163	SE
LOC112045984	transmembrane protein 41 homolog	stas	NA	0.00261685	-0.044	A3SS
LOC112046012	protein ILRUN	CG5445	NA	0.0319467	0.032	A5SS
LOC112046025	protein nessun dorma	nesd	NA	0.0012719	-0.09	SE
LOC112046041	40S ribosomal protein S10	RpS10b	NA	0.000278299	-0.007	A3SS
LOC112046043	AP-1 complex subunit beta-1	AP-1-2beta	NA	0.00144797	-0.028	A5SS
LOC112046058	centromere protein F	LOC112046058	NA	2e-05	-0.193	MXE
LOC112046069	CCAAT/enhancer-binding protein zeta	CG7839	NA	0.0114775	0.109	SE
LOC112046080	uncharacterized protein LOC112046080 isoform X1	LOC112046080	NA	0.033412	0.066	MXE
LOC112046090	uncharacterized protein LOC112046090 isoform X6	LOC112046090	NA	0.00912908	0.057	SE
LOC112046108	cysteine and histidine-rich protein 1 homolog isoform X1	CG32486	NA	0.000471337	-0.055	SE
LOC112046137	protein VAC14 homolog isoform X1	CG5608	NA	0.00549632	-0.054	A3SS
LOC112046139	MATH and LRR domain-containing protein PFE0570w-like	LOC112046139	NA	0.00178653	0.513	A5SS
LOC112046141	serine protease Hayan-like	CG14642	NA	0.0076543	-0.024	SE
LOC112046143	xaa-Pro aminopeptidase ApepP-like	ApepP	NA	0.0121872	-0.034	MXE
LOC112046144	histone chaperone asf1	asf1	NA	0.00211092	0.047	A3SS
LOC112046146	uncharacterized protein LOC112046146 isoform X1	LOC112046146	NA	0.00198348	-0.276	SE
LOC112046157	guanine nucleotide-binding protein-like 1	Ns4	NA	1.02e-06	0.124	A5SS
LOC112046166	zinc finger protein 37-like isoform X1	LOC112046166	NA	0.000815234	-0.036	SE
LOC112046190	serine/threonine-protein kinase unc-51 isoform X2	Atg1	NA	7.17e-08	0.105	SE
LOC112046203	armadillo repeat-containing protein 5	LOC112046203	NA	0	0.398	SE
LOC112046205	26S proteasome non-ATPase regulatory subunit 2	Rpn1	NA	0	-0.339	A5SS
LOC112046233	endoribonuclease Dicer	Dcr-2	NA	0.04393	-0.088	A5SS
LOC112046247	mushroom body large-type Kenyon cell-specific protein 1 isoform X1	Eip93F	NA	0.0414623	-0.019	MXE
LOC112046256	methionine aminopeptidase 1 isoform X2	CG13630	NA	0.0241285	-0.021	A5SS
LOC112046296	insulin-like growth factor 2 mRNA-binding protein 1 isoform X3	Imp	NA	0.0385233	-0.091	SE
LOC112046300	nuclear pore complex protein Nup153 isoform X1	Nup153	NA	0.00098622	0.072	A5SS
LOC112046305	Down syndrome cell adhesion molecule-like protein Dscam2	Dscam	NA	0.0239626	-0.061	A5SS
LOC112046314	ATP synthase subunit delta, mitochondrial	Atp5d	NA	0	-0.039	A5SS
LOC112046339	Transmembrane protein 208	CG8320	NA	2.32e-05	-0.372	SE
LOC112046364	protein groucho-like	gro	eyespot_down	3e-05	0.03	A3SS
LOC112046380	probable ATP-dependent RNA helicase DHX34	CG32533	NA	2.08e-11	0.15	SE
LOC112046415	SAGA-associated factor 11 homolog	Sgf11	NA	4.38e-05	-0.165	SE
LOC112046435	bilin-binding protein-like	LOC112046435	eyespot_down	0.00339886	0.097	RI
LOC112046441	protein transport protein Sec23A isoform X1	Sec23	NA	0.000342837	-0.188	SE
LOC112046452	metastasis-associated protein MTA3	MTA1-like	NA	0.00447456	-0.044	A5SS
LOC112046459	zinc finger CCHC domain-containing protein 4	LOC112046459	NA	1.7e-09	0.065	SE
LOC112046466	rab GTPase-binding effector protein 1 isoform X1	Rbpn-5	NA	0.0481963	-0.125	SE
LOC112046481	ATP-dependent RNA helicase DDX42	CG6418	NA	0	0.319	SE
LOC112046487	teneurin-a isoform X3	Ten-a	NA	8.53e-07	0.723	A5SS
LOC112046504	60S ribosomal protein L22-like	RpL22	NA	6.73e-08	-0.219	RI
LOC112046528	long-chain-fatty-acid--CoA ligase 5 isoform X2	CG3961	eyespot_up	0.0138834	-0.161	A5SS
LOC112046556	beta-1,3-galactosyltransferase brn	brn	NA	2.84e-05	-0.054	A3SS
LOC112046576	protein trachealess isoform X1	trh	NA	7.47e-07	0.223	A3SS
LOC112046577	zinc finger MYM-type protein 3	woc	NA	0.00310792	0.068	A3SS
LOC112046579	putative DNA helicase Ino80	Ino80	NA	0.0482652	-0.038	A5SS
LOC112046598	bromodomain-containing protein 3-like isoform X3	fs(1)h	NA	0.00669794	0.08	A3SS
LOC112046614	high affinity copper uptake protein 1-like	Ctr1A	NA	4.42e-07	0.191	SE
LOC112046629	HEAT repeat-containing protein 5B	CG2747	NA	2.15e-10	-0.253	A5SS
LOC112046634	Down syndrome critical region protein 3 homolog	CG4074	NA	0.0340377	-0.042	A5SS
LOC112046661	geranylgeranyl transferase type-2 subunit alpha	CG12007	NA	0.00252791	-0.102	SE
LOC112046669	neural-cadherin-like isoform X1	CadN	NA	0.000530083	0.189	SE
LOC112046671	neural-cadherin isoform X2	CadN	NA	0.0242589	-0.048	MXE
LOC112046682	transcriptional regulator ATRX homolog isoform X4	XNP	NA	0.00453302	-0.071	A5SS
LOC112046692	amyloid-beta-like protein isoform X2	Appl	eyespot_up	0.000520117	-0.057	A3SS
LOC112046693	spectrin beta chain isoform X1	beta-Spec	NA	1.75e-07	-0.291	SE
LOC112046705	hemicentin-1 isoform X4	nrm	NA	4.74e-05	0.286	SE
LOC112046711	probable RNA-binding protein CG14230	CG14230	NA	1.81e-05	0.035	A5SS
LOC112046714	microtubule-associated protein RP/EB family member 1 isoform X2	Eb1	NA	2.01e-08	-0.31	MXE
LOC112046718	E3 SUMO-protein ligase PIAS3 isoform X2	Su(var)2-10	NA	4.3e-06	0.168	A3SS
LOC112046720	serine/arginine repetitive matrix protein 1 isoform X1	Srrm1	NA	0	-0.312	SE
LOC112046721	CREB-binding protein-like	nej	NA	6.8e-05	-0.098	A3SS
LOC112046722	U3 small nucleolar ribonucleoprotein protein IMP3	CG4866	NA	0.000476343	0.052	A5SS
LOC112046732	nucleolin-like isoform X1	LOC112046732	NA	1.12e-07	0.237	SE
LOC112046734	NADH dehydrogenase [ubiquinone] iron-sulfur protein 5-like	Ndufs5	NA	0.000969426	0.035	A5SS
LOC112046776	dmX-like protein 2 isoform X1	Rbcn-3A	NA	0.000440537	0.265	SE
LOC112046777	endophilin-A isoform X1	endoA	NA	0.00944104	0.158	MXE
LOC112046832	ral GTPase-activating protein subunit beta	CG34408	NA	5.41e-05	0.124	SE
LOC112046842	serine-arginine protein 55 isoform X3	B52	NA	0.00444001	-0.066	MXE
LOC112046844	nuclear RNA export factor 1-like	LOC112046844	eyespot_down	1.68e-05	0.049	SE
LOC112046846	nuclear anchorage protein 1 isoform X2	klar	eyespot_up	9.08e-08	0.268	MXE
LOC112046869	tudor domain-containing protein 7	tapas	eyespot_up	0.00369374	0.02	RI
LOC112046876	serrate RNA effector molecule homolog isoform X1	Ars2	NA	7.27e-07	-0.393	A5SS
LOC112046878	casein kinase II subunit alpha isoform X1	CkIIalpha	NA	0.000526001	0.258	RI
LOC112046881	FUN14 domain-containing protein 1 isoform X1	LOC112046881	NA	0.0194574	0.065	SE
LOC112046885	translocating chain-associated membrane protein 1	Pfk	NA	4.28e-07	0.324	RI
LOC112046886	aryl hydrocarbon receptor nuclear translocator homolog isoform X1	tgo	NA	0	-0.227	A3SS
LOC112046887	uncharacterized protein LOC112046887	LOC112046887	NA	1.26e-06	-0.419	SE
LOC112046888	maternal protein exuperantia	exu	NA	1.92e-06	0.023	A3SS
LOC112046892	60S ribosomal protein L13	RpL13	NA	4.21e-09	0.047	RI
LOC112046893	probable elongation factor 1-delta isoform X1	eEF1delta	NA	0.000926363	0.34	A3SS
LOC112046894	protein grainyhead isoform X1	grh	NA	0.00093855	-0.076	MXE
LOC112046897	band 4.1-like protein 4 isoform X1	CG34347	NA	0.0240613	-0.075	A3SS
LOC112046931	proteasome subunit alpha type-5	Prosalpha5	NA	8.77e-06	0.019	SE
LOC112046947	bromodomain-containing protein 8-like isoform X2	Brd8	NA	0.0421282	-0.02	A5SS
LOC112046963	50S ribosomal protein L1	mRpL1	NA	0.0124632	0.028	SE
LOC112046965	trichohyalin isoform X2	Cnb	NA	0.0244526	0.166	A3SS
LOC112046979	WD repeat-containing protein 44 isoform X1	CG34133	NA	0.000155641	0.183	A3SS
LOC112046986	fragile X mental retardation syndrome-related protein 1 isoform X1	Fmr1	NA	2.56e-07	-0.024	SE
LOC112047001	transcriptional activator protein Pur-alpha isoform X4	Pur-alpha	NA	0.00385362	0.11	A5SS
LOC112047007	epidermal growth factor receptor kinase substrate 8-like protein 1 isoform X2	aru	NA	0.00181938	-0.045	MXE
LOC112047044	peptidylprolyl isomerase domain and WD repeat-containing protein 1	CG3511	NA	1.77e-11	-0.127	A5SS
LOC112047046	GTP-binding nuclear protein ran	ran	NA	1.68e-07	-0.013	A5SS
LOC112047068	Aldehyde Dehydrogenase	LOC112047068	NA	1.01e-10	-0.246	A5SS
LOC112047072	#N/A	#N/A	NA	0.000217476	-0.14	A5SS
LOC112047092	zinc finger protein 431-like isoform X3	LOC112047092	NA	0.0326525	0.025	A3SS
LOC112047112	zinc finger protein 26-like	LOC112047112	NA	0.014741	0.026	A3SS
LOC112047144	insulin-like growth factor-binding protein complex acid labile subunit	LOC112047144	NA	0.00899671	-0.062	SE
LOC112047188	uncharacterized protein LOC112047188 isoform X1	XNP	NA	1.06e-05	0.046	A5SS
LOC112047214	proteasome activator complex subunit 4B-like	LOC112047214	NA	0.00435304	-0.033	SE
LOC112047227	serine/threonine-protein phosphatase 4 regulatory subunit 3 isoform X1	flfl	eyespot_up	0.00754388	-0.171	A5SS
LOC112047239	protocadherin-like wing polarity protein stan	GPRSTN	NA	0.000154308	-0.106	SE
LOC112047254	E3 ubiquitin-protein ligase RNF25	CG13344	NA	7.05e-07	0.138	MXE
LOC112047260	G-protein coupled receptor Mth2-like isoform X2	mthl1	NA	0.00419444	0.381	A5SS
LOC112047303	60S ribosomal protein L8	RpL8	NA	0.0216372	0.007	RI
LOC112047321	cryptochrome-1-like isoform X1	cry2	NA	0	0.37	A3SS
LOC112047329	glutamate synthase [NADH], amyloplastic isoform X1	CG9674	NA	0.0322249	0.052	A5SS
LOC112047339	four and a half LIM domains protein 2 isoform X5	Lmpt	NA	2.07e-06	-0.08	SE
LOC112047355	annexin B9 isoform X2	AnxB9	NA	4.95e-13	-0.239	SE
LOC112047356	DNA repair protein RAD51 homolog 3-like	spn-D	NA	7.88e-06	-0.469	MXE
LOC112047364	regulator of gene activity isoform X1	Rga	NA	0.0412037	-0.034	SE
LOC112047366	zinc finger protein castor homolog 1-like isoform X5	cas	eyespot_up	0.00979915	0.086	A3SS
LOC112047418	protein ultraspiracle homolog isoform X1	Usp	NA	0.00362033	0.074	RI
LOC112047434	ATP-dependent RNA helicase p62	Rm62	NA	0	0.067	SE
LOC112047440	histone deacetylase Rpd3	Rpd3	NA	0.039765	-0.037	A5SS
LOC112047441	transcriptional repressor p66-alpha	simj	NA	0.00065662	0.125	A3SS
LOC112047449	F-actin-uncapping protein LRRC16A isoform X1	LRR	NA	6.11e-06	-0.463	A3SS
LOC112047462	probable ATP-dependent RNA helicase spindle-E	spn-E	NA	0.000206095	-0.497	SE
LOC112047485	synaptosomal-associated protein 25 isoform X1	Snap25	NA	0.0359055	0.15	SE
LOC112047494	transcriptional adapter 2B isoform X1	Ada2b	NA	5.18e-05	-0.32	A5SS
LOC112047533	protein split ends-like isoform X3	LOC112047533	NA	0.00200369	-0.182	A5SS
LOC112047541	mitochondrial import inner membrane translocase subunit TIM44	CG11779	NA	0.000435922	-0.14	SE
LOC112047547	eukaryotic translation initiation factor 5	eIF5	NA	0.000283516	0.049	A5SS
LOC112047593	V-type proton ATPase catalytic subunit A	Vha68-2	NA	0.0422635	-0.259	MXE
LOC112047618	serine-rich adhesin for platelets-like isoform X1	LOC112047618	NA	0.0331556	-0.42	RI
LOC112047650	3-ketoacyl-CoA thiolase, mitochondrial-like	yip2	NA	3.31e-05	-0.027	SE
LOC112047654	E3 ubiquitin-protein ligase Nedd-4 isoform X1	Nedd4	eyespot_up	0.00659824	-0.084	SE
LOC112047670	nicalin-1	CG4972	NA	0.0267553	0.092	MXE
LOC112047686	meiosis-specific nuclear structural protein 1-like	LOC112047686	NA	0.00477834	0.057	SE
LOC112047738	zinc finger protein 2 homolog	LOC112047738	NA	0.017299	-0.037	RI
LOC112047740	SID1 transmembrane family member 1-like	LOC112047740	NA	0.00240109	0.163	SE
LOC112047755	histone deacetylase 11	HDAC11	NA	0.00285781	-0.171	A3SS
LOC112047764	zinc finger protein OZF-like	LOC112047764	NA	0.0164016	-0.032	A5SS
LOC112047767	U1 small nuclear ribonucleoprotein 70 kDa	snRNP70K	NA	1.43e-08	0.028	A3SS
LOC112047770	zinc finger protein 568-like isoform X4	LOC112047770	NA	3.43e-05	0.206	A5SS
LOC112047793	nicotinamide riboside kinase 1	Nrk1	NA	0.00139047	-0.199	RI
LOC112047796	esterase E4-like	CG4757	NA	0	0.997	A3SS
LOC112047808	serine/threonine-protein kinase ULK3-like	Aduk	NA	0.0333574	-0.175	MXE
LOC112047811	uncharacterized protein LOC112047811	LOC112047811	NA	0.00331596	0.052	SE
LOC112047834	eukaryotic translation initiation factor 4 gamma 3-like isoform X2	Eif4g	NA	0.000252893	-0.023	SE
LOC112047844	Y-box factor homolog	yps	NA	4.57e-07	-0.092	SE
LOC112047846	ileal sodium/bile acid cotransporter-like isoform X1	CG11655	NA	0.0155102	-0.02	RI
LOC112047914	piggyBac transposable element-derived protein 4-like	PGBD4	NA	0.00377197	-0.242	SE
LOC112047918	BTB/POZ domain-containing protein 17	Tango10	NA	0.0319427	0.033	SE
LOC112047959	serine protease easter-like	SPE	eyespot_up	0.000585455	-0.043	SE
LOC112047969	probable sulfite oxidase, mitochondrial isoform X2	shop	NA	0.0229153	0.259	SE
LOC112047975	OWR53088.1 putative cuticle protein	CG12540	NA	0.00372106	0.07	SE
LOC112047984	gamma-1-syntrophin	Syn2	NA	0.0383431	-0.188	MXE
LOC112047997	protein zwilch	LOC112047997	NA	0.014485	0.04	RI
LOC112048012	caspase Dronc	CASPL2	NA	0.0270329	0.042	A5SS
LOC112048015	Transmembrane protein 65	CG17715	NA	0.0108542	-0.033	RI
LOC112048035	WD repeat-containing protein 47 isoform X3	CG2812	NA	0.000283997	0.096	SE
LOC112048047	Golgi SNAP receptor complex member 1	Gos28	NA	0.0176632	-0.143	MXE
LOC112048050	probable medium-chain specific acyl-CoA dehydrogenase, mitochondrial isoform X1	Mcad	NA	0.0236297	0.076	MXE
LOC112048068	USP6 N-terminal-like protein isoform X1	RN-tre	NA	0.00827161	0.116	SE
LOC112048070	uncharacterized protein LOC112048070 isoform X1	mwh	NA	0.000967811	-0.06	SE
LOC112048077	acylamino-acid-releasing enzyme-like isoform X1	LOC112048077	NA	0.00177377	0.054	MXE
LOC112048087	protein SON-like isoform X2	Son	NA	0.0169674	-0.265	MXE
LOC112048127	(E3-independent) E2 ubiquitin-conjugating enzyme isoform X1	CG10254	NA	4.51e-05	-0.181	A3SS
LOC112048134	eukaryotic peptide chain release factor GTP-binding subunit ERF3A isoform X1	Elf	NA	6.03e-14	-0.051	A5SS
LOC112048135	putative RNA-binding protein Luc7-like 2 isoform X2	CG7564	NA	1.72e-06	-0.069	SE
LOC112048138	uncharacterized protein LOC112048138	LOC112048138	NA	3.38e-08	0.64	A3SS
LOC112048140	uncharacterized protein LOC112048140	pst	NA	0.0023987	0.323	RI
LOC112048147	28 kDa heat- and acid-stable phosphoprotein	CG11444	NA	0.00159476	-0.015	A3SS
LOC112048149	putative homeodomain transcription factor isoform X2	phtf	NA	0.000438141	0.103	SE
LOC112048151	phosphatidylinositol N-acetylglucosaminyltransferase subunit Q	Gpi1	NA	0.00705971	-0.032	SE
LOC112048173	YLP motif-containing protein 1-like isoform X1	LOC112048173	NA	0.0109768	-0.097	SE
LOC112048176	apoptosis-stimulating of p53 protein 1 isoform X2	ASPP	NA	0.023157	0.016	A3SS
LOC112048179	CLK4-associating serine/arginine rich protein	CG6695	NA	0.00652722	0.129	A5SS
LOC112048189	myocyte-specific enhancer factor 2 isoform X1	Mef2	NA	0.0325793	0.158	A5SS
LOC112048221	high mobility group protein D-like	HmgD	NA	0.0285702	-0.303	RI
LOC112048234	trehalase-like isoform X1	Treh	NA	0.000859953	-0.113	SE
LOC112048240	tyrosine-protein phosphatase 69D	Ptp69D	eyespot_up	4.17e-08	0.18	A3SS
LOC112048265	heterogeneous nuclear ribonucleoprotein L isoform X1	sm	NA	6.35e-12	0.295	A5SS
LOC112048283	zinc finger CCCH domain-containing protein 13-like	Flacc	NA	0.00825135	0.032	A3SS
LOC112048290	eukaryotic translation initiation factor 4E-binding protein Mextli isoform X1	mxt	eyespot_up	0.0201623	0.106	A3SS
LOC112048301	uncharacterized protein C18orf19 homolog A	CG14613	NA	0.0247271	0.045	A5SS
LOC112048334	mucin-5AC-like isoform X1	CG3777	NA	0.000124528	-0.03	A5SS
LOC112048337	tetratricopeptide repeat protein 5-like	LOC112048337	NA	0.00072723	0.076	RI
LOC112048366	kinesin-like protein Klp10A isoform X2	kinesin-13	NA	4.98e-10	0.547	MXE
LOC112048379	1-phosphatidylinositol 4,5-bisphosphate phosphodiesterase isoform X2	norpA	NA	0.0433415	-0.168	MXE
LOC112048387	PR domain zinc finger protein 1 isoform X1	Blimp-1	NA	0.00175641	-0.174	A3SS
LOC112048398	myosin regulatory light chain sqh	sqh	NA	0.00228682	-0.069	A5SS
LOC112048433	FACT complex subunit spt16 isoform X1	dre4	NA	1.38e-05	0.031	SE
LOC112048434	E3 ubiquitin-protein ligase TRIM37-like	LOC112048434	NA	0.00883436	0.131	A5SS
LOC112048440	DNA repair protein RAD51 homolog 4	spn-B	NA	2.28e-06	0.539	RI
LOC112048448	rho GTPase-activating protein 21-B isoform X2	RhoGAP19D	NA	0.0338789	-0.072	MXE
LOC112048469	putative oxidoreductase GLYR1 homolog isoform X1	Ndf	NA	0.0217975	0.021	A3SS
LOC112048475	40S ribosomal protein S3	RpS3	NA	0.000346531	0.472	A5SS
LOC112048480	neurobeachin isoform X2	rg	NA	0.0261904	0.105	SE
LOC112048503	ubiquitin-conjugating enzyme E2-24 kDa isoform X1	Ubc2	NA	1.53e-10	-0.324	SE
LOC112048504	CD63 antigen-like	Tsp39D	NA	0.0122637	-0.153	RI
LOC112048517	uncharacterized protein LOC112048517 isoform X4	CG42268	NA	0.0014347	0.202	SE
LOC112048533	perilipin-4-like isoform X15	LOC112048533	eyespot_up	0.00020978	-0.474	SE
LOC112048537	myosin-11-like isoform X1	LOC112048537	NA	0.00266858	-0.184	MXE
LOC112048544	zinc finger protein Xfin-like	LOC112048544	eyespot_up	0.000315315	0.519	A5SS
LOC112048570	poly [ADP-ribose] polymerase	Parp	NA	0.00617784	-0.048	A3SS
LOC112048587	ankyrin repeat domain-containing protein 11 isoform X1	CG10984	NA	0.0380916	0.014	A3SS
LOC112048588	uncharacterized protein LOC112048588, partial	LOC112048588	NA	0.00233592	0.253	A3SS
LOC112048594	armadillo segment polarity protein isoform X1	arm	NA	5.91e-05	-0.106	A3SS
LOC112048610	transmembrane protein 242	CG11699	NA	0.0186042	0.484	SE
LOC112048621	uncharacterized protein LOC112048621 isoform X2	LOC112048621	NA	0.000239254	0.031	A5SS
LOC112048640	optomotor-blind protein isoform X5	bi	NA	1.41e-07	0.128	SE
LOC112048676	large neutral amino acids transporter small subunit 1	mnd	NA	0.000300125	0.051	A5SS
LOC112048697	rab proteins geranylgeranyltransferase component A 1	Rep	NA	0.0483251	-0.247	A3SS
LOC112048768	POU domain, class 6, transcription factor 2 isoform X1	pdm3	eyespot_up	0.0168054	-0.036	A5SS
LOC112048790	RNA-binding protein Rsf1	Rsf1	eyespot_down	0	0.044	A5SS
LOC112048804	zinc finger protein 260-like isoform X2	LOC112048804	NA	0.0101067	-0.047	SE
LOC112048821	apoptosis-resistant E3 ubiquitin protein ligase 1 isoform X1	CG4238	NA	0.0299232	-0.146	RI
LOC112048826	embryonic polarity protein dorsal isoform X1	dl	eyespot_up	0.000432311	0.231	A5SS
LOC112048847	innexin inx3	Inx3	eyespot_up	0.00497618	0.013	A3SS
LOC112048857	40S ribosomal protein S11 isoform X2	RpS11	NA	0.00214939	-0.076	A3SS
LOC112048859	serine/arginine repetitive matrix protein 1-like	CG1647	NA	0.000918446	0.02	MXE
LOC112048863	S phase cyclin A-associated protein in the endoplasmic reticulum	ssp3	NA	0.00221426	0.299	MXE
LOC112048866	nuclear pore complex protein Nup98-Nup96	Nup98-96	NA	0.00025002	-0.166	A5SS
LOC112048890	coiled-coil and C2 domain-containing protein 1-like isoform X1	l(2)gd1	NA	0.028307	-0.099	A3SS
LOC112048969	OWR41712.1 zinc finger protein 800	CG10979	NA	3.77e-05	-0.103	SE
LOC112049011	homeobox protein 2-like isoform X4	CG30460	NA	0.000205625	-0.084	A5SS
LOC112049025	Eukaryotic translation elongation factor 1 epsilon-1	LOC112049025	NA	0.0460815	0.071	A5SS
LOC112049052	nuclear RNA export factor 2-like isoform X1	LOC112049052	NA	0.00115149	0.22	SE
LOC112049061	ubiquitin carboxyl-terminal hydrolase nonstop	not	NA	2.8e-05	-0.112	SE
LOC112049074	protein cramped	crm	NA	6.45e-10	0.308	A5SS
LOC112049090	origin recognition complex subunit 6	Orc6	NA	0.0119561	-0.028	A5SS
LOC112049103	WAP, Kazal, immunoglobulin, Kunitz and NTR domain-containing protein	LOC112049103	eyespot_down	0.0197929	0.02	MXE
LOC112049107	anillin isoform X1	scra	NA	1.74e-07	0.132	A3SS
LOC112049111	disco-interacting protein 2 isoform X4	DIP2	eyespot_up	0.0111652	-0.108	MXE
LOC112049141	protein smoothened	smo	NA	0.000325882	-0.123	MXE
LOC112049142	MIT domain-containing protein 1-like	CG14985	NA	8.54e-07	-0.272	SE
LOC112049145	40S ribosomal protein S16	RpS16	NA	6.14e-06	0.013	RI
LOC112049151	#N/A	#N/A	NA	1.44e-06	0.045	A5SS
LOC112049170	protein FAM102A	CG8671	eyespot_up	0.00306289	-0.229	SE
LOC112049178	protein transport protein Sec16A isoform X4	Sec16	eyespot_up	0.00253898	-0.319	A3SS
LOC112049207	eye-specific diacylglycerol kinase isoform X1	rdgA	NA	0.0155755	-0.407	SE
LOC112049214	zinc finger protein 2 homolog isoform X1	LOC112049214	NA	0.00518598	-0.382	SE
LOC112049219	activating signal cointegrator 1 complex subunit 2	CG2701	NA	8.98e-09	0.323	MXE
LOC112049248	bifunctional coenzyme A synthase isoform X1	Ppat-Dpck	NA	0.0241285	-0.185	A5SS
LOC112049250	amino acid transporter AVT1D-like	LOC112049250	eyespot_down	0.036727	-0.088	MXE
LOC112049271	transcriptional enhancer factor TEF-1 isoform X1	sd	eyespot_up	0.00603623	0.074	MXE
LOC112049286	OWR44007.1 putative sanpodo	LOC112049286	NA	4.82e-14	-0.468	MXE
LOC112049338	nuclear factor of activated T-cells 5 isoform X2	NFAT	NA	0.00166547	0.106	A3SS
LOC112049345	laminin subunit alpha-1	wb	NA	0.00549344	0.065	A3SS
LOC112049390	rho guanine nucleotide exchange factor 7 isoform X2	rtGEF	NA	5.47e-12	0.588	MXE
LOC112049399	sorting nexin-12	Snx3	NA	7.09e-13	-0.107	SE
LOC112049404	RNA binding protein fox-1 homolog 3 isoform X2	Rbfox1	NA	0.00197614	0.107	SE
LOC112049437	60S ribosomal protein L36	RpL36	NA	0.000177475	-0.162	A3SS
LOC112049443	histone H4 transcription factor	LOC112049443	NA	0.0235459	-0.116	MXE
LOC112049491	zinc finger protein 260-like isoform X1	LOC112049491	eyespot_up	2.28e-06	0.442	RI
LOC112049503	tropomyosin-2 isoform X12	Tm1	eyespot_up	8.72e-06	-0.159	SE
LOC112049519	INO80 complex subunit C	CG12659	NA	0.000144574	-0.036	A5SS
LOC112049547	ribonuclease Z, mitochondrial isoform X1	JhI-1	NA	0.00883537	-0.092	A3SS
LOC112049548	BCL2/adenovirus E1B 19 kDa protein-interacting protein 3 isoform X2	BNIP3	NA	0.0134099	-0.119	MXE
LOC112049557	cholinephosphotransferase 1 isoform X1	bbc	NA	0.0377375	-0.147	MXE
LOC112049566	S-phase kinase-associated protein 2-like	Skp2	NA	0.0169674	0.117	MXE
LOC112049569	chitooligosaccharidolytic beta-N-acetylglucosaminidase	Hexo1	eyespot_down	0.000932157	0.205	SE
LOC112049588	zinc finger protein 91-like	CG7987	NA	0.000167733	0.269	MXE
LOC112049613	heat shock factor protein isoform X1	Hsf	NA	0.0241456	0.187	SE
LOC112049619	protein ALP1-like	LOC112049619	NA	0.0384182	0.209	A5SS
LOC112049622	metallophosphoesterase 1-like	PGAP5	NA	0.0466585	-0.044	A5SS
LOC112049626	semaphorin-1A-like	Sema1a	NA	0.000676915	-0.015	A3SS
LOC112049660	transmembrane and ubiquitin-like domain-containing protein 1 isoform X1	LOC112049660	NA	0.00131497	0.086	A5SS
LOC112049668	UPF0160 protein MYG1, mitochondrial isoform X2	CG11980	NA	0.0252459	0.019	A5SS
LOC112049687	protein asunder	asun	NA	0.0424337	-0.126	A3SS
LOC112049701	60S ribosomal protein L15	RpL15	NA	0.00362215	-0.222	A3SS
LOC112049703	uncharacterized LOC106121242	l(1)G0469	NA	0.0497015	0.028	A3SS
LOC112049718	nucleobindin-2 isoform X1	NUCB1	NA	2.57e-06	0.02	MXE
LOC112049719	chorion b-ZIP transcription factor	LOC112049719	NA	1.42e-06	0.142	RI
LOC112049759	coronin-2B-like isoform X1	coro	NA	2.57e-06	-0.254	MXE
LOC112049762	sushi, von Willebrand factor type A, EGF and pentraxin domain-containing protein 1 isoform X1	uif	eyespot_up	1.26e-08	0.12	SE
LOC112049790	UV radiation resistance-associated gene protein	Uvrag	NA	0.0285702	0.217	RI
LOC112049794	dual specificity protein kinase lkh1 isoform X1	Doa	NA	0.0400839	0.013	A3SS
LOC112049828	probable cytochrome P450 49a1	Cyp12e1	NA	0.000104546	-0.358	MXE
LOC112049842	diamine acetyltransferase 2-like	CG4210	NA	0.00660076	0.354	RI
LOC112049870	AN1-type zinc finger protein 6 isoform X2	CG45050	NA	0	0.316	SE
LOC112049893	lethal(2) giant larvae protein isoform X1	l(2)gl	NA	1.1e-08	-0.449	A3SS
LOC112049925	ubiquitin-conjugating enzyme E2 G1	CG40045	NA	0.000157557	0.063	SE
LOC112049949	myotubularin-related protein 4 isoform X1	CG3632	NA	8.61e-05	-0.248	A5SS
LOC112049969	protein tramtrack, beta isoform isoform X28	mod(mdg4)	NA	0.044271	-0.317	SE
LOC112049993	DNA replication ATP-dependent helicase/nuclease DNA2 isoform X1	CG2990	NA	0.000245021	-0.421	A5SS
LOC112050001	ATP-dependent RNA helicase Ddx1	Ddx1	NA	0.00894655	0.042	A5SS
LOC112050003	probable 18S rRNA (guanine-N(7))-methyltransferase	CG10903	NA	8.53e-05	-0.038	RI
LOC112050024	nascent polypeptide-associated complex subunit alpha	Nacalpha	NA	6.54e-11	0.432	RI
LOC112050044	eukaryotic initiation factor 4A	eIF-4a	NA	0	0.164	A5SS
LOC112050047	activating signal cointegrator 1 complex subunit 1	LOC112050047	NA	1.6e-06	-0.354	RI
LOC112050069	angiotensin-converting enzyme-like	Ance-3	NA	2.88e-11	0.13	A3SS
LOC112050084	aldo-keto reductase AKR2E4-like	Akr1B	NA	0.00649997	-0.324	A5SS
LOC112050109	probable chitinase 10	Cht3	eyespot_down	0.000761187	0.556	A5SS
LOC112050143	UPF0528 protein CG10038	FAM172A	NA	0.0262789	-0.144	RI
LOC112050193	unconventional myosin-IXa-like isoform X1	Myo9	NA	0	-0.852	A5SS
LOC112050198	glycogenin-2-like isoform X6	Gyg	eyespot_down	0.00595291	-0.068	A5SS
LOC112050199	uncharacterized protein LOC112050199 isoform X1	LOC112050199	NA	8.55e-06	-0.346	A3SS
LOC112050200	nucleoporin NUP188 homolog	Nup188	NA	8.15e-06	0.086	A3SS
LOC112050209	double-stranded RNA-binding protein Staufen homolog 2 isoform X1	stau	NA	0.000397998	-0.031	SE
LOC112050218	troponin T, skeletal muscle isoform X2	up	NA	0.00412155	0.61	A5SS
LOC112050231	uncharacterized protein LOC112050231 isoform X3	LOC112050231	NA	4.34e-09	-0.33	SE
LOC112050252	probable ATP-dependent RNA helicase DDX27	Rs1	NA	0.0215935	0.104	A3SS
LOC112050253	snRNA-activating protein complex subunit 1-like isoform X1	LOC112050253	NA	0.00299214	-0.181	A3SS
LOC112050295	nucleolar protein 12	sqd	NA	6.03e-14	-0.16	A5SS
LOC112050343	ankyrin repeat domain-containing protein 17	mask	eyespot_up	0.000115294	0.199	SE
LOC112050345	alpha-2-macroglobulin receptor-associated protein isoform X1	CG8507	NA	3.88e-06	-0.066	A5SS
LOC112050351	programmed cell death 6-interacting protein	ALiX	NA	0.0178564	0.336	A5SS
LOC112050367	protein grindelwald	LOC112050367	NA	0	-0.076	SE
LOC112050384	Splicing factor 1	SF1	NA	0	0.191	A3SS
LOC112050417	RNA-binding protein squid isoform X1	sqd	NA	8.82e-07	0.64	A5SS
LOC112050425	probable E3 ubiquitin-protein ligase HERC2	HERC2	eyespot_up	1.77e-05	-0.241	A5SS
LOC112050431	microprocessor complex subunit DGCR8	pasha	NA	0.000147336	-0.141	SE
LOC112050490	RNA polymerase II-associated protein 3-like isoform X1	spag	NA	0.000539747	-0.096	MXE
LOC112050499	luc7-like protein 3	CG3198	NA	1.6e-05	-0.061	RI
LOC112050534	serine/threonine-protein kinase D1	PKD	NA	0.00943713	-0.029	SE
LOC112050538	heterogeneous nuclear ribonucleoprotein H-like	glo	NA	0.00267613	0.061	A5SS
LOC112050556	protogenin A-like	SPEG	NA	0.00540334	-0.068	A3SS
LOC112050585	protein app1-like	LOC112050585	NA	6.56e-13	-0.022	A3SS
LOC112050604	#N/A	#N/A	NA	0	-0.122	SE
LOC112050612	leucine-rich repeat protein 1	Lrr47	NA	2.18e-05	-0.19	A5SS
LOC112050648	ATPase family AAA domain-containing protein 1-like isoform X1	nmd	NA	0.000440221	-0.215	A3SS
LOC112050670	succinate--CoA ligase [ADP/GDP-forming] subunit alpha, mitochondrial isoform X1	Scsalpha	NA	0.0012304	0.022	A3SS
LOC112050676	irregular chiasm C-roughest protein-like	rst	NA	0.0341676	-0.149	MXE
LOC112050679	ras GTPase-activating protein-binding protein 2	rin	NA	0.000190556	0.113	A3SS
LOC112050705	arginine/serine-rich coiled-coil protein 2 isoform X1	CG6340	NA	0.00313304	0.115	SE
LOC112050715	cell division control protein 45 homolog	CDC45L	NA	0.0209792	0.049	SE
LOC112050729	two pore calcium channel protein 1-like isoform X3	LOC112050729	NA	0.00010533	-0.403	SE
LOC112050737	protein strawberry notch isoform X1	sno	NA	0.00462108	-0.373	SE
LOC112050770	malate synthase, glyoxysomal-like	LOC112050770	NA	0.000280355	-0.29	RI
LOC112050771	ankyrin repeat and LEM domain-containing protein 2	WDR18	NA	1.27e-05	0.14	A5SS
LOC112050776	malignant T-cell-amplified sequence 1 homolog	MCTS1	NA	0.0225219	0.064	SE
LOC112050796	transcription factor 25	Nulp1	NA	0.0425617	-0.12	MXE
LOC112050798	interleukin enhancer-binding factor 2 homolog	CG5641	NA	0.0196207	-0.014	A5SS
LOC112050816	histone H2A, sperm-like	His2A:CG31618	NA	0.000378729	-0.491	RI
LOC112050825	complex III assembly factor LYRM7	CG34150	NA	0.003128	-0.116	A5SS
LOC112050846	glyoxylate reductase/hydroxypyruvate reductase-like	CG9331	NA	2.73e-08	-0.192	MXE
LOC112050878	voltage-dependent L-type calcium channel subunit beta-4 isoform X5	Ca-beta	NA	0.00172915	-0.304	MXE
LOC112050883	mediator of RNA polymerase II transcription subunit 13	skd	eyespot_up	0.000366586	-0.069	SE
LOC112050895	neurofilament heavy polypeptide-like isoform X2	LOC112050895	NA	1.44e-08	-0.149	A3SS
LOC112050902	splicing factor, arginine/serine-rich 15 isoform X1	CG4266	NA	0.000291845	-0.346	A3SS
LOC112050969	14 kDa phosphohistidine phosphatase-like	janA	NA	1.22e-05	0.096	SE
LOC112050976	cytoplasmic dynein 1 intermediate chain isoform X8	Dic	NA	0.00154516	0.091	A3SS
LOC112051008	THAP domain-containing protein 5-like isoform X3	LOC112051008	NA	0.0408787	0.444	MXE
LOC112051025	protein limb expression 1 homolog isoform X1	lft	NA	0.000425044	-0.021	A5SS
LOC112051027	lymphokine-activated killer T-cell-originated protein kinase	CG8173	NA	0.0314712	0.016	A3SS
LOC112051088	homeodomain-interacting protein kinase 2-like isoform X1	hipk	NA	0.0108291	0.035	A5SS
LOC112051132	eukaryotic translation initiation factor 3 subunit A	eIF3-S10	NA	0	-0.618	MXE
LOC112051133	OWR52858.1 adenylate cyclase	CG14434	NA	7.64e-08	-0.378	SE
LOC112051137	putative U5 small nuclear ribonucleoprotein 200 kDa helicase	l(3)72Ab	NA	7.78e-12	-0.119	A5SS
LOC112051144	importin subunit alpha-1-like	alphaKap2	NA	0.0160856	-0.128	A3SS
LOC112051151	beta-1,3-glucosyltransferase isoform X2	LOC112051151	NA	0.0118533	0.126	SE
LOC112051191	calpain-A-like isoform X4	CalpA	NA	0.0258694	-0.071	SE
LOC112051195	AOQ11504.1 CG42497-RA	CG42497	NA	0.0287269	0.043	A5SS
LOC112051202	uncharacterized protein DDB_G0290587-like	LOC112051202	NA	0.00476019	-0.049	A5SS
LOC112051215	desumoylating isopeptidase 2 isoform X1	CG7222	NA	1.66e-07	0.099	SE
LOC112051233	UDP-glucose 4-epimerase isoform X1	Gale	NA	0.0488711	0.203	SE
LOC112051236	40S ribosomal protein S7	RpS7	NA	8.95e-12	0.039	A3SS
LOC112051272	survival of motor neuron-related-splicing factor 30	CG17454	NA	0.00321577	0.024	A3SS
LOC112051277	fibrillin-1-like isoform X1	CG31999	NA	0.00194661	-0.266	A5SS
LOC112051279	zinc finger RNA-binding protein isoform X1	Zn72D	NA	0.0457448	0.157	A3SS
LOC112051285	dystrophin-like isoform X1	Dys	NA	0.0102988	0.016	SE
LOC112051307	sortilin-related receptor isoform X1	LRP1	NA	0.0387689	0.082	MXE
LOC112051313	C-terminal-binding protein	CtBP	NA	0.00717986	0.049	SE
LOC112051314	proclotting enzyme	CLIPD2	NA	0.00261432	-0.113	SE
LOC112051327	lysine-specific demethylase 3B	JHDM2	eyespot_up	3.19e-06	0.031	SE
LOC112051355	ATP-dependent RNA helicase dbp2-like isoform X2	CG10077	NA	0.000111656	-0.398	MXE
LOC112051357	cleavage and polyadenylation specificity factor subunit CG7185 isoform X2	Cpsf6	NA	0	-0.369	SE
LOC112051364	#N/A	#N/A	NA	0	0.254	RI
LOC112051371	dynein heavy chain, cytoplasmic isoform X1	Dhc64C	NA	0.00833469	0.067	MXE
LOC112051380	phosphatidate phosphatase LPIN3 isoform X1	Lpin	NA	0.0373585	-0.308	SE
LOC112051386	14-3-3 protein zeta isoform X2	14-3-3zeta	NA	0.0104523	-0.345	MXE
LOC112051387	ATP-binding cassette sub-family D member 2	ABCD	NA	0.000585455	-0.365	SE
LOC112051391	RWD domain-containing protein 4	CG10343	NA	0.0331167	-0.029	RI
LOC112051407	uncharacterized protein LOC112051407 isoform X1	LOC112051407	NA	0.00156631	0.527	A3SS
LOC112051409	dual specificity protein phosphatase MPK-4-like	MKP-4	NA	2.21e-09	-0.398	MXE
LOC112051410	nose resistant to fluoxetine protein 6-like	CG32645	NA	5.65e-12	0.89	MXE
LOC112051425	NAD(P) transhydrogenase, mitochondrial-like	LOC112051425	NA	4.01e-09	0.259	SE
LOC112051428	flap endonuclease GEN	Gen	NA	0.0368936	-0.033	SE
LOC112051433	extended synaptotagmin-2 isoform X1	Esyt2	NA	0.0165406	0.205	A5SS
LOC112051453	60S ribosomal protein L38	RpL38	NA	5.27e-10	-0.111	RI
LOC112051454	28S ribosomal protein S33, mitochondrial	mRpS33	NA	0.00801504	0.06	SE
LOC112051461	regulatory-associated protein of mTOR	raptor	NA	0.0119687	0.075	RI
LOC112051462	tuberin	TSC2	NA	0.00629824	-0.022	A3SS
LOC112051465	protein singed	sn	eyespot_down	0	-0.434	MXE
LOC112051468	dynamin-1-like protein isoform X3	Drp1	NA	0.018826	0.102	SE
LOC112051501	splicing factor U2AF 50 kDa subunit	U2af50	NA	0.00073391	-0.08	A5SS
LOC112051516	tyrosine-protein kinase Src64B isoform X1	Src64B	NA	0.0111764	-0.031	SE
LOC112051523	heterogeneous nuclear ribonucleoprotein R isoform X1	Syp	NA	0.000653166	-0.514	MXE
LOC112051546	clathrin heavy chain	Chc	NA	0	-0.078	SE
LOC112051554	Fanconi anemia group J protein homolog isoform X1	CG4078	NA	0.00330052	-0.354	MXE
LOC112051576	translin	trsn	NA	0.0183755	0.038	A5SS
LOC112051577	translin	trsn	NA	0.000115294	0.031	SE
LOC112051626	homeobox protein cut isoform X1	ct	NA	0.00710859	0.183	SE
LOC112051627	ubiquitin carboxyl-terminal hydrolase 32	Usp32	NA	0.00758818	0.196	A3SS
LOC112051638	heterogeneous nuclear ribonucleoprotein U-like protein 1	CG30122	NA	0.0065386	-0.041	SE
LOC112051648	gametogenetin isoform X1	Msr-110	NA	0.000124401	-0.054	A3SS
LOC112051663	Activating transcription factor of chaperone	crc	eyespot_up	0.00322277	-0.079	A5SS
LOC112051672	poly(rC)-binding protein 3 isoform X1	mub	NA	1.5e-06	-0.041	SE
LOC112051684	bromodomain adjacent to zinc finger domain protein 2B-like	tou	eyespot_up	1.31e-05	0.187	SE
LOC112051691	dual oxidase maturation factor 1	mol	eyespot_up	0.000518938	-0.216	MXE
LOC112051694	actin cytoskeleton-regulatory complex protein pan1 isoform X1	Chro	NA	0.00102265	-0.023	A5SS
LOC112051702	ADP-ribose pyrophosphatase, mitochondrial	CG4098	NA	0.0211719	0.064	RI
LOC112051708	KPI95574.1 Metabotropic glutamate receptor 3	CG32447	NA	0.00132532	0.035	SE
LOC112051719	uncharacterized protein LOC112051719 isoform X2	CG6040	NA	0.000764341	-0.104	A3SS
LOC112051744	SPARC-related modular calcium-binding protein 1 isoform X1	magu	NA	0.00412543	0.192	SE
LOC112051756	talin-1-like isoform X1	Vinc	NA	0.000681497	-0.406	MXE
LOC112051763	calcineurin subunit B type 2	CanB2	NA	1.48e-05	0.031	SE
LOC112051765	elongation factor 1-gamma	Ef1gamma	NA	1.06e-12	0.5	A5SS
LOC112051822	G protein-coupled receptor kinase 1 isoform X2	Gprk1	NA	0.0184886	-0.037	RI
LOC112051828	uncharacterized protein LOC112051828 isoform X1	LOC112051828	NA	0.0215935	0.295	A3SS
LOC112051839	60S ribosomal protein L34-like	RpL34	NA	3.65e-08	-0.016	RI
LOC112051862	probable phospholipid-transporting ATPase IM isoform X2	ATP8B	eyespot_up	0.00101527	0.11	SE
LOC112051879	patronin isoform X7	Patronin	NA	0.000128572	-0.206	SE
LOC112051888	zinc finger protein 184-like isoform X1	LOC112051888	NA	0.000106337	0.271	RI
LOC112051946	zinc finger protein 92-like isoform X1	LOC112051946	NA	4.95e-05	0.206	A5SS
LOC112051951	N-alpha-acetyltransferase 10	vnc	NA	1.81e-06	0.184	A5SS
LOC112051963	neurofibromin isoform X1	Nf1	NA	0.0148009	-0.383	A5SS
LOC112051964	regulator of microtubule dynamics protein 1	LOC112051964	NA	0.00125742	0.237	A3SS
LOC112051967	nitrilase and fragile histidine triad fusion protein NitFhit isoform X1	NitFhit	NA	0.000440221	-0.38	A3SS
LOC112051969	histone-lysine N-methyltransferase eggless isoform X2	egg	NA	0.0151229	-0.185	MXE
LOC112051972	inducible metalloproteinase inhibitor protein-like	LOC112051972	NA	0.00181866	-0.26	SE
LOC112051973	CAD protein isoform X2	CAD	NA	3.81e-07	0.135	A5SS
LOC112052001	Cell surface glycoprotein 1	nahoda	NA	0.000339079	-0.201	MXE
LOC112052043	pre-mRNA-splicing factor 38A-like isoform X3	LOC112052043	NA	6.29e-06	-0.104	A5SS
LOC112052048	uncharacterized protein LOC112052048	CG8180	NA	6.65e-05	0.184	MXE
LOC112052049	neurogenic locus Notch protein isoform X1	N	NA	0.0379695	0.041	A3SS
LOC112052079	SUMO-conjugating enzyme UBC9-A	lwr	NA	0.000151394	-0.029	A3SS
LOC112052089	probable RNA helicase armi	armi	NA	0.0019513	-0.087	SE
LOC112052118	uncharacterized protein LOC112052118	LOC112052118	NA	0.00180928	0.034	SE
LOC112052126	DNA topoisomerase 2	Top2	NA	8.45e-06	-0.055	A3SS
LOC112052141	inositol hexakisphosphate and diphosphoinositol-pentakisphosphate kinase isoform X1	l(1)G0196	NA	2.75e-11	-0.231	SE
LOC112052165	uncharacterized protein LOC112052165 isoform X1	LOC112052165	NA	0.0398891	0.247	SE
LOC112052166	protein SMG5	LOC112052166	NA	0.00108376	0.148	A3SS
LOC112052180	46 kDa FK506-binding nuclear protein	FK506-bp1	NA	1.92e-11	0.049	A5SS
LOC112052225	alpha-actinin, sarcomeric isoform X1	Actn	eyespot_up	6.39e-06	0.052	MXE
LOC112052245	DNA repair protein complementing XP-G cells homolog	mus201	NA	0.0183384	-0.136	RI
LOC112052274	ubiquitin carboxyl-terminal hydrolase 7 isoform X3	Usp7	NA	0.00290889	-0.158	A3SS
LOC112052289	erlin-2-like	LOC112052289	NA	0.00290253	0.129	A3SS
LOC112052325	transcription initiation factor TFIID subunit 1 isoform X1	Taf1	NA	8.82e-07	-0.104	A5SS
LOC112052337	zinc finger and BTB domain-containing protein 45-like	LOC112052337	NA	0.0261648	0.128	SE
LOC112052347	histone acetyltransferase Tip60 isoform X2	Tip60	NA	0.0161076	-0.203	MXE
LOC112052373	serine/threonine-protein kinase tousled-like 2 isoform X2	tlk	NA	0.0184408	-0.096	SE
LOC112052388	piggyBac transposable element-derived protein 4-like	PGBD4	NA	0	0.833	SE
LOC112052395	proteasome subunit beta type-5	Prosbeta5	NA	0.0271882	-0.292	MXE
LOC112052396	rhodanese domain-containing protein CG4456-like isoform X1	Hsp67Bb	NA	0.0146529	0.29	MXE
LOC112052397	nucleosome-remodeling factor subunit NURF301	E(bx)	eyespot_up	0.000412396	0.032	A3SS
LOC112052399	60S ribosomal protein L7	RpL7	NA	2.42e-10	-0.011	A3SS
LOC112052404	40S ribosomal protein S12	RpS12	NA	0.000417582	0.024	RI
LOC112052436	PR domain zinc finger protein 5-like isoform X2	ZBTB48	NA	7.23e-05	-0.489	A5SS
LOC112052437	F-box only protein 28 isoform X1	pall	NA	5.98e-07	-0.17	SE
LOC112052453	40S ribosomal protein S6	RpS6	NA	4.17e-08	0.086	A3SS
LOC112052460	LIM domain only protein 3-like	Bx	eyespot_up	3.06e-10	0.251	SE
LOC112052466	uncharacterized protein LOC112052466 isoform X3	LOC112052466	NA	0.00931322	-0.064	SE
LOC112052479	nuclear pore complex protein Nup93-like	Nup93-1	NA	0.0114387	0.087	MXE
LOC112052504	sequestosome-1-like isoform X2	LOC112052504	NA	0.0463419	-0.097	A3SS
LOC112052559	uncharacterized protein LOC112052559	sano	eyespot_up	3.28e-05	-0.105	SE
LOC112052566	tetratricopeptide repeat protein 14 homolog isoform X1	CG6621	NA	0.00072075	-0.098	RI
LOC112052567	uncharacterized protein LOC112052567	LOC112052567	NA	1.18e-05	-0.467	A3SS
LOC112052571	collagen alpha chain CG42342 isoform X1	CG42342	NA	0.000364148	-0.093	MXE
LOC112052576	uncharacterized protein LOC112052576	east	NA	0.00193459	-0.051	A5SS
LOC112052587	kinesin light chain isoform X1	Klc	NA	0.000181556	0.412	A5SS
LOC112052591	mucin-5AC-like isoform X1	CG17211	eyespot_up	0.00314304	-0.315	RI
LOC112052594	ester hydrolase C11orf54 homolog isoform X1	CG9119	NA	0.0176905	-0.035	A5SS
LOC112052601	Kielin/chordin-like protein	CG31869	NA	0.00184194	-0.427	SE
LOC112052608	uncharacterized protein LOC112052608	dpy	NA	0	0.115	MXE
LOC112052623	DNA primase small subunit	DNApol-alpha50	NA	0.00544369	0.063	SE
LOC112052627	trafficking kinesin-binding protein milt isoform X2	milt	NA	0.00450987	-0.094	SE
LOC112052647	UPF0505 protein C16orf62 isoform X1	CG8202	NA	0.0150235	-0.239	MXE
LOC112052655	protein D2-like isoform X1	CG6180	NA	0.0241632	0.092	A3SS
LOC112052674	splicing factor 3B subunit 1	Sf3b1	NA	3.4e-06	-0.115	A3SS
LOC112052714	protein RER1	CG11857	NA	0.00375213	-0.031	SE
LOC112052742	RNA polymerase II subunit A C-terminal domain phosphatase	Fcp1	NA	0.0152098	-0.086	A3SS
LOC112052747	TOX high mobility group box family member 3-like isoform X1	CG12104	NA	0.00162124	-0.121	SE
LOC112052748	leukotriene A-4 hydrolase isoform X2	CG10602	eyespot_down	0.000426053	-0.055	SE
LOC112052775	DET1- and DDB1-associated protein 1	CG31855	NA	0.00541079	-0.034	A3SS
LOC112052777	versican core protein	tnc	eyespot_down	0.0325313	-0.01	A5SS
LOC112052834	zinc finger protein 260-like isoform X2	LOC112052834	NA	0.00240053	-0.053	SE
LOC112052839	ankyrin repeat domain-containing protein 11 isoform X1	CG10984	NA	0.00692682	0.249	RI
LOC112052849	A disintegrin and metalloproteinase with thrombospondin motifs 3-like	LOC112052849	eyespot_up	0.0189897	0.009	SE
LOC112052867	uncharacterized protein LOC112052867 isoform X1	CG6398	NA	1.62e-06	0.163	MXE
LOC112052870	centromere-associated protein E-like isoform X1	mud	NA	0	0.408	MXE
LOC112052880	GON-4-like protein isoform X2	mute	NA	3.34e-13	-0.447	MXE
LOC112052932	tRNA-dihydrouridine(16/17) synthase [NAD(P)(+)]-like	CG3645	NA	0.0426296	0.092	A5SS
LOC112052979	protein ST7 homolog	CG3634	NA	0.00922627	0.071	A3SS
LOC112052982	V-type proton ATPase subunit F	Vha14-1	NA	0.00418389	0.031	SE
LOC112052988	RNA-binding protein cabeza-like isoform X1	caz	NA	0.0127863	0.095	A5SS
LOC112053022	sulfhydryl oxidase 1-like isoform X1	Qsox1	NA	0.0269405	-0.271	A5SS
LOC112053034	DNA excision repair protein ERCC-1	Ercc1	NA	0.000454675	-0.149	SE
LOC112053060	protein FAM160B1-like isoform X1	LOC112053060	NA	0.0119014	0.189	SE
LOC112053074	Phosphatidylinositol 4-kinase type 2-beta	Pi4KIIalpha	NA	0.0329047	-0.02	RI
LOC112053080	A-kinase anchor protein 17A isoform X1	Xe7	NA	1.68e-05	-0.051	A3SS
LOC112053123	inositol-trisphosphate 3-kinase homolog isoform X3	IP3K1	NA	2.32e-05	-0.208	SE
LOC112053154	rotatin-like	LOC112053154	NA	0.0452574	0.172	MXE
LOC112053155	cytospin-A-like isoform X2	CG13366	NA	2.31e-06	0.189	A5SS
LOC112053160	protein suppressor of white apricot isoform X1	su(w[a])	NA	0.000881997	-0.08	SE
LOC112053170	protein daughterless isoform X1	da	eyespot_up	0	0.673	MXE
LOC112053171	DAZ-associated protein 2-like isoform X2	LOC112053171	NA	0.0379695	0.052	A3SS
LOC112053199	partitioning defective 3 homolog isoform X1	baz	NA	0.00584334	-0.275	A5SS
LOC112053211	ectopic P granules protein 5 homolog	LOC112053211	NA	0.00584978	0.118	RI
LOC112053231	uncharacterized protein LOC112053231 isoform X1	LOC112053231	NA	0.00863921	-0.157	RI
LOC112053236	RNA-binding protein 42	CG2931	NA	0.0119536	-0.035	A5SS
LOC112053265	CBH09262.1 HM00021	LOC112053265	NA	0.0216528	0.211	SE
LOC112053274	CTL-like protein 2 isoform X1	Ctl2	NA	0.0216528	0.302	SE
LOC112053282	cAMP-dependent protein kinase type II regulatory subunit	Pka-R2	NA	0.0152523	0.234	A5SS
LOC112053291	uncharacterized protein LOC112053291 isoform X3	l(1)G0193	NA	9.7e-09	-0.172	MXE
LOC112053300	lanC-like protein 2	LOC112053300	NA	0	-0.774	A3SS
LOC112053302	putative ATPase N2B	CG8520	NA	0.000482425	-0.146	SE
LOC112053308	cadherin-87A-like isoform X1	Cad87A	NA	0	-0.917	A3SS
LOC112053324	zinc finger protein 330 homolog	Noa36	NA	0	0.892	MXE
LOC112053327	glucosamine-6-phosphate isomerase isoform X1	Oscillin	NA	0.00609189	-0.1	SE
LOC112053333	tRNA:m(4)X modification enzyme TRM13 homolog isoform X1	CG18048	NA	0.026584	0.235	RI
LOC112053348	tRNA-dihydrouridine(20) synthase [NAD(P)+]-like	CG1434	NA	0.000412786	0.051	RI
LOC112053364	katanin p80 WD40 repeat-containing subunit B1 isoform X1	KATNB1	NA	0.000379039	-0.174	A5SS
LOC112053371	solute carrier family 25 member 38-A-like isoform X1	CG1907	NA	0.000329564	-0.248	A5SS
LOC112053375	A-kinase anchor protein 10, mitochondrial	pkaap	NA	1.66e-07	-0.271	A3SS
LOC112053386	protein CIP2A homolog	CG12702	NA	0.00248029	-0.044	A3SS
LOC112053424	zinc finger and BTB domain-containing protein 18-like	LOC112053424	NA	0.0144596	0.178	MXE
LOC112053443	proteoglycan 4-like	CG13676	NA	7.3e-08	-0.5	A3SS
LOC112053444	jmjC domain-containing histone demethylation protein 1 isoform X1	Kdm2	NA	0.000473433	0.099	A3SS
LOC112053485	calumenin-B	scf	NA	0.0444416	0.13	A5SS
LOC112053517	RING-box protein 1A	Roc1a	NA	4.28e-07	-0.014	RI
LOC112053525	cytoplasmic dynein 2 heavy chain 1	btv	eyespot_down	2.4e-07	0.293	A5SS
LOC112053562	bifunctional purine biosynthesis protein PURH	CG11089	NA	0.00249613	0.242	A5SS
LOC112053574	protein FAM214A isoform X1	CG9005	NA	9.89e-05	0.342	MXE
LOC112053596	protein lingerer	lig	NA	5.68e-07	-0.485	A5SS
LOC112053614	ATP-dependent zinc metalloprotease YME1 homolog isoform X1	YME1L	NA	6.08e-07	-0.151	A5SS
LOC112053642	THO complex subunit 2	tho2	NA	0.0235306	-0.05	RI
LOC112053646	protein nubbin-like isoform X2	pdm2	NA	2.67e-05	0.042	MXE
LOC112053679	gamma-tubulin complex component 3 homolog	Grip91	NA	0.0143951	-0.081	SE
LOC112053680	SH3 domain-containing RING finger protein 3 isoform X1	POSH	NA	4.52e-09	0.089	A3SS
LOC112053692	zinc finger protein 260-like isoform X2	LOC112053692	eyespot_up	1.74e-06	0.15	MXE
LOC112053698	deoxycytidylate deaminase	CG6951	NA	6.19e-10	-0.186	RI
LOC112053732	major facilitator superfamily domain-containing protein 12-like	LOC112053732	NA	0.000226128	-0.536	A3SS
LOC112053737	sodium/hydrogen exchanger 7 isoform X1	Nhe3	NA	0.0419599	0.166	SE
LOC112053742	aspartyl/asparaginyl beta-hydroxylase isoform X1	Asph	eyespot_up	0.00915866	0.285	SE
LOC112053743	metallo-beta-lactamase domain-containing protein 1	CG9117	NA	9.77e-08	-0.55	SE
LOC112053753	GRB10-interacting GYF protein 2 isoform X1	Gyf	NA	0.000346792	0.206	A3SS
LOC112053755	caskin-2 isoform X1	ckn	NA	1.26e-05	0.069	A5SS
LOC112053764	RE1-silencing transcription factor-like isoform X3	pita	NA	0.00995384	-0.023	A5SS
LOC112053798	INO80 complex subunit E	CG18004	NA	0.0372684	-0.164	A5SS
LOC112053800	prominin-like protein	LOC112053800	NA	0	-0.096	A5SS
LOC112053860	F-box/LRR-repeat protein 7	Fbxl7	NA	0.00449109	0.205	A3SS
LOC112053871	receptor-type guanylate cyclase Gyc76C-like isoform X1	CG42637	NA	0.0080198	-0.128	SE
LOC112053874	ribonuclease P protein subunit p25-like protein	Rpp25	NA	1.64e-07	-0.137	RI
LOC112053886	titin isoform X4	CG34417	eyespot_up	2.88e-08	-0.039	SE
LOC112053895	double-stranded RNA-specific editase 1-like isoform X3	DIP1	NA	0.00049301	-0.286	A3SS
LOC112053897	protein deltex	dx	NA	0.0121006	0.227	A3SS
LOC112053898	AP-1 complex subunit gamma-1 isoform X6	AP-1gamma	NA	0.000985151	-0.147	A3SS
LOC112053903	dystrophin, isoforms A/C/F/G/H-like	Dys	NA	0.000920071	-0.13	A5SS
LOC112053917	serine/threonine-protein kinase PAK mbt	mbt	NA	2.04e-05	-0.095	MXE
LOC112053935	97 kDa heat shock protein isoform X2	Hsc70Cb	NA	0.00775533	-0.414	MXE
LOC112053936	UDP-N-acetylglucosamine transporter isoform X1	Csat	NA	0.00178787	0.157	A3SS
LOC112053945	probable transaldolase	Tal	NA	2.28e-06	-0.053	RI
LOC112053997	DNA topoisomerase 2-like	LOC112053997	NA	0.000168956	0.131	A5SS
LOC112054017	speckle-type POZ protein isoform X1	rdx	NA	0.0190325	-0.08	MXE
LOC112054018	origin recognition complex subunit 2	Orc2	NA	1.72e-05	-0.174	A5SS
LOC112054036	leucine-rich repeat protein 1	LOC112054036	NA	2.96e-08	-0.329	SE
LOC112054077	serine/arginine repetitive matrix protein 1-like isoform X1	LOC112054077	NA	0	-0.351	SE
LOC112054126	lissencephaly-1 homolog	Lis-1	NA	0.000484283	0.079	MXE
LOC112054133	multidrug resistance protein 1A-like	Mdr50	NA	0.00461507	0.15	MXE
LOC112054138	proton channel OtopLc isoform X1	OtopLa	NA	0.0430211	-0.08	A3SS
LOC112054150	DENN domain-containing protein Crag	Crag	eyespot_down	0	-0.763	MXE
LOC112054151	U3 small nucleolar RNA-associated protein 15 homolog	CG3071	NA	8.66e-05	-0.045	SE
LOC112054182	probable ATP-dependent RNA helicase Dbp73D	Dbp73D	NA	0.000162873	0.043	SE
LOC112054216	G1/S-specific cyclin-E	CycE	NA	7.53e-07	0.132	A5SS
LOC112054217	proline-rich protein PRCC	CG17249	NA	0.0137518	0.083	RI
LOC112054223	COP9 signalosome complex subunit 2	alien	NA	0.00609578	-0.25	A3SS
LOC112054224	neuroblastoma-amplified sequence-like	LOC112054224	NA	9.85e-12	0.341	SE
LOC112054227	28S ribosomal protein S29, mitochondrial	mRpS29	NA	0.0107409	-0.345	A3SS
LOC112054232	structural maintenance of chromosomes protein 6	jnj	NA	0.0114859	-0.051	SE
LOC112054235	Tubulin gamma-1 chain	TUBG1	NA	0.0126545	-0.029	MXE
LOC112054240	furin-like protease 1 isoform X1	Fur1	NA	0.0408135	0.24	MXE
LOC112054241	fibulin-2-like isoform X1	CG31999	NA	0.044271	0.027	SE
LOC112054260	uncharacterized protein LOC112054260	pxb	NA	0.0144476	-0.17	A5SS
LOC112054267	C-factor isoform X2	sni	NA	0.0183572	0.053	SE
LOC112054272	60S ribosomal protein L10	RpL10	NA	4.21e-09	-0.024	RI
LOC112054293	60S ribosomal protein L3	RpL3	NA	2.74e-06	0.496	RI
LOC112054297	protein slowmo	slmo	NA	0.0142097	0.021	A5SS
LOC112054313	tight junction protein ZO-1 isoform X1	pyd	NA	0.000343126	-0.043	A3SS
LOC112054339	pleckstrin homology domain-containing family A member 7 isoform X4	kmr	NA	0.0283962	-0.024	SE
LOC112054350	tenascin-like isoform X1	LOC112054350	eyespot_up	0.00591903	-0.586	SE
LOC112054363	dedicator of cytokinesis protein 1	mbc	NA	0.0295457	-0.06	SE
LOC112054387	Leucine-rich repeat-containing protein 68	CG31635	NA	0.00488499	0.367	A3SS
LOC112054391	uncharacterized protein LOC112054391	LOC112054391	eyespot_up	0.0225823	-0.281	SE
LOC112054394	serine protease snake-like	snk	eyespot_down	0.00434334	-0.164	MXE
LOC112054403	uncharacterized protein LOC112054403	LOC112054403	NA	0.0050064	-0.016	SE
LOC112054414	methyltransferase-like protein 25	CG33964	NA	3.09e-05	0.261	SE
LOC112054431	zinc finger protein 260-like isoform X2	LOC112054431	NA	0.00226165	0.308	MXE
LOC112054440	glycerol-3-phosphate dehydrogenase, mitochondrial isoform X2	Gpo1	NA	1.31e-06	-0.056	MXE
LOC112054475	protein sel-1 homolog 1 isoform X1	Hrd3	NA	3.48e-07	-0.208	A3SS
LOC112054484	arginine kinase isoform X1	Argk	eyespot_down	0.00128005	-0.019	A3SS
LOC112054510	wolframin isoform X1	wfs1	NA	0.0011699	0.047	A5SS
LOC112054514	zinc finger protein 271-like	LOC112054514	NA	0.0139256	-0.105	A3SS
LOC112054515	RNA-binding protein 4.1 isoform X2	CG7903	NA	3.94e-05	-0.158	SE
LOC112054517	cytochrome P450 4C1-like	Cyp4c3	NA	7.78e-05	0.24	SE
LOC112054527	RNA-binding protein 4.1-like isoform X2	CG7903	NA	8.95e-06	0.019	RI
LOC112054546	tubulin polyglutamylase TTLL5 isoform X1	TTLL5	NA	0.0421367	0.06	A3SS
LOC112054561	apolipoprotein D-like	GLaz	eyespot_down	1.05e-12	0.75	MXE
LOC112054571	protein kibra isoform X2	kibra	NA	0.0084695	-0.345	MXE
LOC112054572	26S proteasome regulatory subunit 6A-B	Tbp-1	eyespot_down	2.37e-05	0.028	A5SS
LOC112054590	histone-lysine N-methyltransferase EHMT1 isoform X1	G9a	NA	0	-0.366	SE
LOC112054600	protein purity of essence isoform X1	poe	NA	0.04144	0.294	MXE
LOC112054615	E3 ubiquitin-protein ligase Arkadia-like	mura	eyespot_up	0.00461554	0.307	SE
LOC112054625	zinc finger protein 37-like isoform X1	LOC112054625	NA	0.0136053	-0.11	SE
LOC112054724	adenylate kinase 9-like	CG1354	eyespot_down	0.00583416	0.615	A5SS
LOC112054727	GATOR complex protein DEPDC5 isoform X2	Iml1	NA	2.72e-11	0.279	SE
LOC112054741	serine/arginine repetitive matrix protein 2-like	LOC112054741	NA	0.000315656	-0.041	MXE
LOC112054766	Methyl-CpG-binding domain protein 5	sba	eyespot_up	0.00662907	-0.13	SE
LOC112054767	p160 coactivator FISC	LOC112054767	NA	0.0232681	0.122	A3SS
LOC112054772	NADPH oxidase 5	Nox	NA	0	-0.439	SE
LOC112054793	cyclic GMP-AMP synthase-like	LOC112054793	NA	0.00808357	-0.203	SE
LOC112054814	serine protease easter-like	CLIPB19	NA	0.00502974	0.137	A5SS
LOC112054819	ras association domain-containing protein 10	LOC112054819	NA	0.0468192	-0.277	MXE
LOC112054834	casein kinase II subunit beta	CkIIbeta	NA	0.0148841	0.017	MXE
LOC112054836	protein SMG7-like isoform X1	LOC112054836	NA	0.000645802	0.168	A3SS
LOC112054839	major facilitator superfamily domain-containing protein 9-like	LOC112054839	eyespot_down	0.000402044	0.097	A5SS
LOC112054854	NIF3-like protein 1 isoform X2	CG4278	NA	0.0401831	0.03	A3SS
LOC112054858	integrator complex subunit 1	IntS1	NA	2.17e-11	-0.103	A3SS
LOC112054900	centromere protein I-like	LOC112054900	NA	6.02e-10	-0.684	MXE
LOC112054929	SAFB-like transcription modulator isoform X1	Saf-B	NA	1.57e-07	0.039	A3SS
LOC112054984	putative polypeptide N-acetylgalactosaminyltransferase 9 isoform X2	Pgant9	NA	0.019719	0.086	MXE
LOC112055014	protein transport protein Sec24C	Sec24CD	eyespot_up	0.00023912	-0.419	MXE
LOC112055028	CTL-like protein 1 isoform X1	Ctl1	NA	0.0077493	0.069	SE
LOC112055035	coronin-7 isoform X1	pod1	NA	0.0406251	0.205	MXE
LOC112055061	protein LSM14 homolog B-A	tral	NA	5.15e-13	-0.116	A5SS
LOC112055094	condensin-2 complex subunit D3-like	LOC112055094	NA	0.00374947	-0.076	A5SS
LOC112055133	irregular chiasm C-roughest protein-like	rst	NA	0.00494986	-0.11	A5SS
LOC112055175	40S ribosomal protein S23	RpS23	NA	2.84e-09	0.029	MXE
LOC112055285	probable DNA-directed RNA polymerases I and III subunit RPAC2	l(2)37Cg	NA	0.00426738	0.026	RI
LOC112055290	uncharacterized protein LOC112055290	l(2)k09913	NA	0.0168176	-0.181	MXE
LOC112055294	GPI mannosyltransferase 3	PIG-B	NA	0.037354	0.375	RI
LOC112055338	snurportin-1	Snup	NA	0.00784406	-0.114	MXE
LOC112055354	cell cycle checkpoint protein RAD1	Rad1	NA	0.00403849	0.044	SE
LOC112055375	thioredoxin-related transmembrane protein 1-like	CG5554	NA	0.000418269	-0.061	MXE
LOC112055393	2-oxoglutarate dehydrogenase, mitochondrial isoform X1	Nc73EF	NA	0.00405031	0.2	SE
LOC112055407	protein O-GlcNAcase	Oga	NA	0.00090193	0.076	A3SS
LOC112055413	mediator of RNA polymerase II transcription subunit 18	MED18	NA	0.0379491	-0.117	MXE
LOC112055422	uncharacterized protein LOC112055422, partial	CrebA	NA	0	-0.209	MXE
LOC112055427	annexin B10 isoform X1	AnxB10	NA	0.00352918	0.184	SE
LOC112055429	alaserpin-like isoform X1	Spn42De	NA	0.00176357	0.628	SE
LOC112055441	zinc finger protein 260-like isoform X2	LOC112055441	NA	0.00188991	-0.125	A3SS
LOC112055449	eukaryotic translation initiation factor 3 subunit F	eIF3-S5	NA	0.0175443	-0.008	A3SS
LOC112055453	ribosome biogenesis protein BOP1 homolog	CG5033	NA	9.47e-14	0.096	SE
LOC112055455	uncharacterized protein LOC112055455 isoform X1	LOC112055455	NA	0	-0.177	A5SS
LOC112055469	macrophage mannose receptor 1-like	LOC112055469	eyespot_down	0.00162141	0.12	SE
LOC112055471	mediator of RNA polymerase II transcription subunit 25-like	MED25	NA	3.25e-08	0.544	MXE
LOC112055476	transmembrane protein 68 isoform X1	CG34348	NA	3.77e-05	-0.436	A5SS
LOC112055487	40S ribosomal protein S27	RpS27	NA	0.000532732	0.374	RI
LOC112055491	methyl-CpG-binding domain protein 3 isoform X1	MBD-like	NA	0.000205916	0.085	SE
LOC112055492	FAM206 family protein CG9288	CG9288	NA	0.00494986	-0.062	A5SS
LOC112055519	zinc finger protein 37-like	LOC112055519	NA	5.84e-06	0.527	MXE
LOC112055556	ubiquitin carboxyl-terminal hydrolase CYLD isoform X1	CYLD	NA	0.000273843	-0.408	SE
LOC112055597	polypyrimidine tract-binding protein 2 isoform X1	heph	NA	1.26e-05	-0.161	SE
LOC112055605	glucose dehydrogenase [FAD, quinone]-like	CG9518	eyespot_down	0	0.439	A5SS
LOC112055664	syntaxin-17 isoform X1	Syx17	NA	0.00589995	-0.054	SE
LOC112055667	WD repeat-containing protein 46	CG2260	eyespot_down	7.36e-12	-0.74	RI
LOC112055680	dynein light chain roadblock-type 2-like	robl	eyespot_up	0.0227619	-0.03	RI
LOC112055705	WD repeat-containing protein 91	LOC112055705	NA	2.71e-09	0.08	SE
LOC112055727	dipeptidyl peptidase 3 isoform X1	DppIII	NA	0	0.067	A5SS
LOC112055739	MAGUK p55 subfamily member 5 isoform X2	sdt	NA	0	-0.679	A5SS
LOC112055740	serine/threonine protein kinase	Nuak	NA	0.000461512	-0.043	A5SS
LOC112055759	flap endonuclease 1	Fen1	NA	0.0218265	0.077	MXE
LOC112055794	heterogeneous nuclear ribonucleoprotein M-like isoform X2	rump	NA	0.000172028	0.143	A5SS
LOC112055797	arrestin domain-containing protein 17	CG1105	NA	3.24e-06	0.248	A5SS
LOC112055815	Down syndrome cell adhesion molecule-like protein Dscam2 isoform X1	Dscam	NA	3.98e-06	0.668	MXE
LOC112055816	E3 ubiquitin-protein ligase sina-like isoform X1	sina	NA	0.00856978	0.43	A3SS
LOC112055826	uncharacterized protein LOC112055826 isoform X3	nw	NA	0.00867713	0.503	A5SS
LOC112055831	segmentation protein cap'n'collar-like isoform X1	LOC112055831	NA	0.04459	0.035	A5SS
LOC112055863	huntingtin	LOC112055863	NA	0.00343969	-0.096	A3SS
LOC112055897	anaphase-promoting complex subunit 1	shtd	NA	0.000631011	-0.26	MXE
LOC112055925	xaa-Pro dipeptidase	Dip-C	NA	0	0.333	RI
LOC112055942	116 kDa U5 small nuclear ribonucleoprotein component	CG4849	eyespot_down	0.0287515	0.222	MXE
LOC112055964	protein tyrosine phosphatase type IVA 3	PRL-1	eyespot_up	0.00170595	-0.047	SE
LOC112055966	putative harmonin	CG5921	NA	0.0158519	0.023	SE
LOC112055968	chromatin-remodeling complex ATPase chain Iswi isoform X1	Iswi	NA	0.000520451	0.034	A5SS
LOC112055976	flotillin-2 isoform X1	Flo2	NA	2.1e-05	0.21	A5SS
LOC112055983	myosin-3 isoform X4	LOC112055983	NA	0.0369697	-0.117	MXE
LOC112055990	chromodomain-helicase-DNA-binding protein 1 isoform X2	Chd1	NA	1.02e-09	0.056	A3SS
LOC112055996	nuclear transcription factor Y subunit gamma-like isoform X2	Nf-YC	NA	0.000906231	-0.423	MXE
LOC112056020	zinc finger protein 62 homolog	LOC112056020	NA	1.83e-10	-0.509	SE
LOC112056026	60S acidic ribosomal protein P2	RpLP2	NA	0.000438975	0.366	A3SS
LOC112056029	secretory carrier-associated membrane protein 1 isoform X1	Scamp	NA	0.00747105	-0.061	A5SS
LOC112056031	WD repeat-containing protein 61-like	CG3909	NA	0.0350213	-0.232	SE
LOC112056072	homeobox protein extradenticle isoform X1	exd	NA	0	0.269	SE
LOC112056078	NADH dehydrogenase [ubiquinone] flavoprotein 2, mitochondrial	ND-24	NA	0.0209849	0.083	MXE
LOC112056170	transcription elongation regulator 1-like isoform X1	CG42724	NA	0	0.373	MXE
LOC112056173	nuclear factor related to kappa-B-binding protein isoform X1	CG11970	NA	0.000876812	0.135	SE
LOC112056176	regulator of nonsense transcripts 1 homolog	Upf1	NA	0.0178712	0.111	A3SS
LOC112056190	26S proteasome non-ATPase regulatory subunit 14	Rpn11	NA	0.0176938	0.073	A3SS
LOC112056208	zinc finger protein 530-like isoform X1	LOC112056208	NA	6.77e-05	-0.033	RI
LOC112056216	activin receptor type-1 isoform X1	sax	eyespot_up	0.0302757	-0.045	A3SS
LOC112056309	AT-rich interactive domain-containing protein 2-like isoform X4	Bap170	NA	9.39e-11	0.759	SE
LOC112056355	T-complex protein 1 subunit eta	Tcp-1eta	NA	1.62e-07	-0.279	MXE
LOC112056365	zinc finger protein 58-like	LOC112056365	NA	0.00165874	-0.594	MXE
LOC112056414	tubulin alpha chain	alphaTub84B	NA	0	-0.016	SE
LOC112056419	zinc finger protein 260-like isoform X1	LOC112056419	NA	3.06e-05	-0.102	A3SS
LOC112056438	microtubule-associated serine/threonine-protein kinase 3 isoform X1	dop	NA	0.00165874	0.279	MXE
LOC112056453	ATP-dependent helicase brm	brm	NA	1.81e-07	0.166	A3SS
LOC112056457	60S ribosomal protein L5	RpL5	NA	2.94e-05	-0.047	RI
LOC112056501	zinc finger protein 91-like	LOC112056501	NA	4.93e-05	-0.153	A3SS
LOC112056518	paired box protein Pax-5 isoform X1	sv	NA	0.00497618	0.469	A3SS
LOC112056544	estradiol 17-beta-dehydrogenase 2	CG13377	NA	0.00116032	-0.171	MXE
LOC112056560	acid phosphatase type 7 isoform X1	CG1637	NA	0.0371935	0.111	MXE
LOC112056587	serine protease snake-like	CG14642	NA	0.00175569	0.056	A3SS
LOC112056645	zinc finger protein rotund-like isoform X1	LOC112056645	NA	0.0314606	-0.013	SE
LOC112056672	uroporphyrinogen decarboxylase	Updo	eyespot_down	3.07e-06	0.163	SE
LOC112056674	zinc finger protein 37-like	LOC112056674	NA	0.00314304	-0.04	RI
LOC112056683	zinc finger protein 37-like	LOC112056683	NA	2.18e-07	-0.374	SE
LOC112056691	irregular chiasm C-roughest protein-like isoform X1	rst	NA	3.32e-07	0.327	SE
LOC112056714	26S proteasome non-ATPase regulatory subunit 12	Rpn5	NA	0.00385255	0.425	RI
LOC112056771	intersectin-1 isoform X1	Dap160	NA	9.6e-09	0.514	SE
LOC112056791	protein muscleblind isoform X2	mbl	NA	0	0.199	SE
LOC112056812	dynactin subunit 1-like	Dctn1	NA	0.0107581	0.136	SE
LOC112056815	histone-binding protein N1/N2	LOC112056815	NA	0.0490796	0.106	A3SS
LOC112056837	cell division cycle and apoptosis regulator protein 1-like	LOC112056837	NA	0.0131504	0.267	A3SS
LOC112056839	far upstream element-binding protein 3 isoform X1	Psi	NA	0	-0.152	A3SS
LOC112056840	protein DEK isoform X1	Dek	NA	0.000222118	-0.248	A5SS
LOC112056844	protein DEK	Dek	NA	0	-0.051	SE
LOC112056937	4F2 cell-surface antigen heavy chain isoform X1	CD98hc	NA	0.0270408	0.093	MXE
LOC112056956	zinc finger C2HC domain-containing protein 1C	CG42675	NA	0.00852261	0.045	A3SS
LOC112057021	spastin isoform X1	spas	NA	0.0124727	-0.071	A3SS
LOC112057136	histone acetyltransferase type B catalytic subunit	Hat1	NA	2.3e-05	-0.232	MXE
LOC112057165	histone-lysine N-methyltransferase PRDM9-like	LOC112057165	NA	0.000231793	-0.263	A3SS
LOC112057456	THO complex subunit 2	tho2	NA	9.23e-10	0.052	A3SS
LOC112057549	#N/A	#N/A	NA	0.00138376	-0.543	A5SS
LOC112057570	cyclin-dependent kinase 7	Cdk7	NA	0.00124968	0.025	A5SS
LOC112057669	ecotropic viral integration site 5 ortholog isoform X3	Evi5	NA	4.63e-07	-0.238	SE
LOC112057672	aprataxin and PNK-like factor isoform X2	LOC112057672	NA	0.000695963	-0.35	A3SS
LOC112057680	beta-catenin-like protein 1	CG11964	NA	0.00134021	-0.171	MXE
LOC112057688	regulator of G-protein signaling loco	loco	NA	0.000170241	-0.119	SE
LOC112057691	kinetochore protein NDC80 homolog	LOC112057691	NA	1.4e-13	-0.052	SE
LOC112057694	DNA-directed RNA polymerase III subunit RPC4 isoform X1	LOC112057694	NA	0.000206144	0.202	SE
LOC112057700	ras-like protein 2	Ras64B	NA	1.61e-11	-0.222	RI
LOC112057716	uncharacterized protein LOC112057716	LOC112057716	NA	0.00949039	0.014	SE
LOC112057718	synapse-associated protein of 47 kDa isoform X5	Sap47	NA	0	-0.516	SE
LOC112057752	transmembrane protease serine 9-like	CG4914	NA	0.000880983	0.117	A5SS
LOC112057757	heterogeneous nuclear ribonucleoprotein A1, A2/B1 homolog	Hrb87F	NA	0	0.234	A5SS
LOC112057797	prefoldin subunit 5	Pfdn5	NA	0.0236156	0.021	A5SS
LOC112057803	polypeptide N-acetylgalactosaminyltransferase 35A-like isoform X1	Pgant35A	NA	0.0414628	0.115	A3SS
LOC112057804	conserved oligomeric Golgi complex subunit 4	Cog4	NA	0.0191571	-0.033	A3SS
LOC112057834	pyruvate carboxylase, mitochondrial isoform X1	PCB	NA	0.042292	-0.027	A5SS
LOC112057842	uncharacterized protein CG43867	CG43867	NA	0.030027	0.262	SE
LOC112057881	60S ribosomal protein L27	RpL27	NA	0	0.868	A5SS
LOC112057884	CBP80/20-dependent translation initiation factor isoform X1	CG13124	NA	0.0424403	-0.362	A3SS
LOC112057890	cyclin-dependent kinase 12 isoform X1	Cdk12	NA	0.00151762	-0.1	A3SS
LOC112057891	titin-like isoform X1	LOC112057891	NA	0.0143079	-0.144	SE
LOC112057895	valine--tRNA ligase isoform X1	Aats-val	NA	0.0442053	0.026	A5SS
LOC112057896	transformer-2 protein homolog beta isoform X5	tra2	NA	0.000341319	-0.03	SE
LOC112057906	protein chiffon	chif	NA	0.0422511	-0.166	MXE
LOC112057917	probable ATP-dependent RNA helicase DDX47	CG9253	NA	0.00675848	0.031	MXE
LOC112057963	Farnesyl pyrophosphate synthase 1	LOC112057963	NA	0.0242732	-0.265	A5SS
LOC112057974	dystroglycan isoform X1	Dg	NA	5.54e-06	-0.087	MXE
LOC112057979	potassium/sodium hyperpolarization-activated cyclic nucleotide-gated channel 2 isoform X1	Ih	NA	0.000283516	0.153	A5SS
LOC112057983	mitotic spindle assembly checkpoint protein MAD1	Mad1	NA	8.31e-09	0.101	RI
LOC112058001	putative ribosome-binding factor A, mitochondrial	CG15916	NA	0.0450799	-0.083	SE
LOC112058008	heterogeneous nuclear ribonucleoprotein K isoform X2	bl	eyespot_down	0.00118326	0.04	A3SS
LOC112058011	UDP-glucose 4-epimerase-like	Gale	NA	0.000811651	0.427	A3SS
LOC112058013	phosphatidylinositol 3-kinase 1	Jabba	NA	0.000822981	0.092	A5SS
LOC112058024	lysM and putative peptidoglycan-binding domain-containing protein 3 isoform X1	CG17985	NA	1.57e-06	-0.273	A3SS
LOC112058072	axoneme-associated protein mst101(2) isoform X1	Pif1A	NA	1.76e-13	-0.091	A5SS
LOC112058078	spondin-2	mspo	NA	0.0139233	0.321	A5SS
LOC112058090	serine/threonine-protein kinase MARK2-like isoform X6	par-1	eyespot_up	0.0393438	-0.123	SE
LOC112058097	macro domain-containing protein CT2219-like	Gdap2	NA	1.69e-05	-0.029	A3SS
LOC112058105	cofilin/actin-depolymerizing factor homolog	tsr	NA	2.89e-05	-0.102	RI
LOC112058144	protein vein isoform X2	LOC112058144	NA	0.000993303	-0.119	MXE
LOC112058150	uncharacterized protein LOC112058150 isoform X1	udt	NA	0.0130824	-0.159	RI
LOC112058154	calcium homeostasis endoplasmic reticulum protein isoform X1	scaf6	NA	0.00183035	0.104	RI
LOC112058156	protein slender lobes isoform X1	LOC112058156	NA	4.94e-11	-0.506	SE
LOC112058170	60S acidic ribosomal protein P0	RpLP0	NA	0.00644206	0.086	SE
LOC112058180	PAX3- and PAX7-binding protein 1	CG1965	NA	0.0354824	0.101	A5SS
LOC112058277	transcription-associated protein 1 isoform X2	Nipped-A	NA	0.0108666	0.383	A3SS
LOC112058299	uncharacterized protein LOC112058299	LOC112058299	NA	0.0284964	-0.08	A3SS
LOC112058313	60S ribosomal protein L7a	RpL7A	NA	0.000622664	-0.189	MXE
LOC112058326	protein pangolin, isoforms A/H/I/S isoform X1	pan	NA	0.00838887	0.112	SE
LOC112058338	calponin homology domain-containing protein DDB_G0272472-like	LOC112058338	NA	0.00667277	-0.029	A3SS
LOC112058367	hemicentin-2-like isoform X1	side-III	NA	0.000510455	-0.092	A3SS
LOC112058369	CXXC-type zinc finger protein 1-like isoform X2	Cfp1	NA	9.6e-12	-0.506	MXE
LOC112058371	protein pellino	Pli	NA	0	-0.095	A5SS
LOC112058374	BTB/POZ domain-containing protein 6 isoform X1	lute	NA	0.0464948	0.024	A3SS
LOC112058377	sodium/potassium-transporting ATPase subunit alpha isoform X5	Atpalpha	NA	0.000508229	-0.024	SE
LOC112058378	alpha-mannosidase 2	alpha-Man-IIa	NA	6.2e-05	-0.23	A3SS
LOC112058392	replication factor C subunit 1	Gnf1	NA	0.0269164	-0.096	MXE
LOC112058407	protein 4.1 homolog isoform X1	cora	NA	0.0324426	-0.028	SE
LOC112058415	E3 ubiquitin-protein ligase TRIP12 isoform X1	ctrip	NA	0.0367214	-0.037	A3SS
LOC112058419	inter-alpha-trypsin inhibitor heavy chain H4-like	LOC112058419	NA	0.000501485	0.016	MXE
LOC112058421	transcriptional repressor CTCFL-like isoform X3	LOC112058421	NA	0.0239626	-0.036	A5SS
LOC112058428	inter-alpha-trypsin inhibitor heavy chain H4-like isoform X1	LOC112058428	eyespot_down	1.99e-05	-0.388	SE
LOC112058435	mediator of RNA polymerase II transcription subunit 12-like isoform X2	kto	NA	0.0112365	0.079	A3SS
LOC112058448	YTH domain-containing family protein 3 isoform X1	Ythdf	NA	0.0217877	-0.055	SE
LOC112058449	protein kinase C-binding protein 1-like isoform X2	CG1815	NA	0.0160856	0.095	A3SS
LOC112058466	inter-alpha-trypsin inhibitor heavy chain H4-like	LOC112058466	NA	1.8e-12	-0.2	MXE
LOC112058474	endoplasmic reticulum lectin 1 isoform X1	CG6766	eyespot_down	2.87e-10	0.172	SE
LOC112058494	PHD finger protein 20-like isoform X2	MBD-R2	NA	0.00329134	-0.104	SE
LOC112058512	golgin subfamily A member 6-like protein 22	LOC112058512	NA	0.0348227	0.079	MXE
LOC112058539	protein CWC15 homolog	c12.1	NA	0.0170731	0.197	A5SS
LOC112058542	KPJ15189.1 Transmembrane protein C20orf108-like	CG17508	NA	1.03e-05	0.043	A3SS
LOC112058550	chitin deacetylase 2a	verm	NA	0	0.248	SE
LOC112058570	probable methyltransferase TARBP1	CG18596	NA	0.000234786	-0.063	A3SS
LOC112058572	protein timeless	tim	NA	8.85e-10	-0.181	SE
eudogene-177	#N/A	#N/A	NA	0.0339048	-0.014	RI
LOC112042896	protein archease-like	Archease	NA	2.17e-08	0.05	SE
LOC112043005	nudix hydrolase 8-like	CG8128	NA	2.75e-05	-0.045	A5SS
LOC112043032	tumor protein D54 isoform X1	CG5174	NA	4.6e-06	-0.057	SE
LOC112043130	#N/A	#N/A	NA	1.91e-08	-0.577	SE
LOC112043162	chromosome transmission fidelity protein 8 homolog	hay	NA	0.0230923	-0.078	SE
LOC112043215	cytochrome c oxidase subunit 4 isoform 1, mitochondrial-like	Cox4I1	NA	0.00257327	0.018	A5SS
LOC112043332	uncharacterized serine-rich protein C215.13	SRPN19	eyespot_up	0.0241285	-0.187	A5SS
LOC112043493	peroxisome biogenesis protein 6	Pex6	NA	9.68e-08	0.404	A5SS
LOC112043601	protein-lysine methyltransferase METTL21D-like	LOC112043601	NA	0.00627955	-0.122	SE
LOC112043638	LIM and senescent cell antigen-like-containing domain protein 1 isoform X1	stck	NA	0.00694074	-0.037	SE
LOC112043721	adhesive plaque matrix protein-like isoform X1	CG13643	NA	0.0024464	-0.573	A5SS
LOC112043832	jupiter microtubule associated homolog 1-like isoform X2	CG1943	NA	0	0.653	A5SS
LOC112043930	plasminogen activator inhibitor 1-like	Spn28B	NA	0.0220612	0.126	A5SS
LOC112043931	male-enhanced antigen 1	LOC112043931	NA	8.72e-05	-0.034	A5SS
LOC112043976	tumor protein p63-regulated gene 1-like protein isoform X1	LOC112043976	NA	0.0111031	-0.183	A5SS
LOC112044087	nucleoside diphosphate kinase 6-like	nmdyn-D6	NA	9.07e-05	0.111	SE
LOC112044245	mitogen-activated protein kinase 14B-like isoform X1	p38b	NA	0.000152944	0.072	MXE
LOC112044293	AON96583.1 hemocytin-like protein	Hml	NA	0.000286681	-0.049	SE
LOC112044712	methyltransferase-like protein 9 isoform X1	CG5339	NA	0.000170737	-0.203	RI
LOC112045035	uncharacterized protein LOC112045035 isoform X1	LOC112045035	NA	0	0.557	MXE
LOC112045056	uncharacterized protein LOC112045056	LOC112045056	NA	0.0116994	0.102	SE
LOC112045835	serine/threonine-protein kinase prp4	Prp4k	eyespot_up	0.0217686	0.031	SE
LOC112045861	transmembrane protein 9-like	LOC112045861	NA	0.0226624	0.047	SE
LOC112045911	ataxin-2-like protein isoform X2	Atx2	NA	0.0013739	0.281	A5SS
LOC112046228	histone RNA hairpin-binding protein	Slbp	NA	0.00148868	0.484	A5SS
LOC112046309	uncharacterized aarF domain-containing protein kinase 1	Adck1	NA	0.0416276	0.054	A5SS
LOC112046365	putative Y47D3B.4	LOC112046365	NA	0.0321761	-0.026	SE
LOC112046468	protein halfway	hfw	NA	2.14e-11	-0.196	A5SS
LOC112046483	#N/A	#N/A	NA	0.000189324	0.043	A5SS
LOC112046626	CDC42 small effector protein homolog	Spec2	NA	7.9e-05	-0.137	MXE
LOC112047056	DNA repair protein RAD52 homolog isoform X2	LOC112047056	NA	2.68e-06	-0.144	MXE
LOC112047120	zinc finger protein 431-like isoform X3	LOC112047120	NA	0.0343655	0.175	SE
LOC112047231	transcription factor cwo isoform X1	cwo	eyespot_up	0.0107528	0.274	MXE
LOC112047330	RING finger protein 17	LOC112047330	NA	0.01971	-0.072	A5SS
LOC112047372	copper homeostasis protein cutC homolog	CG6136	NA	6.65e-05	-0.132	A5SS
LOC112047433	ATP-dependent RNA helicase p62-like	CG10077	NA	0.0014248	0.046	A5SS
LOC112047487	adenosylhomocysteinase	Ahcy	eyespot_down	0.00102344	0.136	MXE
LOC112047787	dynactin subunit 6	Dctn6	NA	0.000757212	0.085	SE
LOC112048039	UNC93-like protein	CG4928	NA	0.00210218	-0.035	SE
LOC112048194	mucin-5AC isoform X2	Cda5	NA	0.0363318	-0.121	SE
LOC112048437	TRPL translocation defect protein 14 isoform X1	Ttd14	NA	0.0422511	-0.023	MXE
LOC112048805	zinc finger protein 260-like isoform X2	LOC112048805	NA	0.00485269	-0.428	SE
LOC112048898	protein gustavus isoform X2	gus	NA	0.0466001	-0.033	MXE
LOC112049212	putative GPI-anchored protein pfl2 isoform X2	CG17233	NA	0.0457724	-0.114	A5SS
LOC112049382	E3 ubiquitin-protein ligase RFWD3-like	mus302	eyespot_up	1.24e-06	-0.104	SE
LOC112049489	tumor necrosis factor alpha-induced protein 8-like protein	sigmar	NA	0.000505586	-0.031	SE
LOC112049761	cytochrome b5-related protein-like	CG17928	NA	3.45e-05	0.063	A5SS
LOC112050146	omega-amidase NIT2 isoform X1	CG8132	NA	0.0171062	-0.204	A5SS
LOC112050646	non-specific lipid-transfer protein	Scpx	NA	0.000850804	-0.1	A5SS
LOC112050788	zinc finger protein 436-like isoform X1	LOC112050788	NA	0.0147262	0.392	SE
LOC112050791	proteasome subunit alpha type-2	Prosalpha2	eyespot_down	0.019719	-0.065	MXE
LOC112050857	SWI/SNF-related matrix-associated actin-dependent regulator of chromatin subfamily A-like protein 1	Marcal1	NA	0.000808139	-0.092	MXE
LOC112050999	zinc finger protein 708-like	LOC112050999	NA	8.27e-06	-0.227	SE
LOC112051015	serine/threonine-protein kinase fray2 isoform X2	CG15601	NA	0.00118168	0.061	A5SS
LOC112051042	LAS1-like protein	LOC112051042	NA	0	-0.546	A5SS
LOC112051098	probable tRNA(His) guanylyltransferase	THG	NA	0.00969977	-0.042	A5SS
LOC112051287	splicing factor 45	Spf45	NA	0.0241285	-0.027	A5SS
LOC112051559	protein N-terminal asparagine amidohydrolase	Ntan1	NA	0	-0.767	A5SS
LOC112051732	abl interactor 1 isoform X2	l(3)05822	NA	2.24e-05	-0.121	RI
LOC112051753	Transcription factor Adf-1	LOC112051753	NA	0.00265485	0.03	A5SS
LOC112052128	LOW QUALITY PROTEIN: uncharacterized protein LOC112052128	CG33144	NA	2.35e-05	-0.122	SE
LOC112052130	uncharacterized protein LOC112052130 isoform X1	CG14830	NA	0	0.794	MXE
LOC112052191	solute carrier family 25 member 46	Slc25A46a	eyespot_up	2.71e-05	0.123	SE
LOC112052216	pyrimidodiazepine synthase-like	GstO2	eyespot_down	0.00219405	0.1	SE
LOC112052328	uncharacterized protein LOC112052328	LOC112052328	NA	4.15e-05	0.192	A5SS
LOC112052445	DTW domain-containing protein 2	CG10050	NA	0.0110734	-0.054	A5SS
LOC112052463	gastrula zinc finger protein XlCGF62.1-like	LOC112052463	NA	0.00882536	0.439	A5SS
LOC112052630	transmembrane protein 11 homolog, mitochondrial	Pmi	NA	1.19e-06	0.206	RI
LOC112052940	uncharacterized protein LOC112052940	LOC112052940	eyespot_up	0.0268753	-0.029	A5SS
LOC112053283	cyclin-related protein FAM58A	koko	eyespot_down	1.8e-06	0.064	A5SS
LOC112053362	collagen alpha-1(IV) chain	Col4a1	NA	0.0298956	-0.261	MXE
LOC112053401	phenoloxidase-activating factor 2-like	CG5390	NA	0.031706	0.054	SE
LOC112053451	Serine proteinase stubble	CG40160	NA	0	0.181	A5SS
LOC112054011	V-type proton ATPase 116 kDa subunit a-like	Vha100-2	NA	1.93e-05	0.474	MXE
LOC112054131	MATH and LRR domain-containing protein PFE0570w-like	LOC112054131	NA	0.00421926	-0.1	SE
LOC112054176	ankyrin repeat domain-containing protein 49	l(2)35Be	NA	3.26e-08	-0.058	A5SS
LOC112054291	elongation factor 1-alpha	eEF1alpha1	eyespot_down	0.0229816	0.603	A5SS
LOC112054416	protein PF14_0175-like	tacc	NA	0.0019556	0.056	RI
LOC112054536	probable Ras GTPase-activating protein isoform X3	raskol	eyespot_up	5.83e-05	-0.027	A5SS
LOC112054719	isocitrate dehydrogenase [NADP] cytoplasmic	Idh	eyespot_down	0.000191729	-0.735	A5SS
LOC112054721	serine protease nudel-like isoform X1	ImpE1	NA	2.76e-06	-0.499	MXE
LOC112054785	flocculation protein FLO11-like isoform X1	LOC112054785	NA	1.01e-09	0.555	MXE
LOC112054845	uncharacterized protein LOC112054845	LOC112054845	NA	0.00030653	-0.047	SE
LOC112054846	atrial natriuretic peptide-converting enzyme	CG1632	NA	0.00315511	-0.364	MXE
LOC112054942	tctex1 domain-containing protein 2-like	LOC112054942	NA	2.74e-10	-0.426	A5SS
LOC112055153	myb/SANT-like DNA-binding domain-containing protein 3	LOC112055153	NA	0.000245021	0.08	A5SS
LOC112055262	nucleolar protein dao-5 isoform X1	LOC112055262	NA	0.0494054	0.061	MXE
LOC112055333	cerebellar degeneration-related protein 2 isoform X1	Cen	NA	0.0484939	0.015	SE
LOC112055679	KH domain-containing, RNA-binding, signal transduction-associated protein 2-like isoform X1	qkr54B	NA	0	0.628	MXE
LOC112055733	dual specificity mitogen-activated protein kinase kinase dSOR1	Dsor1	NA	8.16e-06	0.493	MXE
LOC112055832	probable nuclear transport factor 2 isoform X2	Ntf-2	NA	0.00509443	-0.018	A5SS
LOC112055953	putative uncharacterized protein DDB_G0282133	LOC112055953	NA	0.000278159	-0.103	A5SS
LOC112056194	zinc finger protein 260-like isoform X2	LOC112056194	NA	0.0420844	0.384	SE
LOC112056425	zinc finger protein 37-like	LOC112056425	NA	0.00316344	-0.137	MXE
LOC112056445	transcriptional regulator ovo-like isoform X2	ovo	NA	2.19e-07	-0.078	A5SS
LOC112056842	polyubiquitin-A	Ubi-p63E	NA	2.64e-12	-0.14	A5SS
LOC112057214	high mobility group protein DSP1-like isoform X1	Dsp1	NA	0.00146495	-0.036	SE
LOC112057845	serine/threonine-protein kinase minibrain isoform X2	mnb	NA	0.00677041	0.051	SE
LOC112057889	nitrogen permease regulator 2-like protein	Nprl2	NA	0.0323238	0.153	A5SS
LOC112057939	organic cation transporter-like protein	CG8654	NA	0.000245021	0.256	A5SS
LOC112058414	transmembrane protein 256 homolog	CG4686	NA	1.48e-06	0.198	A5SS
eudogene-124	#N/A	#N/A	NA	0.014809	0.066	A5SS
LOC112045889	uncharacterized protein LOC112045889	CG3655	eyespot_up	1.46e-05	-0.124	SE
LOC112049495	zinc finger protein 436-like isoform X1	LOC112049495	NA	0.0141715	0.192	SE
LOC112049567	lysosomal alpha-mannosidase-like	LManII	NA	0.00168938	0.301	MXE
LOC112050922	monocyte to macrophage differentiation factor	CG4615	NA	0.0074077	0.211	MXE
LOC112053186	T-complex protein 11-like protein 1	CG16721	NA	0.00686601	-0.27	MXE
LOC112054492	XP_013133305.1 mucin-2	CG12991	NA	0.0467175	0.121	MXE
LOC112054851	F-box only protein 21-like	LOC112054851	NA	0.0147204	0.139	MXE
LOC112055008	zinc finger protein 883-like	LOC112055008	NA	0.0341636	0.385	MXE
LOC112055018	ubiquitin-conjugating enzyme E2 H	UbcE2H	NA	5.29e-05	-0.034	SE
LOC112058312	uncharacterized protein LOC112058312	CG43861	NA	0.0215015	-0.025	SE
LOC112058532	protein Wnt-10a	Wnt10	NA	0	0.655	MXE
seudogene-33	#N/A	#N/A	NA	0.0128986	-0.077	MXE
LOC112043606	microtubule-associated protein tau isoform X4	tau	NA	0.00893688	-0.289	SE
LOC112043829	uncharacterized abhydrolase domain-containing protein DDB_G0269086-like	CG33257	NA	0.0261648	-0.063	SE
LOC112044806	mediator of RNA polymerase II transcription subunit 8	MED8	NA	0.00014991	-0.06	SE
LOC112047864	Krueppel-like factor luna isoform X2	luna	NA	0.000135057	-0.085	SE
LOC112047884	uncharacterized protein LOC112047884	LOC112047884	NA	5e-10	-0.309	SE
LOC112048341	esterase FE4-like	CG10175	NA	0.00925023	-0.099	SE
LOC112049318	calcium channel flower isoform X2	fwe	NA	0.000554306	0.061	SE
LOC112049745	protein-L-isoaspartate O-methyltransferase domain-containing protein 2-like	LOC112049745	NA	0.0180005	-0.261	SE
LOC112050031	coagulation factor VII isoform X2	CG8170	NA	0.0337464	-0.237	SE
LOC112051067	regulator of nonsense transcripts 3B isoform X2	Upf3	NA	0.00260218	-0.024	SE
LOC112051376	N-acylneuraminate-9-phosphatase	CG15771	NA	0.0182298	0.309	SE
LOC112052860	target of Myb protein 1 isoform X1	CG3529	NA	0	-0.364	SE
LOC112053196	splicing factor 3A subunit 1	Sf3a1	NA	3.86e-05	0.028	SE
LOC112055066	isochorismatase domain-containing protein 1-like isoform X2	CG3663	NA	0.0276681	-0.174	SE
LOC112055337	Transcription factor E2F4	LOC112055337	NA	0.0143079	0.063	SE
LOC112057184	uncharacterized protein LOC112057184, partial	LOC112057184	NA	0.0194596	0.219	SE
LOC112058469	probable uridine nucleosidase 2 isoform X2	LOC112058469	NA	3.57e-07	0.403	SE

## Sheet: P50
DSGs between seasonal forms during P50
Gene (NCBI B. anynana v1.2 genome gene ID)	Description	Symbol	eyespot expression (NA, not DE between eyespot and non-eyespot; eyespot_up, up-regulated in eyespot compared with non-eyespot; eyespot_down, down-regulated in eyespot compared with non-eyespot)	FDR	∆PSI(DS-WS)	Type
LOC112042854	vacuolar protein sorting-associated protein 13 isoform X1	Vps13	NA	0.037782	0.315	SE
LOC112042858	probable E3 ubiquitin-protein ligase HERC4 isoform X1	Herc4	NA	0.000669446	0.149	SE
LOC112042907	triple functional domain protein isoform X2	trio	NA	0.0419212	0.109	SE
LOC112042919	serine/arginine repetitive matrix protein 2-like isoform X1	CG7065	NA	0.0360622	-0.035	SE
LOC112042929	peroxidase isoform X1	Pxd	NA	3.88e-08	-0.033	SE
LOC112042935	protein lap4-like isoform X9	scrib	NA	0.0258429	0.148	SE
LOC112042951	putative deoxyribonuclease TATDN1	CG3358	NA	0.00345093	0.328	A3SS
LOC112042963	angiotensin-converting enzyme-like isoform X1	Ance-3	NA	0.0105326	-0.028	SE
LOC112042985	protein held out wings isoform X5	how	NA	0.00563872	0.056	A3SS
LOC112043011	N-alpha-acetyltransferase 35, NatC auxiliary subunit isoform X1	Naa35	NA	0.0135776	0.416	A5SS
LOC112043015	uncharacterized protein LOC112043015 isoform X1	LOC112043015	NA	8.07e-13	0.691	MXE
LOC112043032	tumor protein D54 isoform X1	CG5174	NA	1.54e-07	-0.063	SE
LOC112043036	Major facilitator superfamily domain-containing protein 6-A	CG31663	NA	6.81e-05	-0.414	SE
LOC112043045	transcriptional coactivator YAP1 isoform X2	yki	NA	0.00148562	0.093	A3SS
LOC112043066	mitochondrial import inner membrane translocase subunit TIM14	CG7394	NA	0.042879	-0.037	A5SS
LOC112043143	uncharacterized protein LOC112043143	CG2310	NA	6.44e-07	0.228	SE
LOC112043147	potassium voltage-gated channel protein Shab isoform X1	Shab	NA	0.00256164	-0.185	SE
LOC112043159	general transcription and DNA repair factor IIH helicase subunit XPB	hay	NA	3.99e-10	-0.222	SE
LOC112043175	protein FAM166B-like	FAM166B	NA	0.000280154	-0.121	A5SS
LOC112043271	protein ECT2 isoform X3	pbl	NA	0.0167095	0.171	SE
LOC112043272	uncharacterized protein LOC112043272	LOC112043272	NA	0.00260775	-0.231	SE
LOC112043294	#N/A	#N/A	NA	0.000282207	-0.08	MXE
LOC112043298	double-stranded RNA-binding zinc finger protein JAZ	LOC112043298	NA	0.0231498	0.305	A3SS
LOC112043299	decapping and exoribonuclease protein-like	LOC112043299	NA	0.00203358	0.35	SE
LOC112043310	circadian clock-controlled protein	CG15497	NA	0.000762774	0.137	SE
LOC112043311	serine/threonine-protein kinase mig-15 isoform X1	msn	NA	0.0375072	-0.025	A3SS
LOC112043322	matrix metalloproteinase-14 isoform X5	Mmp1	NA	0.047428	0.169	A5SS
LOC112043386	ensconsin-like isoform X3	ens	NA	0.0277364	-0.225	A5SS
LOC112043412	cohesin subunit SA-1	SA	NA	0.0140582	0.054	A3SS
LOC112043441	histone-lysine N-methyltransferase 2C-like	trr	NA	0.00454224	0.161	SE
LOC112043468	peroxiredoxin	TPX3	NA	0.00174301	0.019	A3SS
LOC112043483	tropomodulin-1 isoform X3	tmod	NA	0.000175216	-0.354	MXE
LOC112043486	calcium-activated potassium channel slowpoke isoform X20	slo	NA	0.0128754	0.125	MXE
LOC112043488	protein spaetzle-like isoform X1	spz	eyespot_up	0.0181915	0.072	A3SS
LOC112043517	proteoglycan 4 isoform X2	cnk	eyespot_down	0	-0.131	A5SS
LOC112043533	probable pterin-4-alpha-carbinolamine dehydratase	Pcd	NA	0.000221008	-0.02	SE
LOC112043577	leucine-rich melanocyte differentiation-associated protein-like isoform X1	LOC112043577	NA	3.7e-05	0.052	SE
LOC112043605	uncharacterized protein LOC112043605, partial	CG7029	NA	2.33e-05	-0.024	A3SS
LOC112043624	RUN and FYVE domain-containing protein 2 isoform X2	CG31064	NA	0.0149395	-0.23	SE
LOC112043638	LIM and senescent cell antigen-like-containing domain protein 1 isoform X1	stck	NA	0.00379528	-0.134	SE
LOC112043669	sphingosine-1-phosphate phosphatase 1-like	LOC112043669	eyespot_up	1.9e-08	-0.223	A5SS
LOC112043674	solute carrier family 52, riboflavin transporter, member 3-B isoform X3	Rift	NA	0.0214767	-0.422	A5SS
LOC112043675	reticulon-3-B isoform X4	Rtnl1	NA	0.00687311	0.124	SE
LOC112043700	serine/arginine repetitive matrix protein 2 isoform X1	Srrm234	NA	0.028441	-0.159	A3SS
LOC112043718	yellow-c	yel-c	NA	0.00771375	-0.299	SE
LOC112043735	putative fatty acyl-CoA reductase CG5065	CG30427	NA	1.65e-10	-0.065	A3SS
LOC112043737	ecdysone receptor isoform X1	EcR	NA	0.0306971	-0.102	A3SS
LOC112043756	putative ferric-chelate reductase 1 homolog isoform X2	CG8399	eyespot_up	0.0274216	-0.033	SE
LOC112043759	BAM18118.1 CG34115	CG34115	NA	0.00247708	-0.583	SE
LOC112043768	rabenosyn-5	Rbsn-5	NA	0.0165872	0.179	MXE
LOC112043773	WD repeat domain phosphoinositide-interacting protein 2 isoform X1	Atg18a	NA	0.00191638	-0.539	SE
LOC112043781	putative ATP-dependent RNA helicase DHX30	Rhau	NA	0.0273773	-0.256	A5SS
LOC112043806	protein bric-a-brac 1-like isoform X1	bab1	NA	0.00166194	0.313	A3SS
LOC112043807	CCR4-NOT transcription complex subunit 1 isoform X2	CNOT1	NA	0.000804582	0.079	SE
LOC112043829	uncharacterized abhydrolase domain-containing protein DDB_G0269086-like	CG33257	NA	2.73e-05	0.334	A5SS
LOC112043840	DNA-directed RNA polymerase III subunit RPC9-like isoform X1	LOC112043840	NA	0.0155011	0.058	SE
LOC112043847	transcription factor SOX-11 isoform X1	CG32694	NA	0.00242613	-0.239	SE
LOC112043851	polypeptide N-acetylgalactosaminyltransferase 1-like isoform X1	Pgant1	NA	4.53e-05	0.337	SE
LOC112043853	protein tilB homolog isoform X4	CG14995	NA	4.87e-06	-0.224	A3SS
LOC112043861	talin-1 isoform X1	rhea	NA	1.85e-09	-0.201	SE
LOC112043862	protein quiver isoform X1	qvr	NA	0.00190146	0.568	A3SS
LOC112043877	CCR4-NOT transcription complex subunit 1 isoform X2	CNOT1	NA	0.000117816	-0.135	A5SS
LOC112043925	multidrug resistance-associated protein 1 isoform X1	MRP	NA	0.0115615	0.148	MXE
LOC112043935	protein turtle isoform X1	tutl	NA	1.36e-05	0.105	SE
LOC112043945	glutamyl aminopeptidase-like isoform X1	CG8773	NA	1.36e-05	0.059	SE
LOC112044029	serine/threonine-protein kinase SIK2	Sik2	NA	0.00827362	-0.153	SE
LOC112044032	LOW QUALITY PROTEIN: uncharacterized protein LOC112044032	CG13842	NA	0.00194484	-0.437	MXE
LOC112044043	latent-transforming growth factor beta-binding protein 4-like isoform X2	CG31999	NA	0.0109542	-0.02	SE
LOC112044045	hybrid signal transduction histidine kinase L-like	CNOT4	NA	5.49e-12	-0.182	A3SS
LOC112044055	probable nuclear hormone receptor HR3 isoform X1	Hr46	NA	1.35e-06	0.231	A5SS
LOC112044076	RNA-binding protein lark isoform X1	lark	NA	9.99e-06	0.158	A5SS
LOC112044077	stress-activated protein kinase JNK isoform X1	bsk	NA	0.0438045	0.139	SE
LOC112044080	PEST proteolytic signal-containing nuclear protein-like	LOC112044080	NA	0.00858009	0.189	A3SS
LOC112044091	ankyrin repeat and zinc finger domain-containing protein 1-like	LOC112044091	NA	0.00216604	-0.032	A5SS
LOC112044097	CD109 antigen-like	Tep4	NA	0.00318835	0.342	A3SS
LOC112044138	molybdenum cofactor biosynthesis protein 1 isoform X1	Mocs1	NA	0.00489903	0.168	A3SS
LOC112044157	uncharacterized protein LOC112044157	CG14880	NA	0.00472074	0.38	A3SS
LOC112044206	uncharacterized protein LOC112044206 isoform X2	exp	NA	0.0138565	0.02	A5SS
LOC112044248	uncharacterized LOC106127219	CG7991	NA	4.48e-08	-0.102	SE
LOC112044270	AT-rich interactive domain-containing protein 4B	htk	NA	1.03e-07	-0.569	A3SS
LOC112044285	3'(2'),5'-bisphosphate nucleotidase 1 isoform X2	CG7789	NA	0.014338	-0.077	SE
LOC112044298	ribosome-binding protein 1 isoform X1	LOC112044298	NA	0.0494919	0.15	A5SS
LOC112044307	diphthine methyl ester synthase	Dph5	NA	3.6e-06	0.096	SE
LOC112044316	protein max isoform X1	Max	eyespot_up	0.00471743	0.139	A5SS
LOC112044342	ubiquitin carboxyl-terminal hydrolase puf	puf	NA	4.21e-06	0.164	A5SS
LOC112044346	protein UBASH3A homolog isoform X1	CG13604	NA	6.64e-10	0.284	SE
LOC112044357	DDB1- and CUL4-associated factor 10	CG1523	NA	9.26e-07	-0.173	SE
LOC112044367	zinc finger protein-like 1 homolog	CG5382	NA	0.0211871	-0.043	A3SS
LOC112044422	phosphomevalonate kinase	CG10268	NA	0.037221	-0.287	A5SS
LOC112044442	protein alan shepard isoform X1	shep	eyespot_up	0.000246126	0.145	MXE
LOC112044453	protein spinster isoform X1	spin	NA	0.000661286	0.467	SE
LOC112044489	ubiquitin-40S ribosomal protein S27a	RpS27A	NA	4.37e-05	-0.071	MXE
LOC112044496	oxygen-dependent coproporphyrinogen-III oxidase isoform X1	Coprox	NA	0.00407079	0.152	SE
LOC112044497	syntaxin-binding protein 5 isoform X2	Tomosyn	NA	0.00229238	0.074	A5SS
LOC112044504	lysosomal aspartic protease	cathD	NA	0.00370315	0.11	MXE
LOC112044517	2-oxoisovalerate dehydrogenase subunit alpha, mitochondrial	CG8199	NA	4.12e-07	-0.12	SE
LOC112044603	espin isoform X1	f	NA	0.0115991	0.461	A5SS
LOC112044629	pancreatic triacylglycerol lipase-like isoform X1	CG6847	NA	0.0140579	0.136	A3SS
LOC112044649	protein preli-like	prel	NA	7.13e-06	0.106	A3SS
LOC112044658	protein groucho-like isoform X3	gro	NA	3.25e-06	-0.526	SE
LOC112044702	splicing factor 3B subunit 3 isoform X1	Sf3b3	NA	0.023573	0.098	RI
LOC112044703	serine/arginine-rich splicing factor 7-like isoform X2	x16	NA	0.000869271	0.068	SE
LOC112044751	phosphoribosyl pyrophosphate synthase-associated protein 2 isoform X1	CG2246	NA	0.0478289	0.083	A5SS
LOC112044771	succinyl-CoA:3-ketoacid coenzyme A transferase 1, mitochondrial	SCOT	NA	0.0234623	-0.101	A3SS
LOC112044805	DNA methyltransferase 1-associated protein 1	DMAP1	NA	0.000108266	-0.2	A5SS
LOC112044837	non-lysosomal glucosylceramidase	CG33090	NA	2.9e-10	-0.089	A5SS
LOC112044839	epidermal growth factor receptor substrate 15-like 1	Eps-15	NA	0.0395539	-0.439	A3SS
LOC112044856	A disintegrin and metalloproteinase with thrombospondin motifs 16-like	stl	NA	4.09e-05	-0.062	A5SS
LOC112044902	chitin synthase A	kkv	NA	9.42e-11	0.016	A3SS
LOC112044926	U6 snRNA phosphodiesterase	CG16790	NA	0.0205509	0.225	SE
LOC112044951	epimerase family protein SDR39U1	CG8768	NA	0.0202575	0.23	RI
LOC112044971	ATP-dependent RNA helicase dbp2-like isoform X1	CG10077	NA	5.89e-09	0.044	A3SS
LOC112045025	AP-2 complex subunit mu	AP-50	NA	0	-0.157	A5SS
LOC112045047	uncharacterized protein LOC112045047 isoform X1	LOC112045047	NA	0.0334467	0.021	A3SS
LOC112045055	#N/A	#N/A	NA	0	-0.1	A5SS
LOC112045064	spermatogenesis-associated protein 6 isoform X2	LOC112045064	NA	0.022638	-0.193	SE
LOC112045075	protein abrupt-like	ab	NA	0.000577424	0.191	SE
LOC112045098	cystinosin homolog isoform X1	CG17119	NA	4.02e-11	-0.552	SE
LOC112045119	#N/A	#N/A	NA	2.87e-08	-0.663	A5SS
LOC112045121	small integral membrane protein 12	CG34228	NA	0.0280173	0.054	A3SS
LOC112045194	protein transport protein Sec24A	Sec24AB	eyespot_up	0.00162871	-0.34	A5SS
LOC112045222	cuticle protein 19.8 isoform X2	Cpr66D	NA	0.00284385	-0.304	SE
LOC112045227	transcriptional regulator ATRX isoform X1	LOC112045227	NA	0.0256045	0.194	A3SS
LOC112045271	integrin beta-nu	Itgbn	NA	0.000145996	-0.063	A3SS
LOC112045273	nucleolar protein 4 isoform X1	CG46301	NA	6.75e-05	0.354	SE
LOC112045291	protein CASC3-like isoform X1	btz	NA	0.025451	-0.062	A3SS
LOC112045305	microtubule-actin cross-linking factor 1 isoform X2	shot	eyespot_up	0.00517133	-0.261	A5SS
LOC112045313	NAD kinase-like isoform X5	CG33156	NA	0.00012967	0.097	MXE
LOC112045319	uncharacterized protein LOC112045319	ChLD3	NA	0.01042	-0.353	A3SS
LOC112045335	constitutive coactivator of PPAR-gamma-like protein 1	LOC112045335	NA	0.000175438	0.081	SE
LOC112045357	6-phosphofructo-2-kinase/fructose-2,6-bisphosphatase-like isoform X1	Pfrx	NA	0.00365006	-0.039	MXE
LOC112045367	checkpoint protein HUS1	Hus1-like	NA	0.0289839	0.351	SE
LOC112045369	Mucosa-associated lymphoid tissue lymphoma translocation protein 1	LOC112045369	NA	0.00176851	-0.115	A5SS
LOC112045396	glycerol-3-phosphate acyltransferase 1, mitochondrial isoform X1	mino	NA	6.99e-05	0.073	A5SS
LOC112045428	coatomer subunit alpha isoform X1	alphaCOP	NA	0	0.208	A5SS
LOC112045455	UDP-N-acetylglucosamine--peptide N-acetylglucosaminyltransferase 110 kDa subunit isoform X1	sxc	NA	0.00102419	-0.169	SE
LOC112045470	far upstream element-binding protein 1	Psi	NA	0.0130055	-0.081	A3SS
LOC112045475	receptor expression-enhancing protein 5 isoform X2	ReepB	NA	0.0258362	0.139	SE
LOC112045495	protein-glucosylgalactosylhydroxylysine glucosidase	CG16965	NA	0.00702917	0.448	A5SS
LOC112045504	hepatic leukemia factor isoform X3	Pdp1	NA	0.00133913	0.084	A5SS
LOC112045524	carnitine O-palmitoyltransferase 1, liver isoform	whd	NA	0.014385	-0.036	SE
LOC112045528	protein AF-10	Alh	NA	7.32e-06	-0.378	SE
LOC112045559	rho guanine nucleotide exchange factor 18 isoform X2	cyst	NA	0.00607935	-0.249	SE
LOC112045567	uncharacterized protein LOC112045567	LOC112045567	NA	2.41e-12	-0.017	MXE
LOC112045646	filamin-A isoform X1	jbug	NA	0.0170843	-0.117	A5SS
LOC112045656	filamin-A isoform X1	jbug	NA	0.0315631	0.297	MXE
LOC112045689	RNA-binding protein Musashi homolog 2 isoform X1	msi	NA	0.000377006	-0.099	SE
LOC112045706	gastrula zinc finger protein XlCGF49.1-like	LOC112045706	NA	0.0206598	-0.184	SE
LOC112045707	GILT-like protein 1 isoform X1	GILT1	eyespot_down	0.000491523	-0.237	A5SS
LOC112045726	uncharacterized protein LOC112045726 isoform X2	CG43780	NA	0.00018805	0.169	SE
LOC112045770	probable serine/threonine-protein kinase dyrk2	Tie	NA	0.000399118	-0.071	MXE
LOC112045809	zinc finger protein 260-like isoform X1	LOC112045809	NA	0.0128801	0.455	A3SS
LOC112045836	muscle M-line assembly protein unc-89-like isoform X1	Strn-Mlck	NA	0.000230996	-0.352	A5SS
LOC112045865	ADP-ribosylation factor GTPase-activating protein 1	ArfGAP1	NA	0.023573	0.037	RI
LOC112045902	vacuolar protein sorting-associated protein 45	Vps45	NA	2.89e-06	0.461	A5SS
LOC112045909	putative dihydrouridine synthase domain containing protein	LOC112045909	NA	0.000807066	0.094	A3SS
LOC112045911	ataxin-2-like protein isoform X2	Atx2	NA	7.23e-07	0.34	A5SS
LOC112045920	PI-PLC X domain-containing protein 3-like isoform X2	LOC112045920	NA	5.6e-11	-0.372	SE
LOC112045923	rho GTPase-activating protein 27-like isoform X2	CdGAPr	NA	3.43e-06	0.113	MXE
LOC112045926	rhomboid-related protein 2 isoform X1	rho-4	NA	0.00120997	-0.106	A3SS
LOC112045952	PTB domain-containing adapter protein ced-6 isoform X1	ced-6	NA	0.0194128	0.211	SE
LOC112045975	gastrula zinc finger protein XlCGF17.1-like	LOC112045975	NA	0.00118874	-0.125	SE
LOC112046036	serine/threonine-protein phosphatase Pgam5, mitochondrial isoform X1	Pgam5	NA	0.00272626	0.118	SE
LOC112046053	uncharacterized protein LOC112046053 isoform X1	CG12814	NA	0.00033962	-0.162	MXE
LOC112046070	regulator of chromosome condensation isoform X2	Rcc1	NA	0.01644	-0.302	A5SS
LOC112046094	ATP synthase subunit s, mitochondrial	LOC112046094	NA	0.000248536	-0.385	SE
LOC112046101	ATP-dependent Clp protease ATP-binding subunit clpX-like, mitochondrial isoform X2	ClpX	NA	0.00026228	0.116	A5SS
LOC112046108	cysteine and histidine-rich protein 1 homolog isoform X1	CG32486	NA	0.00533437	-0.049	SE
LOC112046117	cactin	cactin	NA	0.00164609	-0.036	A3SS
LOC112046122	hexokinase type 2 isoform X2	Hex-A	NA	0.00788056	-0.142	SE
LOC112046143	xaa-Pro aminopeptidase ApepP-like	ApepP	NA	0.00582143	-0.038	A3SS
LOC112046146	uncharacterized protein LOC112046146 isoform X1	LOC112046146	NA	0.0145898	-0.058	SE
LOC112046157	guanine nucleotide-binding protein-like 1	Ns4	NA	7.83e-06	0.144	A5SS
LOC112046166	zinc finger protein 37-like isoform X1	LOC112046166	NA	0.000271888	-0.1	A3SS
LOC112046172	4-hydroxybenzoate polyprenyltransferase, mitochondrial	coq2	NA	0.0329602	-0.275	MXE
LOC112046173	flocculation protein FLO11	LOC112046173	NA	0.0309315	-0.339	MXE
LOC112046196	cap-specific mRNA (nucleoside-2'-O-)-methyltransferase 1	CG6379	NA	3.77e-06	0.11	A3SS
LOC112046213	carboxypeptidase M isoform X1	CG4678	NA	0.000531092	0.018	A3SS
LOC112046215	protein couch potato-like	cpo	eyespot_up	6.58e-06	-0.114	SE
LOC112046230	ABC transporter G family member 20-like	CG11147	eyespot_up	0.0101862	-0.4	A5SS
LOC112046249	eukaryotic translation initiation factor 4 gamma-like	LOC112046249	NA	0.0442343	-0.013	A5SS
LOC112046259	uncharacterized protein LOC112046259	LOC112046259	NA	0.000571602	-0.191	MXE
LOC112046270	F-box only protein 32 isoform X2	CG11658	NA	0.0326342	-0.01	SE
LOC112046314	ATP synthase subunit delta, mitochondrial	Atp5d	NA	9.41e-06	-0.012	A5SS
LOC112046359	histone-lysine N-methyltransferase, H3 lysine-79 specific-like	LOC112046359	NA	0.0098077	-0.097	MXE
LOC112046415	SAGA-associated factor 11 homolog	Sgf11	NA	0.00832115	-0.382	SE
LOC112046440	integumentary mucin C.1-like	CG12947	NA	0.00081229	-0.524	MXE
LOC112046441	protein transport protein Sec23A isoform X1	Sec23	NA	0	-0.065	SE
LOC112046452	metastasis-associated protein MTA3	MTA1-like	NA	0.00198078	0.042	A5SS
LOC112046464	histone deacetylase 4 isoform X4	HDAC4	NA	0.0449465	-0.136	A5SS
LOC112046466	rab GTPase-binding effector protein 1 isoform X1	Rbpn-5	NA	0.00381617	-0.171	SE
LOC112046468	protein halfway	hfw	NA	3.78e-05	-0.173	MXE
LOC112046473	WD repeat-containing protein mio	mio	NA	1.31e-06	0.127	RI
LOC112046474	GATOR complex protein WDR24	Wdr24	NA	0	0.518	MXE
LOC112046477	protein-S-isoprenylcysteine O-methyltransferase	ste14	NA	0.0352317	0.144	A5SS
LOC112046481	ATP-dependent RNA helicase DDX42	CG6418	NA	0	0.717	A5SS
LOC112046488	ankyrin repeat and fibronectin type-III domain-containing protein 1 isoform X6	wake	NA	0.0025658	-0.028	SE
LOC112046491	NADH dehydrogenase [ubiquinone] 1 beta subcomplex subunit 10	Ndufb10	NA	0.00858009	-0.112	A3SS
LOC112046502	probable aconitate hydratase, mitochondrial	mAcon1	NA	8.63e-12	-0.5	MXE
LOC112046504	60S ribosomal protein L22-like	RpL22	NA	4.36e-06	-0.012	A5SS
LOC112046511	hydroxysteroid dehydrogenase-like protein 2 isoform X1	CG5590	NA	0.0245215	-0.028	SE
LOC112046535	cGMP-dependent protein kinase, isozyme 2 forms cD4/T1/T3A/T3B-like isoform X2	for	eyespot_up	0.00339604	0.524	A5SS
LOC112046593	protein sickie isoform X1	sick	NA	0.000189253	0.467	SE
LOC112046598	bromodomain-containing protein 3-like isoform X3	fs(1)h	NA	0.0378416	-0.032	A3SS
LOC112046614	high affinity copper uptake protein 1-like	Ctr1A	NA	0	-0.227	A5SS
LOC112046634	Down syndrome critical region protein 3 homolog	CG4074	NA	0.000215999	0.152	A3SS
LOC112046653	cadherin-99C	Cad99C	NA	0.00682578	0.093	MXE
LOC112046693	spectrin beta chain isoform X1	beta-Spec	NA	3.06e-11	0.252	SE
LOC112046700	lactoylglutathione lyase	Glo1	NA	0.0213631	-0.104	A3SS
LOC112046714	microtubule-associated protein RP/EB family member 1 isoform X2	Eb1	NA	9.7e-05	0.215	SE
LOC112046720	serine/arginine repetitive matrix protein 1 isoform X1	Srrm1	NA	0	-0.21	SE
LOC112046721	CREB-binding protein-like	nej	NA	0.000572119	0.03	A3SS
LOC112046732	nucleolin-like isoform X1	LOC112046732	NA	5.22e-07	0.085	SE
LOC112046735	SH3 and multiple ankyrin repeat domains protein 3	Prosap	NA	0.0145667	-0.125	SE
LOC112046755	inhibitor of Bruton tyrosine kinase	CG8060	NA	0.000485324	0.153	SE
LOC112046776	dmX-like protein 2 isoform X1	Rbcn-3A	NA	1.62e-05	0.063	SE
LOC112046777	endophilin-A isoform X1	endoA	NA	0.000501612	0.137	SE
LOC112046784	lysophosphatidylcholine acyltransferase isoform X1	LPCAT	NA	8.28e-10	0.596	MXE
LOC112046842	serine-arginine protein 55 isoform X3	B52	NA	2.5e-08	0.395	A5SS
LOC112046876	serrate RNA effector molecule homolog isoform X1	Ars2	NA	8.07e-12	-0.627	A5SS
LOC112046886	aryl hydrocarbon receptor nuclear translocator homolog isoform X1	tgo	NA	2.79e-13	-0.257	A3SS
LOC112046887	uncharacterized protein LOC112046887	LOC112046887	NA	0.000663	-0.456	SE
LOC112046892	60S ribosomal protein L13	RpL13	NA	5.77e-11	0.052	RI
LOC112046893	probable elongation factor 1-delta isoform X1	eEF1delta	NA	1.14e-11	-0.097	A5SS
LOC112046894	protein grainyhead isoform X1	grh	NA	0.00157551	-0.156	SE
LOC112046897	band 4.1-like protein 4 isoform X1	CG34347	NA	0.0015036	-0.165	MXE
LOC112046902	ATP-dependent 6-phosphofructokinase isoform X1	Pfk	NA	0.0103745	-0.111	A5SS
LOC112046927	anosmin-1	LOC112046927	eyespot_up	0.00400713	-0.042	A3SS
LOC112046971	cadherin-89D isoform X2	Cad89D	NA	0.0191467	-0.061	MXE
LOC112046979	WD repeat-containing protein 44 isoform X1	CG34133	NA	1.33e-09	-0.528	A3SS
LOC112047001	transcriptional activator protein Pur-alpha isoform X4	Pur-alpha	NA	1.41e-05	-0.035	SE
LOC112047017	syntaxin-1A isoform X5	Syx1A	eyespot_down	0.0284641	-0.135	MXE
LOC112047044	peptidylprolyl isomerase domain and WD repeat-containing protein 1	CG3511	NA	0.0107344	-0.084	A5SS
LOC112047053	DDB1- and CUL4-associated factor 10 homolog	LOC112047053	NA	0.0017272	-0.039	SE
LOC112047055	CAP-Gly domain-containing linker protein 1	CLIP-190	NA	0.0351811	0.017	MXE
LOC112047061	ceramide-1-phosphate transfer protein	CG30392	NA	0.000429285	0.041	A3SS
LOC112047072	#N/A	#N/A	NA	0.00101926	-0.121	A5SS
LOC112047076	oxysterol-binding protein-related protein 9	CG1513	NA	0.00547471	-0.046	A3SS
LOC112047113	transmembrane 7 superfamily member 3-like	GPRNND2	NA	2.53e-06	-0.373	SE
LOC112047116	Regulator of G-protein signaling 7	CG42450	NA	0.00350425	-0.061	A5SS
LOC112047119	zinc finger protein OZF-like	LOC112047119	NA	0.0447557	-0.123	SE
LOC112047152	guanine nucleotide exchange factor subunit Rich	Rich	NA	0.00471743	0.438	A5SS
LOC112047205	probable cardiolipin synthase (CMP-forming)	CLS	NA	0.0373323	-0.202	MXE
LOC112047214	proteasome activator complex subunit 4B-like	LOC112047214	NA	0.00434217	-0.056	SE
LOC112047254	E3 ubiquitin-protein ligase RNF25	CG13344	NA	7.29e-06	0.249	MXE
LOC112047257	ubiquitin-conjugating enzyme E2-17 kDa	eff	NA	1.62e-07	-0.373	A5SS
LOC112047279	succinate--CoA ligase [ADP-forming] subunit beta, mitochondrial	ScsbetaA	NA	6.54e-05	-0.691	SE
LOC112047321	cryptochrome-1-like isoform X1	cry2	NA	2.72e-06	0.34	A3SS
LOC112047329	glutamate synthase [NADH], amyloplastic isoform X1	CG9674	NA	0.000703935	-0.061	A3SS
LOC112047356	DNA repair protein RAD51 homolog 3-like	spn-D	NA	0.0252843	0.408	SE
LOC112047364	regulator of gene activity isoform X1	Rga	NA	2.11e-08	0.074	SE
LOC112047374	protein odr-4 homolog	LOC112047374	NA	0.0171188	0.021	SE
LOC112047415	venom dipeptidyl peptidase 4-like	CG11034	NA	3.23e-06	0.034	SE
LOC112047434	ATP-dependent RNA helicase p62	Rm62	NA	0	0.15	SE
LOC112047449	F-actin-uncapping protein LRRC16A isoform X1	LRR	NA	0.0348462	0.456	MXE
LOC112047476	low-density lipoprotein receptor-related protein 2	mgl	NA	0.000531122	-0.05	A3SS
LOC112047480	phospholipase A-2-activating protein	Plap	NA	3.04e-05	-0.058	A3SS
LOC112047485	synaptosomal-associated protein 25 isoform X1	Snap25	NA	0.00216135	0.216	MXE
LOC112047533	protein split ends-like isoform X3	LOC112047533	NA	0.00475273	0.186	MXE
LOC112047547	eukaryotic translation initiation factor 5	eIF5	NA	0.000562423	-0.034	A3SS
LOC112047571	uncharacterized protein LOC112047571	LOC112047571	NA	0.00230769	-0.492	A5SS
LOC112047618	serine-rich adhesin for platelets-like isoform X1	LOC112047618	NA	0.0109011	0.488	A5SS
LOC112047632	remodeling and spacing factor 1	CG8677	NA	0.00732875	-0.179	A5SS
LOC112047636	protein abrupt-like	bab2	NA	0.0314044	0.034	RI
LOC112047647	golgin subfamily A member 6-like protein 22	CG12164	eyespot_up	0.00864475	-0.02	A5SS
LOC112047686	meiosis-specific nuclear structural protein 1-like	LOC112047686	NA	0.00877355	0.167	A5SS
LOC112047691	myc box-dependent-interacting protein 1 isoform X1	Amph	NA	0.00847817	0.211	SE
LOC112047743	fasciclin-3 isoform X1	Fas3	NA	0.0205037	-0.163	MXE
LOC112047767	U1 small nuclear ribonucleoprotein 70 kDa	snRNP70K	NA	0.00527635	-0.114	SE
LOC112047770	zinc finger protein 568-like isoform X4	LOC112047770	NA	0.0171538	-0.221	MXE
LOC112047825	neprilysin-2 isoform X1	Nep2	NA	3.06e-07	0.071	MXE
LOC112047835	probable 3',5'-cyclic phosphodiesterase pde-5	Pde6	NA	0.0407506	-0.211	SE
LOC112047844	Y-box factor homolog	yps	NA	4.4e-10	-0.019	A5SS
LOC112047846	ileal sodium/bile acid cotransporter-like isoform X1	CG11655	NA	0.00513868	-0.07	SE
LOC112047849	probable cytochrome P450 303a1	CYP303A1	NA	0.0190374	0.342	RI
LOC112047865	mitochondrial inner membrane protease ATP23 homolog	CG5131	NA	0.0402748	-0.173	A5SS
LOC112047899	adenomatous polyposis coli protein-like isoform X2	Apc	NA	0.0140855	-0.181	A5SS
LOC112047909	tRNA (guanine(10)-N2)-methyltransferase homolog	CG1074	NA	3.48e-06	0.219	A5SS
LOC112047918	BTB/POZ domain-containing protein 17	Tango10	NA	0.000232163	0.061	A3SS
LOC112047975	OWR53088.1 putative cuticle protein	CG12540	NA	0.0205009	-0.123	A3SS
LOC112048035	WD repeat-containing protein 47 isoform X3	CG2812	NA	2.13e-07	-0.6	SE
LOC112048046	zinc finger protein 729-like isoform X2	CG9650	NA	0.0269739	-0.316	SE
LOC112048050	probable medium-chain specific acyl-CoA dehydrogenase, mitochondrial isoform X1	Mcad	NA	0.0358794	0.156	SE
LOC112048068	USP6 N-terminal-like protein isoform X1	RN-tre	NA	0.000278437	-0.179	A5SS
LOC112048131	exchange factor for Arf-6 isoform X2	Efa6	eyespot_down	0.0446597	-0.242	A3SS
LOC112048134	eukaryotic peptide chain release factor GTP-binding subunit ERF3A isoform X1	Elf	NA	0	-0.066	A5SS
LOC112048135	putative RNA-binding protein Luc7-like 2 isoform X2	CG7564	NA	0.0422177	-0.143	SE
LOC112048138	uncharacterized protein LOC112048138	LOC112048138	NA	7.17e-05	-0.497	MXE
LOC112048149	putative homeodomain transcription factor isoform X2	phtf	NA	0.0242776	0.4	SE
LOC112048173	YLP motif-containing protein 1-like isoform X1	LOC112048173	NA	1.55e-09	-0.296	SE
LOC112048174	uncharacterized protein LOC112048174 isoform X1	CG4702	NA	0.00193253	-0.224	SE
LOC112048179	CLK4-associating serine/arginine rich protein	CG6695	NA	0.0203582	0.199	A5SS
LOC112048194	mucin-5AC isoform X2	Cda5	NA	1.18e-05	0.244	RI
LOC112048203	inositol hexakisphosphate kinase 1 isoform X1	CG10082	eyespot_up	0.0218783	-0.494	A5SS
LOC112048214	peroxiredoxin-6	TPX5	NA	0.00949073	0.049	SE
LOC112048221	high mobility group protein D-like	HmgD	NA	0.00672015	-0.018	A3SS
LOC112048234	trehalase-like isoform X1	Treh	NA	0.000469571	-0.022	SE
LOC112048262	protein-glutamate O-methyltransferase-like isoform X1	CG11474	NA	0.00134034	0.271	SE
LOC112048265	heterogeneous nuclear ribonucleoprotein L isoform X1	sm	NA	0	-0.193	A3SS
LOC112048290	eukaryotic translation initiation factor 4E-binding protein Mextli isoform X1	mxt	eyespot_up	3e-08	-0.278	A5SS
LOC112048291	piezo-type mechanosensitive ion channel component isoform X1	Piezo	NA	6.88e-05	-0.631	SE
LOC112048301	uncharacterized protein C18orf19 homolog A	CG14613	NA	0.000179878	0.071	A5SS
LOC112048371	DNA-binding protein Ewg isoform X5	ewg	NA	5.92e-05	-0.139	SE
LOC112048417	dnaJ homolog subfamily C member 30, mitochondrial-like	CG11035	NA	5.83e-05	-0.09	A5SS
LOC112048422	zinc finger CCCH domain-containing protein 13 isoform X2	CG12075	NA	9.29e-06	0.088	A5SS
LOC112048434	E3 ubiquitin-protein ligase TRIM37-like	LOC112048434	NA	0.0331748	0.23	A5SS
LOC112048448	rho GTPase-activating protein 21-B isoform X2	RhoGAP19D	NA	1.18e-13	-0.069	SE
LOC112048480	neurobeachin isoform X2	rg	NA	4.86e-11	0.636	A5SS
LOC112048503	ubiquitin-conjugating enzyme E2-24 kDa isoform X1	Ubc2	NA	9.32e-09	-0.316	SE
LOC112048511	tetratricopeptide repeat protein 21B-like	LOC112048511	NA	0.000429815	0.63	A3SS
LOC112048517	uncharacterized protein LOC112048517 isoform X4	CG42268	NA	3.03e-05	-0.142	SE
LOC112048557	sphingomyelin synthase-related 1-like	SMSr	NA	0.0415709	-0.118	SE
LOC112048584	afadin isoform X2	cno	NA	7.74e-06	-0.103	SE
LOC112048587	ankyrin repeat domain-containing protein 11 isoform X1	CG10984	NA	0.00164786	-0.068	SE
LOC112048594	armadillo segment polarity protein isoform X1	arm	NA	1.69e-05	-0.099	A3SS
LOC112048640	optomotor-blind protein isoform X5	bi	NA	1.64e-08	0.216	MXE
LOC112048678	uncharacterized protein LOC112048678	CG33170	NA	0.0163726	0.035	SE
LOC112048693	putative mediator of RNA polymerase II transcription subunit 26 isoform X2	velo	NA	0.0128754	0.31	MXE
LOC112048778	OWR45125.1 colorectal mutant cancer protein	CG34404	NA	7.06e-05	-0.237	MXE
LOC112048780	zinc finger protein 37-like	LOC112048780	NA	7.07e-12	-0.486	MXE
LOC112048787	zinc finger protein 157-like isoform X2	ZIPIC	NA	0.0140855	-0.366	A5SS
LOC112048897	RNA pseudouridylate synthase domain-containing protein 2-like isoform X3	RluA-1	eyespot_up	0.00226023	0.031	SE
LOC112049003	UHRF1-binding protein 1-like isoform X1	CG34126	NA	0.0498661	-0.341	MXE
LOC112049011	homeobox protein 2-like isoform X4	CG30460	NA	0.000640595	-0.076	SE
LOC112049025	Eukaryotic translation elongation factor 1 epsilon-1	LOC112049025	NA	0.0200644	-0.03	SE
LOC112049052	nuclear RNA export factor 2-like isoform X1	LOC112049052	NA	5.67e-05	-0.295	MXE
LOC112049069	protein split ends	spen	NA	0.00717493	-0.051	A5SS
LOC112049113	sushi, von Willebrand factor type A, EGF and pentraxin domain-containing protein 1	fw	NA	0.00180994	-0.019	A5SS
LOC112049117	uncharacterized protein LOC112049117 isoform X1	qtc	NA	4.47e-07	-0.222	A3SS
LOC112049133	bestrophin-4 isoform X1	Best2	eyespot_up	0.00885358	-0.031	SE
LOC112049140	uncharacterized protein LOC112049140 isoform X1	LOC112049140	NA	0.0474869	0.266	A3SS
LOC112049141	protein smoothened	smo	NA	0.0103902	0.037	RI
LOC112049145	40S ribosomal protein S16	RpS16	NA	4.47e-06	0.014	A3SS
LOC112049151	#N/A	#N/A	NA	0.00216604	-0.124	A5SS
LOC112049178	protein transport protein Sec16A isoform X4	Sec16	eyespot_up	0.00300261	0.019	RI
LOC112049214	zinc finger protein 2 homolog isoform X1	LOC112049214	NA	0.000427302	0.399	SE
LOC112049219	activating signal cointegrator 1 complex subunit 2	CG2701	NA	0	0.412	MXE
LOC112049233	fatty-acid amide hydrolase 2-like	CG5112	NA	5.69e-12	-0.05	SE
LOC112049338	nuclear factor of activated T-cells 5 isoform X2	NFAT	NA	0.0234889	0.149	SE
LOC112049344	#N/A	#N/A	NA	0.00112774	0.335	SE
LOC112049404	RNA binding protein fox-1 homolog 3 isoform X2	Rbfox1	NA	0.000354261	0.648	A5SS
LOC112049412	max dimerization protein 1-like isoform X2	LOC112049412	NA	0.00229871	0.105	A3SS
LOC112049427	40S ribosomal protein S4	RpS4	NA	0	0.027	A3SS
LOC112049437	60S ribosomal protein L36	RpL36	NA	0.000601351	-0.013	RI
LOC112049503	tropomyosin-2 isoform X12	Tm1	eyespot_up	0.00782334	0.139	MXE
LOC112049557	cholinephosphotransferase 1 isoform X1	bbc	NA	0.000513509	0.114	SE
LOC112049569	chitooligosaccharidolytic beta-N-acetylglucosaminidase	Hexo1	eyespot_down	0	0.095	SE
LOC112049613	heat shock factor protein isoform X1	Hsf	NA	1.4e-05	0.376	SE
LOC112049638	choline/ethanolamine kinase isoform X1	CG2201	NA	0.000441025	-0.087	SE
LOC112049639	acidic fibroblast growth factor intracellular-binding protein	Fibp	NA	0.0010649	-0.186	MXE
LOC112049643	copper-transporting ATPase 1 isoform X2	ATP7	NA	0.0052376	0.039	A5SS
LOC112049645	double-strand-break repair protein rad21 homolog isoform X1	rad21	NA	0.000260449	0.063	SE
LOC112049654	tau-tubulin kinase 1	Asator	NA	3.14e-06	-0.454	MXE
LOC112049660	transmembrane and ubiquitin-like domain-containing protein 1 isoform X1	LOC112049660	NA	0.000843727	0.071	A3SS
LOC112049701	60S ribosomal protein L15	RpL15	NA	0	0.395	RI
LOC112049719	chorion b-ZIP transcription factor	LOC112049719	NA	4.36e-06	-0.014	A5SS
LOC112049759	coronin-2B-like isoform X1	coro	NA	0.0238345	0.04	SE
LOC112049761	cytochrome b5-related protein-like	CG17928	NA	0.00376748	0.041	A5SS
LOC112049762	sushi, von Willebrand factor type A, EGF and pentraxin domain-containing protein 1 isoform X1	uif	eyespot_up	0.00413342	0.14	A5SS
LOC112049842	diamine acetyltransferase 2-like	CG4210	NA	7.66e-05	-0.146	RI
LOC112049870	AN1-type zinc finger protein 6 isoform X2	CG45050	NA	0	0.32	SE
LOC112049882	zinc finger protein 382-like isoform X1	l(3)neo38	eyespot_up	0.00177006	0.142	A3SS
LOC112049893	lethal(2) giant larvae protein isoform X1	l(2)gl	NA	0.0006266	0.065	A5SS
LOC112049925	ubiquitin-conjugating enzyme E2 G1	CG40045	NA	8.56e-11	0.158	SE
LOC112049929	max-binding protein MNT-like isoform X2	Mnt	NA	0.00725476	0.106	A3SS
LOC112049937	glucose dehydrogenase [FAD, quinone]	CG9518	NA	7.1e-06	0.354	A3SS
LOC112049957	MAPK regulated corepressor interacting protein 2	CG7841	NA	1.07e-09	-0.218	SE
LOC112049969	protein tramtrack, beta isoform isoform X28	mod(mdg4)	NA	0.0480141	-0.246	RI
LOC112049978	protein Fe65 homolog isoform X1	LOC112049978	NA	0.0361033	-0.255	A5SS
LOC112049982	histone-lysine N-methyltransferase SETD1 isoform X1	Set1	NA	0.0188362	0.146	A3SS
LOC112049983	cytochrome b-c1 complex subunit 6, mitochondrial-like	UQCR-11	NA	3.41e-08	0.044	RI
LOC112049997	gephyrin	cin	NA	5.18e-09	-0.069	A5SS
LOC112050021	androgen-dependent TFPI-regulating protein-like	LOC112050021	NA	0.0247008	0.206	MXE
LOC112050028	carnosine N-methyltransferase	CG11596	NA	0.000109349	0.29	A5SS
LOC112050031	coagulation factor VII isoform X2	CG8170	NA	8.82e-09	0.583	SE
LOC112050048	uncharacterized protein LOC112050048	CG2225	NA	0.0110987	0.025	A3SS
LOC112050066	centaurin-gamma-1A isoform X1	CenG1A	NA	0.0114416	-0.019	SE
LOC112050069	angiotensin-converting enzyme-like	Ance-3	NA	8.45e-05	0.085	MXE
LOC112050093	farnesol dehydrogenase-like	rdhB	NA	0.00312049	-0.013	A3SS
LOC112050113	cyclin-dependent kinase 11B	Pitslre	NA	0.000267835	0.065	A5SS
LOC112050121	histone deacetylase 6 isoform X1	HDAC6	NA	5.84e-05	0.195	MXE
LOC112050130	uncharacterized protein LOC112050130	LOC112050130	NA	0.00133667	-0.118	MXE
LOC112050132	AP2/ERF domain-containing protein PFD0985w-like isoform X2	cher	NA	0.0402748	0.01	A5SS
LOC112050138	protein Skeletor, isoforms D/E isoform X1	Skeletor	NA	2.07e-05	-0.282	RI
LOC112050155	lon protease homolog, mitochondrial isoform X1	Lon	NA	0.0115356	-0.11	A3SS
LOC112050166	myotubularin-related protein 2	mtm	NA	0.00174127	0.174	A5SS
LOC112050193	unconventional myosin-IXa-like isoform X1	Myo9	NA	5.37e-06	-0.202	A5SS
LOC112050209	double-stranded RNA-binding protein Staufen homolog 2 isoform X1	stau	NA	0.00011536	0.32	SE
LOC112050214	neprilysin-4-like isoform X1	Nep1	NA	0.00199843	-0.548	A5SS
LOC112050218	troponin T, skeletal muscle isoform X2	up	NA	0.00642293	-0.3	SE
LOC112050252	probable ATP-dependent RNA helicase DDX27	Rs1	NA	0.01408	0.092	A3SS
LOC112050253	snRNA-activating protein complex subunit 1-like isoform X1	LOC112050253	NA	0.0250665	-0.191	A3SS
LOC112050297	myb-like protein X isoform X1	LOC112050297	NA	0.00463866	-0.172	A5SS
LOC112050340	E3 ubiquitin-protein ligase RNF19B-like	LOC112050340	NA	1.06e-12	0.133	SE
LOC112050343	ankyrin repeat domain-containing protein 17	mask	eyespot_up	0.00685357	0.143	SE
LOC112050379	SID1 transmembrane family member 1-like	WEE1	NA	0.000430063	-0.079	A5SS
LOC112050384	Splicing factor 1	SF1	NA	1.33e-09	0.244	A3SS
LOC112050394	transmembrane and coiled-coil domains protein 2 isoform X1	Dmtn	NA	0.00304617	-0.121	A3SS
LOC112050405	uncharacterized protein LOC112050405	LOC112050405	NA	0.000491523	0.172	A5SS
LOC112050417	RNA-binding protein squid isoform X1	sqd	NA	0	-0.448	SE
LOC112050441	protein henna	Hn	NA	1.89e-05	-0.015	A5SS
LOC112050490	RNA polymerase II-associated protein 3-like isoform X1	spag	NA	0.0163512	-0.256	SE
LOC112050499	luc7-like protein 3	CG3198	NA	1.13e-09	0.046	SE
LOC112050503	extracellular serine/threonine protein CG31145 isoform X2	CG31145	eyespot_up	0.0253641	-0.025	SE
LOC112050534	serine/threonine-protein kinase D1	PKD	NA	0.0295787	0.286	A3SS
LOC112050625	tyrosine kinase receptor Cad96Ca isoform X1	Cad96Ca	NA	0.0412529	-0.019	SE
LOC112050692	cyclin G	CycG	NA	3.03e-09	-0.146	SE
LOC112050705	arginine/serine-rich coiled-coil protein 2 isoform X1	CG6340	NA	0.0472589	0.088	SE
LOC112050729	two pore calcium channel protein 1-like isoform X3	LOC112050729	NA	3.73e-05	-0.248	SE
LOC112050746	zinc finger protein 706-like	CG15715	NA	0.00514089	-0.475	RI
LOC112050770	malate synthase, glyoxysomal-like	LOC112050770	NA	0.0238016	0.32	A5SS
LOC112050791	proteasome subunit alpha type-2	Prosalpha2	eyespot_down	0.026157	-0.067	MXE
LOC112050834	proliferation-associated protein 2G4	CG10576	NA	0.042922	-0.012	A3SS
LOC112050844	Niemann-Pick C1 protein isoform X2	Npc1a	NA	5.98e-11	0.158	SE
LOC112050847	chloride intracellular channel exc-4 isoform X1	Clic	NA	0	0.318	SE
LOC112050868	vacuolar protein-sorting-associated protein 25	Vps25	NA	0.0160387	-0.041	SE
LOC112050895	neurofilament heavy polypeptide-like isoform X2	LOC112050895	NA	0.000418192	-0.231	A3SS
LOC112050902	splicing factor, arginine/serine-rich 15 isoform X1	CG4266	NA	0.0256333	0.274	A3SS
LOC112050929	ATPase family AAA domain-containing protein 2-like isoform X1	TER94	NA	1.9e-06	-0.384	A3SS
LOC112050960	uncharacterized protein LOC112050960	LOC112050960	NA	6.25e-07	-0.05	SE
LOC112050969	14 kDa phosphohistidine phosphatase-like	janA	NA	4.75e-06	0.133	SE
LOC112050976	cytoplasmic dynein 1 intermediate chain isoform X8	Dic	NA	0.0061523	0.071	SE
LOC112051030	farnesyl pyrophosphate synthase-like	Fpps	NA	6.56e-07	0.102	SE
LOC112051067	regulator of nonsense transcripts 3B isoform X2	Upf3	NA	0.0122836	-0.033	SE
LOC112051088	homeodomain-interacting protein kinase 2-like isoform X1	hipk	NA	2.26e-05	-0.483	A3SS
LOC112051120	dipeptidyl peptidase 9 isoform X1	CG3744	NA	0.0033446	-0.095	A5SS
LOC112051132	eukaryotic translation initiation factor 3 subunit A	eIF3-S10	NA	0.000340932	0.368	SE
LOC112051133	OWR52858.1 adenylate cyclase	CG14434	NA	1.66e-05	-0.541	SE
LOC112051154	microtubule-associated protein Jupiter isoform X1	Jupiter	NA	0.031415	-0.067	A5SS
LOC112051164	ras association domain-containing protein 8 isoform X1	RASSF8	NA	7.67e-05	0.272	SE
LOC112051181	MOB kinase activator-like 2 isoform X2	Mob2	NA	0.0226133	0.341	MXE
LOC112051183	tyrosine-protein phosphatase 10D	Ptp10D	eyespot_up	2.78e-06	0.033	SE
LOC112051193	protein outspread isoform X4	osp	NA	0	-0.172	A5SS
LOC112051208	coatomer subunit delta	copd	NA	0.00190773	-0.109	A3SS
LOC112051221	signal transducer and activator of transcription 5B isoform X1	Stat92E	eyespot_up	0.0011173	0.22	A5SS
LOC112051245	translation initiation factor eIF-2B subunit delta isoform X1	eIF2Bdelta	NA	0.00305044	0.483	SE
LOC112051272	survival of motor neuron-related-splicing factor 30	CG17454	NA	0.0335204	0.059	A3SS
LOC112051279	zinc finger RNA-binding protein isoform X1	Zn72D	NA	0.000275289	0.08	A3SS
LOC112051285	dystrophin-like isoform X1	Dys	NA	0.00189645	-0.168	A5SS
LOC112051313	C-terminal-binding protein	CtBP	NA	0.000320145	0.538	MXE
LOC112051327	lysine-specific demethylase 3B	JHDM2	eyespot_up	2.4e-08	0.052	SE
LOC112051355	ATP-dependent RNA helicase dbp2-like isoform X2	CG10077	NA	4.94e-05	-0.503	MXE
LOC112051357	cleavage and polyadenylation specificity factor subunit CG7185 isoform X2	Cpsf6	NA	0	-0.427	SE
LOC112051387	ATP-binding cassette sub-family D member 2	ABCD	NA	1.43e-08	-0.186	SE
LOC112051403	ecdysone-induced protein 74EF isoform X3	Eip74EF	NA	0	0.248	SE
LOC112051407	uncharacterized protein LOC112051407 isoform X1	LOC112051407	NA	0.000350185	0.595	A3SS
LOC112051419	probable serine incorporator isoform X1	TMS1	NA	0	-0.279	SE
LOC112051425	NAD(P) transhydrogenase, mitochondrial-like	LOC112051425	NA	4.29e-06	0.167	SE
LOC112051494	endochitinase A	Sap130	NA	0.00143802	-0.16	SE
LOC112051501	splicing factor U2AF 50 kDa subunit	U2af50	NA	0.0227352	0.085	SE
LOC112051509	major facilitator superfamily domain-containing protein 10 isoform X1	rtet	NA	0.0300982	-0.272	SE
LOC112051523	heterogeneous nuclear ribonucleoprotein R isoform X1	Syp	NA	1.47e-10	-0.249	A3SS
LOC112051535	A disintegrin and metalloproteinase with thrombospondin motifs 1 isoform X2	sona	eyespot_up	0.020184	-0.261	SE
LOC112051539	ubiquitin carboxyl-terminal hydrolase 20	Usp20-33	NA	0.00538499	-0.307	A3SS
LOC112051546	clathrin heavy chain	Chc	NA	5.19e-06	0.085	A3SS
LOC112051555	CRAL-TRIO domain-containing protein	CG3823	NA	0.00934978	-0.238	MXE
LOC112051573	putative uncharacterized protein DDB_G0282133 isoform X1	LOC112051573	NA	1.03e-08	0.598	A3SS
LOC112051627	ubiquitin carboxyl-terminal hydrolase 32	Usp32	NA	0.000225308	0.556	MXE
LOC112051638	heterogeneous nuclear ribonucleoprotein U-like protein 1	CG30122	NA	8.98e-07	0.045	SE
LOC112051648	gametogenetin isoform X1	Msr-110	NA	0.000162173	0.049	A3SS
LOC112051658	cAMP-dependent protein kinase type I regulatory subunit isoform X1	Pka-R1	NA	0.0293894	0.03	SE
LOC112051684	bromodomain adjacent to zinc finger domain protein 2B-like	tou	eyespot_up	0.00570845	0.136	SE
LOC112051691	dual oxidase maturation factor 1	mol	eyespot_up	0.0348147	-0.159	MXE
LOC112051697	vacuolar fusion protein CCZ1 homolog	Ccz1	NA	0.00277533	0.041	RI
LOC112051719	uncharacterized protein LOC112051719 isoform X2	CG6040	NA	8.3e-05	-0.078	A3SS
LOC112051731	chitooligosaccharidolytic beta-N-acetylglucosaminidase	Hexo2	NA	3.4e-07	-0.051	A5SS
LOC112051744	SPARC-related modular calcium-binding protein 1 isoform X1	magu	NA	0.000563826	0.238	SE
LOC112051763	calcineurin subunit B type 2	CanB2	NA	0.0144623	0.018	SE
LOC112051765	elongation factor 1-gamma	Ef1gamma	NA	0.00506619	0.171	A5SS
LOC112051796	methionine aminopeptidase 1D, mitochondrial isoform X1	CG5188	NA	0.00210806	0.368	RI
LOC112051828	uncharacterized protein LOC112051828 isoform X1	LOC112051828	NA	0.00398691	0.011	A3SS
LOC112051862	probable phospholipid-transporting ATPase IM isoform X2	ATP8B	eyespot_up	0.0461469	0.11	SE
LOC112051874	transcription factor SPT20 homolog isoform X2	CG8192	NA	3.7e-06	-0.151	MXE
LOC112051879	patronin isoform X7	Patronin	NA	0.0115356	-0.134	A3SS
LOC112051923	septin-7 isoform X1	pnut	NA	0.000607402	0.188	SE
LOC112051951	N-alpha-acetyltransferase 10	vnc	NA	7.19e-11	0.099	A5SS
LOC112052001	Cell surface glycoprotein 1	nahoda	NA	0.000225214	-0.128	SE
LOC112052019	transcriptional repressor protein YY1-like isoform X3	pho	NA	0.00168604	0.189	A3SS
LOC112052021	isocitrate dehydrogenase [NAD] subunit gamma, mitochondrial-like	CG5028	NA	0.00722024	0.067	SE
LOC112052042	UDP-xylose and UDP-N-acetylglucosamine transporter-like	Efr	NA	2.45e-07	-0.167	A3SS
LOC112052043	pre-mRNA-splicing factor 38A-like isoform X3	LOC112052043	NA	0.00468763	0.145	SE
LOC112052052	cadherin-86C	Cad86C	NA	2.78e-05	-0.026	SE
LOC112052058	ubiquitin carboxyl-terminal hydrolase 31	Usp15-31	NA	8.34e-06	-0.255	A3SS
LOC112052075	mitochondrial fission 1 protein	Fis1	NA	0.00483422	0.048	A5SS
LOC112052082	transmembrane protein KIAA1109 homolog	tweek	NA	0.0304744	0.134	SE
LOC112052088	glycosaminoglycan xylosylkinase homolog	CG3631	NA	0.00218409	-0.117	A5SS
LOC112052095	protein hook	hk	NA	0.0195313	-0.042	A5SS
LOC112052126	DNA topoisomerase 2	Top2	NA	0.0143174	-0.121	A3SS
LOC112052130	uncharacterized protein LOC112052130 isoform X1	CG14830	NA	0	0.759	MXE
LOC112052136	protein tramtrack, alpha isoform-like isoform X1	SBDS	eyespot_up	0.000213017	-0.384	A5SS
LOC112052147	Protein SERAC1	CG5455	NA	2.83e-09	0.265	MXE
LOC112052160	uncharacterized protein LOC112052160	LOC112052160	eyespot_down	1.01e-06	-0.416	SE
LOC112052166	protein SMG5	LOC112052166	NA	0.00538499	0.185	A3SS
LOC112052180	46 kDa FK506-binding nuclear protein	FK506-bp1	NA	6.19e-06	0.066	A5SS
LOC112052198	insulin-like growth factor II	LOC112052198	eyespot_down	0.0200114	-0.035	A3SS
LOC112052225	alpha-actinin, sarcomeric isoform X1	Actn	eyespot_up	0.00194313	0.221	MXE
LOC112052227	Golgi resident protein GCP60	ACBD3	NA	0.00024836	-0.08	A5SS
LOC112052254	uncharacterized protein LOC112052254	LOC112052254	NA	1.28e-07	-0.117	RI
LOC112052274	ubiquitin carboxyl-terminal hydrolase 7 isoform X3	Usp7	NA	0.000143671	0.181	A3SS
LOC112052286	heparan sulfate 2-O-sulfotransferase pipe	pip	NA	0.00906106	-0.018	A5SS
LOC112052325	transcription initiation factor TFIID subunit 1 isoform X1	Taf1	NA	1.52e-12	-0.159	A3SS
LOC112052331	protein phosphatase Slingshot	ssh	NA	3.5e-06	-0.188	SE
LOC112052337	zinc finger and BTB domain-containing protein 45-like	LOC112052337	NA	0.000990832	0.308	SE
LOC112052373	serine/threonine-protein kinase tousled-like 2 isoform X2	tlk	NA	0.045819	-0.131	SE
LOC112052374	26S proteasome non-ATPase regulatory subunit 13	Rpn9	NA	0.000970099	0.011	RI
LOC112052375	protein bric-a-brac 2-like isoform X2	CG8924	NA	0.0440984	-0.417	A5SS
LOC112052382	lutropin-choriogonadotropic hormone receptor-like	rk	NA	1e-05	0.082	MXE
LOC112052388	piggyBac transposable element-derived protein 4-like	PGBD4	NA	5.01e-09	0.735	SE
LOC112052396	rhodanese domain-containing protein CG4456-like isoform X1	Hsp67Bb	NA	8.84e-07	0.131	SE
LOC112052399	60S ribosomal protein L7	RpL7	NA	0.00380194	-0.008	A3SS
LOC112052411	dosage compensation regulator isoform X1	mle	NA	0.00133913	0.467	A5SS
LOC112052421	MICOS complex subunit Mic60-like isoform X1	Mitofilin	NA	0.0189985	0.022	A5SS
LOC112052437	F-box only protein 28 isoform X1	pall	NA	7.84e-05	-0.231	SE
LOC112052453	40S ribosomal protein S6	RpS6	NA	5.68e-10	0.084	A3SS
LOC112052460	LIM domain only protein 3-like	Bx	eyespot_up	0.031415	-0.045	A5SS
LOC112052488	dnaJ homolog subfamily B member 6 isoform X1	mrj	NA	0.000151818	-0.027	SE
LOC112052502	G-protein coupled receptor moody-like isoform X1	moody	NA	0	-0.099	MXE
LOC112052504	sequestosome-1-like isoform X2	LOC112052504	NA	1.48e-05	-0.116	A3SS
LOC112052505	arfGAP with SH3 domain, ANK repeat and PH domain-containing protein isoform X1	Asap	NA	0.0161758	0.165	MXE
LOC112052526	protein LLP homolog	LOC112052526	NA	0.00567066	0.106	A5SS
LOC112052576	uncharacterized protein LOC112052576	east	NA	0.0273773	0.264	A5SS
LOC112052587	kinesin light chain isoform X1	Klc	NA	0.00599314	0.127	SE
LOC112052592	E3 ubiquitin-protein ligase rififylin	CG17019	NA	0.0446965	0.045	SE
LOC112052598	uncharacterized protein LOC112052598 isoform X1	CG17127	NA	0.0229434	-0.162	A3SS
LOC112052606	uncharacterized protein LOC112052606 isoform X2	LOC112052606	NA	2.19e-06	0.502	SE
LOC112052615	4-hydroxybutyrate CoA-transferase	CG7920	NA	0.00784617	0.262	MXE
LOC112052627	trafficking kinesin-binding protein milt isoform X2	milt	NA	0.0117916	-0.141	SE
LOC112052636	V-type proton ATPase 116 kDa subunit a isoform X1	Vha100-1	NA	0.00468763	0.081	SE
LOC112052647	UPF0505 protein C16orf62 isoform X1	CG8202	NA	9.67e-05	0.275	MXE
LOC112052674	splicing factor 3B subunit 1	Sf3b1	NA	0	-0.218	A5SS
LOC112052742	RNA polymerase II subunit A C-terminal domain phosphatase	Fcp1	NA	0.0450275	-0.094	A3SS
LOC112052778	hillarin	Hil	NA	1.32e-07	-0.264	A5SS
LOC112052839	ankyrin repeat domain-containing protein 11 isoform X1	CG10984	NA	1.08e-05	-0.081	SE
LOC112052847	zinc finger protein 271-like	LOC112052847	NA	0.00630009	-0.415	A3SS
LOC112052849	A disintegrin and metalloproteinase with thrombospondin motifs 3-like	LOC112052849	eyespot_up	5.38e-07	-0.155	MXE
LOC112052867	uncharacterized protein LOC112052867 isoform X1	CG6398	NA	0.0284641	0.144	MXE
LOC112052880	GON-4-like protein isoform X2	mute	NA	0	-0.744	MXE
LOC112052881	bis(5'-nucleosyl)-tetraphosphatase [asymmetrical]	Apf	NA	0.00744833	-0.254	A3SS
LOC112052882	OWR44639.1 putative PDZ domain containing 3	a	NA	0.002612	-0.018	SE
LOC112052885	ecdysone-inducible protein E75 isoform X1	E75	NA	0.0277127	-0.024	MXE
LOC112052932	tRNA-dihydrouridine(16/17) synthase [NAD(P)(+)]-like	CG3645	NA	0.00315324	-0.053	SE
LOC112052940	uncharacterized protein LOC112052940	LOC112052940	eyespot_up	0.00877355	-0.03	A5SS
LOC112052971	uncharacterized protein LOC112052971	Osi12	NA	0.00296795	-0.089	SE
LOC112052982	V-type proton ATPase subunit F	Vha14-1	NA	2.14e-05	0.052	SE
LOC112052990	proclotting enzyme-like	CG8172	NA	6.52e-06	-0.033	SE
LOC112053011	uncharacterized protein LOC112053011	Hasp	NA	2.72e-05	0.013	A5SS
LOC112053015	probable aminopeptidase NPEPL1 isoform X1	grsm	NA	0.000351485	-0.042	A5SS
LOC112053016	MICAL-like protein 1 isoform X1	MICAL-like	NA	0.00216739	-0.542	SE
LOC112053070	coiled-coil domain-containing protein R3HCC1L isoform X1	CG2162	NA	0.0163817	-0.342	SE
LOC112053074	Phosphatidylinositol 4-kinase type 2-beta	Pi4KIIalpha	NA	0.0115615	0.116	MXE
LOC112053142	uncharacterized protein LOC112053142	LOC112053142	NA	3.55e-05	0	SE
LOC112053159	eukaryotic translation initiation factor 4E transporter-like isoform X1	4E-T	NA	0.0231584	0.207	SE
LOC112053170	protein daughterless isoform X1	da	eyespot_up	0.000124757	0.546	MXE
LOC112053171	DAZ-associated protein 2-like isoform X2	LOC112053171	NA	4.87e-05	-0.076	SE
LOC112053199	partitioning defective 3 homolog isoform X1	baz	NA	0.00190146	0.272	A3SS
LOC112053215	dendritic arbor reduction protein 1-like isoform X2	dar1	NA	5.15e-05	0.09	A3SS
LOC112053291	uncharacterized protein LOC112053291 isoform X3	l(1)G0193	NA	1.25e-11	-0.214	MXE
LOC112053294	E3 ubiquitin-protein ligase Ubr3	Ubr3	NA	0.00826128	0.155	SE
LOC112053300	lanC-like protein 2	LOC112053300	NA	5.41e-06	-0.708	A3SS
LOC112053308	cadherin-87A-like isoform X1	Cad87A	NA	0.00503331	-0.289	A3SS
LOC112053324	zinc finger protein 330 homolog	Noa36	NA	6.08e-12	0.683	MXE
LOC112053364	katanin p80 WD40 repeat-containing subunit B1 isoform X1	KATNB1	NA	0.00142577	-0.359	RI
LOC112053366	protein crossbronx homolog	CG46338	NA	0.0311461	-0.182	SE
LOC112053375	A-kinase anchor protein 10, mitochondrial	pkaap	NA	3.68e-10	-0.271	A3SS
LOC112053414	venom carboxylesterase-6-like	CG6414	NA	0.000418914	0.029	SE
LOC112053432	BAM19557.1 CG13675	CG13675	NA	0.0135859	0.056	MXE
LOC112053441	bromodomain-containing protein 1	Br140	NA	0.0411276	0.376	MXE
LOC112053443	proteoglycan 4-like	CG13676	NA	0.0112689	-0.486	A3SS
LOC112053444	jmjC domain-containing histone demethylation protein 1 isoform X1	Kdm2	NA	0.0187728	-0.165	A5SS
LOC112053492	adipose triglyceride lipase	bmm	NA	3.88e-11	0.111	SE
LOC112053498	supervillin-like isoform X1	Svil	NA	0.000442799	-0.053	SE
LOC112053500	BAM18483.1 CG32036	CG32036	NA	0.0007773	-0.012	MXE
LOC112053517	RING-box protein 1A	Roc1a	NA	1.04e-10	-0.095	MXE
LOC112053525	cytoplasmic dynein 2 heavy chain 1	btv	eyespot_down	0.0452378	-0.038	SE
LOC112053568	uncharacterized protein LOC112053568	LOC112053568	NA	0	-0.026	A3SS
LOC112053574	protein FAM214A isoform X1	CG9005	NA	2.56e-05	0.333	MXE
LOC112053596	protein lingerer	lig	NA	0.00370685	-0.41	A5SS
LOC112053613	protein sprint isoform X1	spri	NA	8.48e-06	0.062	A3SS
LOC112053614	ATP-dependent zinc metalloprotease YME1 homolog isoform X1	YME1L	NA	6.07e-06	-0.246	A5SS
LOC112053646	protein nubbin-like isoform X2	pdm2	NA	7.31e-10	0.129	MXE
LOC112053695	xin actin-binding repeat-containing protein 2 isoform X1	pot	eyespot_up	0.0200644	0.033	SE
LOC112053704	septin-2	37500	NA	0.000178668	0.284	MXE
LOC112053720	protein hu-li tai shao isoform X1	hts	NA	0.00152179	-0.354	A3SS
LOC112053740	ras-related GTP-binding protein C	RagC-D	NA	0.00765853	-0.121	A3SS
LOC112053742	aspartyl/asparaginyl beta-hydroxylase isoform X1	Asph	eyespot_up	0.00209405	0.025	SE
LOC112053753	GRB10-interacting GYF protein 2 isoform X1	Gyf	NA	2.44e-05	0.537	A3SS
LOC112053787	angiotensin-converting enzyme-like	Ance-3	NA	0.0118256	-0.068	SE
LOC112053862	corepressor interacting with RBPJ 1	CG6843	NA	0.00616924	0.099	SE
LOC112053871	receptor-type guanylate cyclase Gyc76C-like isoform X1	CG42637	NA	0.00353516	-0.405	MXE
LOC112053886	titin isoform X4	CG34417	eyespot_up	0.000210302	-0.036	SE
LOC112053895	double-stranded RNA-specific editase 1-like isoform X3	DIP1	NA	1.24e-07	-0.126	A3SS
LOC112053903	dystrophin, isoforms A/C/F/G/H-like	Dys	NA	0.000995697	-0.211	SE
LOC112053917	serine/threonine-protein kinase PAK mbt	mbt	NA	9.74e-14	-0.337	MXE
LOC112053935	97 kDa heat shock protein isoform X2	Hsc70Cb	NA	4.73e-11	-0.578	MXE
LOC112053936	UDP-N-acetylglucosamine transporter isoform X1	Csat	NA	0.00282229	0.052	A3SS
LOC112053991	estrogen sulfotransferase	St2	NA	0	-0.033	SE
LOC112054048	probable galactose-1-phosphate uridylyltransferase	Galt	NA	0.0207269	-0.137	MXE
LOC112054077	serine/arginine repetitive matrix protein 1-like isoform X1	LOC112054077	NA	3.16e-07	-0.319	SE
LOC112054138	proton channel OtopLc isoform X1	OtopLa	NA	5.32e-09	-0.1	A5SS
LOC112054155	rab11 family-interacting protein 4B isoform X1	nuf	eyespot_up	2.15e-05	0.108	MXE
LOC112054188	guanine nucleotide-binding protein subunit gamma-e	Ggamma30A	NA	3.89e-06	0.37	SE
LOC112054190	androglobin like protein	LOC112054190	NA	9.98e-12	0.572	SE
LOC112054240	furin-like protease 1 isoform X1	Fur1	NA	2.1e-09	0.114	SE
LOC112054266	thioredoxin reductase 1, mitochondrial isoform X1	Trxr-1	NA	0.000389702	-0.324	SE
LOC112054272	60S ribosomal protein L10	RpL10	NA	0.00646399	-0.009	RI
LOC112054297	protein slowmo	slmo	NA	0.00118298	-0.015	RI
LOC112054299	chromatin complexes subunit BAP18 isoform X2	Osi21	NA	8.66e-14	-0.66	RI
LOC112054303	protein NDRG3 isoform X4	MESK2	NA	1.78e-08	0.344	SE
LOC112054313	tight junction protein ZO-1 isoform X1	pyd	NA	0.0124025	-0.121	SE
LOC112054318	oxidation resistance protein 1 isoform X7	mtd	NA	0.000156493	-0.177	SE
LOC112054323	prenylated Rab acceptor protein 1 isoform X2	CG1418	NA	1.34e-07	0.572	A5SS
LOC112054339	pleckstrin homology domain-containing family A member 7 isoform X4	kmr	NA	0.0282188	-0.178	A3SS
LOC112054344	putative gamma-glutamylcyclotransferase CG2811 isoform X1	CG2811	NA	0.0176213	-0.325	A5SS
LOC112054356	centromere-associated protein E-like isoform X1	kinesin-7	NA	0.00116124	0.416	MXE
LOC112054363	dedicator of cytokinesis protein 1	mbc	NA	1.39e-05	0.21	RI
LOC112054401	serine protease snake-like	CG14642	NA	3.32e-06	0.143	A5SS
LOC112054429	galectin-4-like	GALE5	NA	0.00188007	-0.184	MXE
LOC112054442	transcription factor Sp4-like isoform X1	Spps	NA	5.28e-05	-0.28	SE
LOC112054475	protein sel-1 homolog 1 isoform X1	Hrd3	NA	0.000140373	-0.246	A3SS
LOC112054507	probable serine/threonine-protein kinase DDB_G0282963 isoform X1	Svil-	NA	2.13e-07	0.189	SE
LOC112054515	RNA-binding protein 4.1 isoform X2	CG7903	NA	4.68e-05	-0.071	SE
LOC112054590	histone-lysine N-methyltransferase EHMT1 isoform X1	G9a	NA	8.83e-07	-0.394	MXE
LOC112054593	uncharacterized protein LOC112054593 isoform X1	LOC112054593	NA	8.04e-07	-0.551	MXE
LOC112054615	E3 ubiquitin-protein ligase Arkadia-like	mura	eyespot_up	0.00941779	-0.04	SE
LOC112054727	GATOR complex protein DEPDC5 isoform X2	Iml1	NA	0.000109682	0.098	SE
LOC112054742	superoxide dismutase 6	ATP6AP1L	NA	0.000539813	-0.032	SE
LOC112054746	ubiquitin thioesterase trabid	trbd	NA	8.69e-07	0.579	MXE
LOC112054798	uncharacterized protein LOC112054798 isoform X2	LOC112054798	NA	0.00316513	0.1	SE
LOC112054834	casein kinase II subunit beta	CkIIbeta	NA	0.00373176	-0.192	A5SS
LOC112054850	phosphatase and actin regulator 4 isoform X1	CG32264	NA	6.03e-05	0.079	SE
LOC112054908	methenyltetrahydrofolate synthase domain-containing protein	lost	NA	0.000634115	0.019	SE
LOC112054963	xanthine dehydrogenase-like	AOX4	NA	5.06e-05	-0.035	SE
LOC112054971	tetra-peptide repeat homeobox protein 1-like	LOC112054971	NA	0.00365006	0.117	MXE
LOC112055014	protein transport protein Sec24C	Sec24CD	eyespot_up	0.00121814	-0.332	MXE
LOC112055035	coronin-7 isoform X1	pod1	NA	2.8e-05	0.414	MXE
LOC112055047	ras suppressor protein 1	ics	NA	4.33e-05	-0.034	SE
LOC112055104	ER degradation-enhancing alpha-mannosidase-like protein 3	Edem2	NA	2.64e-06	-0.105	SE
LOC112055212	chromobox protein homolog 1-like isoform X2	HP1b	NA	0.00116218	0.235	RI
LOC112055302	probable protein phosphatase 2C T23F11.1 isoform X1	CG17746	NA	1.3e-05	-0.64	SE
LOC112055327	protein obstructor-E isoform X2	Gasp	eyespot_down	8.94e-13	-0.273	MXE
LOC112055387	alpha-(1,6)-fucosyltransferase	FucT6	NA	4.23e-10	-0.633	MXE
LOC112055393	2-oxoglutarate dehydrogenase, mitochondrial isoform X1	Nc73EF	NA	0.000230603	0.186	SE
LOC112055413	mediator of RNA polymerase II transcription subunit 18	MED18	NA	1.71e-07	-0.195	SE
LOC112055427	annexin B10 isoform X1	AnxB10	NA	0.0429017	-0.07	MXE
LOC112055428	SPRY domain-containing SOCS box protein 3-like isoform X1	LOC112055428	NA	0.00229557	-0.409	A3SS
LOC112055445	cuticular protein RR-1 motif 48 precursor	Dhit	NA	0.0284641	-0.122	MXE
LOC112055448	bolA-like protein 3	LOC112055448	NA	0.00463546	-0.042	SE
LOC112055449	eukaryotic translation initiation factor 3 subunit F	eIF3-S5	NA	7.7e-05	0.023	SE
LOC112055450	DNA repair protein XRCC1 isoform X1	LOC112055450	NA	0.0114052	-0.347	SE
LOC112055453	ribosome biogenesis protein BOP1 homolog	CG5033	NA	2.37e-12	0.311	SE
LOC112055481	Ig-like and fibronectin type-III domain-containing protein 2 isoform X1	CG17839	NA	5.3e-11	-0.219	SE
LOC112055522	traB domain-containing protein-like	CG46280	NA	2.43e-09	0.263	SE
LOC112055523	protein stunted-like isoform X1	sun	NA	0.00862346	0.296	RI
LOC112055541	cullin-1	Cul1	NA	1.19e-08	-0.304	SE
LOC112055547	ATPase WRNIP1-like	LOC112055547	NA	0.00479965	0.362	SE
LOC112055597	polypyrimidine tract-binding protein 2 isoform X1	heph	NA	5.18e-09	0.194	A5SS
LOC112055609	nascent polypeptide-associated complex subunit alpha, muscle-specific form-like	LOC112055609	NA	0	-0.098	SE
LOC112055642	RILP-like protein homolog isoform X2	Rilpl	NA	0.0122183	0.175	A5SS
LOC112055727	dipeptidyl peptidase 3 isoform X1	DppIII	NA	0.000116488	0.087	A5SS
LOC112055731	probable cytochrome P450 49a1	CYP301B1	NA	0.0242015	0.4	RI
LOC112055739	MAGUK p55 subfamily member 5 isoform X2	sdt	NA	1.18e-09	-0.648	A5SS
LOC112055740	serine/threonine protein kinase	Nuak	NA	0.0314196	-0.023	A5SS
LOC112055764	GTPase-activating protein CdGAPr	CdGAPr	NA	0.0282069	0.144	A3SS
LOC112055790	Pancreatic lipase-related protein 1	CG6847	NA	0.00744833	-0.037	A3SS
LOC112055794	heterogeneous nuclear ribonucleoprotein M-like isoform X2	rump	NA	0.00281192	0.087	A3SS
LOC112055815	Down syndrome cell adhesion molecule-like protein Dscam2 isoform X1	Dscam	NA	0.047356	-0.127	MXE
LOC112055831	segmentation protein cap'n'collar-like isoform X1	LOC112055831	NA	0.0165061	-0.013	SE
LOC112055834	CUB and sushi domain-containing protein 3 isoform X1	CTLSE2	NA	0.0247803	-0.056	SE
LOC112055835	F-actin-monooxygenase Mical isoform X1	Mical	NA	0.0323905	0.111	SE
LOC112055839	myrosinase 1-like	CG9701	eyespot_down	0.030355	0.087	MXE
LOC112055863	huntingtin	LOC112055863	NA	0.0410997	0.237	MXE
LOC112055881	myotubularin-related protein 5	Sbf	NA	0.0031648	-0.135	A3SS
LOC112055895	fatty-acid amide hydrolase 2-B-like isoform X2	CG5191	NA	0.0293582	-0.066	MXE
LOC112055897	anaphase-promoting complex subunit 1	shtd	NA	7.15e-06	0.563	MXE
LOC112055924	organic solute transporter alpha-like protein	CG6836	eyespot_up	0.0375174	-0.015	SE
LOC112055925	xaa-Pro dipeptidase	Dip-C	NA	0.000250407	0.083	RI
LOC112055964	protein tyrosine phosphatase type IVA 3	PRL-1	eyespot_up	0.0298255	-0.02	SE
LOC112055985	ankyrin repeat and BTB/POZ domain-containing protein BTBD11 isoform X1	CG43980	NA	0.00428266	-0.036	A3SS
LOC112055990	chromodomain-helicase-DNA-binding protein 1 isoform X2	Chd1	NA	9.67e-07	0.059	A3SS
LOC112055996	nuclear transcription factor Y subunit gamma-like isoform X2	Nf-YC	NA	0.0249507	0.437	SE
LOC112056029	secretory carrier-associated membrane protein 1 isoform X1	Scamp	NA	7.38e-11	-0.345	A5SS
LOC112056045	BTB/POZ domain-containing protein 7	CG16952	NA	0.0278923	-0.314	MXE
LOC112056072	homeobox protein extradenticle isoform X1	exd	NA	4.8e-11	0.414	SE
LOC112056078	NADH dehydrogenase [ubiquinone] flavoprotein 2, mitochondrial	ND-24	NA	0.0480252	0.03	SE
LOC112056098	DNA repair protein XRCC1 isoform X2	XRCC1	NA	9.98e-13	0.225	MXE
LOC112056106	uncharacterized protein LOC112056106 isoform X1	LOC112056106	NA	2.1e-05	-0.11	SE
LOC112056110	UBX domain-containing protein 4	LOC112056110	NA	4.22e-05	-0.006	A5SS
LOC112056170	transcription elongation regulator 1-like isoform X1	CG42724	NA	2.27e-06	0.228	MXE
LOC112056174	SWI/SNF-related matrix-associated actin-dependent regulator of chromatin subfamily E member 1 isoform X1	Bap111	NA	0.0239059	-0.151	MXE
LOC112056176	regulator of nonsense transcripts 1 homolog	Upf1	NA	1.3e-10	0.198	A3SS
LOC112056193	heme peroxidase 2	DBLOX	eyespot_up	0	-0.041	A3SS
LOC112056208	zinc finger protein 530-like isoform X1	LOC112056208	NA	0.0190374	-0.029	RI
LOC112056230	neurogenic protein mastermind-like isoform X1	mam	NA	0.00122283	-0.049	A5SS
LOC112056262	membrane-associated guanylate kinase, WW and PDZ domain-containing protein 1 isoform X1	Magi	NA	0.0189985	-0.064	A5SS
LOC112056276	ecdysone 20-monooxygenase	Cyp314a1	NA	0.0139099	-0.018	A3SS
LOC112056296	serine/threonine-protein kinase WNK1-like	Wnk	NA	4.49e-12	0.252	MXE
LOC112056355	T-complex protein 1 subunit eta	Tcp-1eta	NA	1.75e-05	0.128	RI
LOC112056407	acyl-CoA-binding protein homolog	Acbp1	NA	8.19e-05	0.036	A5SS
LOC112056453	ATP-dependent helicase brm	brm	NA	5.41e-05	0.069	A3SS
LOC112056518	paired box protein Pax-5 isoform X1	sv	NA	0.0153553	0.295	A3SS
LOC112056528	probable tyrosyl-DNA phosphodiesterase	gkt	NA	0.0185109	-0.041	A3SS
LOC112056544	estradiol 17-beta-dehydrogenase 2	CG13377	NA	7.45e-11	-0.127	MXE
LOC112056553	RING finger protein unkempt	unk	NA	2.83e-05	0.15	A3SS
LOC112056560	acid phosphatase type 7 isoform X1	CG1637	NA	0.0128754	0.121	MXE
LOC112056645	zinc finger protein rotund-like isoform X1	LOC112056645	NA	8.28e-05	0.175	A5SS
LOC112056657	cytoplasmic FMR1-interacting protein	Sra-1	NA	0.00537945	0.19	MXE
LOC112056668	nascent polypeptide-associated complex subunit alpha, muscle-specific form-like isoform X1	LOC112056668	NA	4.14e-07	-0.499	SE
LOC112056683	zinc finger protein 37-like	LOC112056683	NA	0.00618733	-0.055	SE
LOC112056740	long-chain fatty acid transport protein 4-like	Fatp1	NA	0.0480141	-0.007	RI
LOC112056757	long-chain fatty acid transport protein 4-like	Fatp1	NA	0.0300589	-0.069	MXE
LOC112056775	zinc finger protein 260-like isoform X1	LOC112056775	NA	4.26e-06	-0.42	A3SS
LOC112056777	golgin subfamily A member 1 isoform X2	cbs	NA	2.32e-07	-0.431	SE
LOC112056787	probable cytochrome P450 301a1, mitochondrial	CYP301A1	NA	5.22e-09	0.021	A3SS
LOC112056791	protein muscleblind isoform X2	mbl	NA	0.00688462	0.102	SE
LOC112056839	far upstream element-binding protein 3 isoform X1	Psi	NA	2.28e-05	-0.13	A3SS
LOC112056840	protein DEK isoform X1	Dek	NA	0	-0.17	A5SS
LOC112056907	phosphofurin acidic cluster sorting protein 1 isoform X1	KrT95D	NA	0.0140161	-0.543	SE
LOC112057017	transferrin-like	Tsf3	NA	0.0307632	0.215	MXE
LOC112057117	kielin/chordin-like protein isoform X1	CG5639	NA	0.0240437	-0.296	RI
LOC112057145	zinc finger protein 260-like isoform X1	LOC112057145	NA	0.0126988	0.432	SE
LOC112057207	4-coumarate--CoA ligase 1-like	CG6178	NA	0.00137073	0.01	A5SS
LOC112057294	aldehyde dehydrogenase, dimeric NADP-preferring isoform X2	Aldh-III	NA	2.22e-07	-0.676	SE
LOC112057417	carbohydrate-responsive element-binding protein isoform X2	Mio	NA	0.00793059	-0.244	A3SS
LOC112057456	THO complex subunit 2	tho2	NA	0.0189335	0.028	A3SS
LOC112057460	baculoviral IAP repeat-containing protein 6	Bruce	NA	0.0265648	-0.14	SE
LOC112057549	#N/A	#N/A	NA	4.26e-10	0.489	MXE
LOC112057669	ecotropic viral integration site 5 ortholog isoform X3	Evi5	NA	0.0228416	-0.101	SE
LOC112057670	beta-parvin	parvin	NA	0.00163162	0.04	RI
LOC112057684	uncharacterized protein LOC112045769	LOC112057684	NA	0.00530957	-0.56	A5SS
LOC112057698	proclotting enzyme-like	CLIPD3	NA	0.022287	0.055	A5SS
LOC112057718	synapse-associated protein of 47 kDa isoform X5	Sap47	NA	8.35e-05	-0.495	SE
LOC112057725	low-density lipoprotein receptor isoform X6	LpR2	NA	0.000387855	-0.309	SE
LOC112057752	transmembrane protease serine 9-like	CG4914	NA	0.0128007	0.336	A5SS
LOC112057754	trypsin-1-like isoform X1	CG11836	NA	9.79e-05	-0.373	SE
LOC112057757	heterogeneous nuclear ribonucleoprotein A1, A2/B1 homolog	Hrb87F	NA	2.43e-05	0.554	A3SS
LOC112057832	UDP-glucuronosyltransferase 2C1	Ugt50B3	NA	0.00540281	0.012	A3SS
LOC112057834	pyruvate carboxylase, mitochondrial isoform X1	PCB	NA	0.0459096	-0.03	SE
LOC112057842	uncharacterized protein CG43867	CG43867	NA	2.54e-05	0.475	SE
LOC112057845	serine/threonine-protein kinase minibrain isoform X2	mnb	NA	4.04e-07	0.167	A5SS
LOC112057884	CBP80/20-dependent translation initiation factor isoform X1	CG13124	NA	0.0452252	-0.094	A3SS
LOC112057895	valine--tRNA ligase isoform X1	Aats-val	NA	0.00218895	0.042	A5SS
LOC112057896	transformer-2 protein homolog beta isoform X5	tra2	NA	0.0110987	-0.158	A3SS
LOC112057904	6-phosphofructo-2-kinase/fructose-2,6-bisphosphatase isoform X1	Pfrx	NA	2.78e-10	0.277	SE
LOC112057930	putative glycerol-3-phosphate acyltransferase	GPAM	NA	0.0203582	0.016	A5SS
LOC112057934	organic cation transporter protein-like isoform X2	CG8654	NA	0.000153892	-0.006	A3SS
LOC112057974	dystroglycan isoform X1	Dg	NA	0.00530538	-0.368	SE
LOC112057983	mitotic spindle assembly checkpoint protein MAD1	Mad1	NA	1.32e-07	0.205	RI
LOC112058024	lysM and putative peptidoglycan-binding domain-containing protein 3 isoform X1	CG17985	NA	0.0010276	0.1	A5SS
LOC112058038	glycine, alanine and asparagine-rich protein-like	LOC112058038	NA	0.000596563	-0.031	RI
LOC112058060	maternal protein pumilio isoform X1	pum	NA	4.03e-06	-0.065	SE
LOC112058067	KAT8 regulatory NSL complex subunit 1 isoform X1	nsl1	NA	0.0108757	-0.088	A3SS
LOC112058072	axoneme-associated protein mst101(2) isoform X1	Pif1A	NA	0.00531803	-0.048	A5SS
LOC112058076	espin isoform X1	f	eyespot_up	0	-0.227	A5SS
LOC112058079	MMS19 nucleotide excision repair protein homolog	Mms19	NA	0.000402307	0.144	A5SS
LOC112058089	putative cuticle protein CPH35	LOC112058089	NA	0.000104248	-0.168	A3SS
LOC112058108	glypican-6	dlp	NA	2.85e-05	-0.02	A3SS
LOC112058145	E3 ubiquitin-protein ligase RNF13	gzl	NA	0.00403234	-0.305	A5SS
LOC112058156	protein slender lobes isoform X1	LOC112058156	NA	0	0.841	SE
LOC112058158	bifunctional heparan sulfate N-deacetylase/N-sulfotransferase	sfl	NA	0.0333931	0.185	MXE
LOC112058162	band 7 protein AGAP004871-like isoform X2	CG33253	NA	0.0110987	-0.334	A3SS
LOC112058164	cuticle protein 8-like	CG34461	NA	0.0030015	-0.469	A5SS
LOC112058167	cuticle protein 19-like	Cpr66Cb	NA	0	-0.022	A3SS
LOC112058181	cuticle protein 7-like	Cpr76Bb	NA	0.00022971	0.088	MXE
LOC112058219	cuticle protein 19-like	Cpr76Bb	NA	5.83e-05	-0.374	SE
LOC112058225	histidine-rich glycoprotein-like	CG34461	NA	6.16e-05	0.028	SE
LOC112058257	glycerophosphocholine phosphodiesterase GPCPD1 isoform X1	CG2818	NA	0.000663	0.269	SE
LOC112058262	BDNF/NT-3 growth factors receptor-like isoform X1	Ror	NA	0.0159677	-0.184	A3SS
LOC112058277	transcription-associated protein 1 isoform X2	Nipped-A	NA	0.00660698	0.094	SE
LOC112058318	circadian clock-controlled protein-like	CG14259	NA	7.85e-09	0.021	RI
LOC112058321	latrophilin Cirl isoform X1	Cirl	NA	0.000214482	-0.404	SE
LOC112058335	cadherin-86C	Cad86C	eyespot_up	0.0103408	0.033	A3SS
LOC112058337	63 kDa sperm flagellar membrane protein	CG33978	NA	0.000146343	0.223	SE
LOC112058361	putative epidermal cell surface receptor isoform X1	sas	NA	4.03e-09	-0.155	A3SS
LOC112058366	FERM, RhoGEF and pleckstrin domain-containing protein 1-like isoform X1	Cdep	NA	0.000175196	0.55	A5SS
LOC112058371	protein pellino	Pli	NA	4.7e-11	0.101	A5SS
LOC112058378	alpha-mannosidase 2	alpha-Man-IIa	NA	0.0141997	-0.28	A3SS
LOC112058380	putative helicase mov-10-B.1	armi	NA	0.00438043	0.04	A5SS
LOC112058397	phospholipase A2 like protein	LOC112058397	NA	8.27e-06	-0.028	SE
LOC112058408	aspartate aminotransferase, cytoplasmic	Got1	eyespot_up	0.0010602	0.085	A5SS
LOC112058416	inter-alpha-trypsin inhibitor heavy chain H3-like isoform X1	LOC112058416	NA	0.000264859	0.239	SE
LOC112058418	inter-alpha-trypsin inhibitor heavy chain H4-like	LOC112058418	eyespot_down	0.0067339	-0.045	SE
LOC112058435	mediator of RNA polymerase II transcription subunit 12-like isoform X2	kto	NA	0.00216958	0.113	A3SS
LOC112058448	YTH domain-containing family protein 3 isoform X1	Ythdf	NA	0.0116066	0.032	A3SS
LOC112058472	sodium-dependent nutrient amino acid transporter 1-like isoform X1	LOC112058472	NA	0.0194814	0.399	SE
LOC112058474	endoplasmic reticulum lectin 1 isoform X1	CG6766	eyespot_down	0.0132495	-0.125	A3SS
LOC112058517	solute carrier family 2, facilitated glucose transporter member 1-like	Glut1-	NA	0	0.678	A5SS
LOC112058518	zinc finger protein 260-like isoform X1	LOC112058518	NA	0	-0.69	SE
LOC112058523	copper chaperone for superoxide dismutase	Ccs	NA	0.000454639	0.118	SE
LOC112058542	KPJ15189.1 Transmembrane protein C20orf108-like	CG17508	NA	1.79e-06	-0.13	SE
LOC112058550	chitin deacetylase 2a	verm	NA	5.85e-05	0.106	MXE
LOC112058555	endoplasmic reticulum-Golgi intermediate compartment protein 3	CG7011	NA	5.9e-07	0.061	A5SS
LOC112058567	phosphatidylserine synthase 1	Pss	NA	0.0220758	-0.191	SE
LOC112058572	protein timeless	tim	NA	8.35e-05	-0.193	SE
LOC112058573	WD repeat-containing protein 55 homolog	CG14722	NA	0.001174	0.413	RI
LOC112058574	GDP-fucose protein O-fucosyltransferase 1	O-fut1	NA	5.45e-09	-0.431	A5SS
LOC112058593	leucine-rich repeat and calponin homology domain-containing protein 1-like	Lrch	NA	5.03e-05	-0.426	MXE
LOC112058629	putative fatty acyl-CoA reductase CG5065	CG5065	NA	0.0165463	-0.019	MXE
seudogene-24	#N/A	#N/A	NA	0.0296953	-0.118	SE
LOC112042896	protein archease-like	Archease	NA	0.000858292	0.038	SE
LOC112043083	putative proteasome complex	LOC112043083	NA	3.4e-07	-0.533	A5SS
LOC112043130	#N/A	#N/A	NA	0.0113561	-0.502	SE
LOC112043162	chromosome transmission fidelity protein 8 homolog	hay	NA	0.039316	-0.097	SE
LOC112043199	histidine--tRNA ligase, cytoplasmic isoform X1	HisRS	NA	0.0117637	-0.175	MXE
LOC112043215	cytochrome c oxidase subunit 4 isoform 1, mitochondrial-like	Cox4I1	NA	0.00229238	0.015	A5SS
LOC112043306	very-long-chain (3R)-3-hydroxyacyl-CoA dehydratase hpo-8	Hacd1	NA	0.0423083	-0.024	SE
LOC112043536	CCA tRNA nucleotidyltransferase 1, mitochondrial isoform X2	CG2100	NA	0.000970099	0.404	RI
LOC112043721	adhesive plaque matrix protein-like isoform X1	CG13643	NA	2.66e-13	0.095	A5SS
LOC112043848	serine/arginine repetitive matrix protein 1-like	LOC112043848	NA	0.00302279	0.12	SE
LOC112043870	F-box/LRR-repeat protein 20	CG9003	NA	0.000677257	-0.205	MXE
LOC112043875	40S ribosomal protein S21	RpS21	NA	0.00592824	-0.015	RI
LOC112043931	male-enhanced antigen 1	LOC112043931	NA	3.79e-07	-0.081	A5SS
LOC112044305	rap guanine nucleotide exchange factor 2	PDZ-GEF	NA	1.48e-09	0.206	A5SS
LOC112044397	uncharacterized protein LOC112044397 isoform X1	CG13606	NA	0.00508849	-0.262	A5SS
LOC112044457	fibrosin-1-like protein	tay	eyespot_up	5.14e-07	-0.136	SE
LOC112044778	UNC93-like protein MFSD11	CG18549	NA	2.94e-08	-0.017	A5SS
LOC112044953	integral membrane protein GPR155 isoform X1	anchor	NA	0.0154364	0.275	A5SS
LOC112045388	equilibrative nucleoside transporter 1	Ent2	NA	4.44e-08	-0.602	A5SS
LOC112045908	uncharacterized protein LOC112045908 isoform X1	LOC112045908	eyespot_down	0.0360442	0.251	A5SS
LOC112046090	uncharacterized protein LOC112046090 isoform X6	LOC112046090	NA	4.14e-07	0.352	SE
LOC112046139	MATH and LRR domain-containing protein PFE0570w-like	LOC112046139	NA	0.026972	0.295	A5SS
LOC112046194	uncharacterized protein LOC112046194 isoform X1	LOC112046194	NA	2.65e-10	-0.092	SE
LOC112046205	26S proteasome non-ATPase regulatory subunit 2	Rpn1	NA	3.05e-06	-0.159	A5SS
LOC112046332	alpha-tocopherol transfer protein-like	Cralbp	eyespot_up	0.000579587	-0.112	SE
LOC112046483	#N/A	#N/A	NA	0	0.04	A5SS
LOC112046514	uncharacterized protein LOC112046514	LOC112046514	eyespot_down	1.16e-06	-0.019	SE
LOC112046641	kinesin-like protein Klp68D isoform X1	kinesin-2A	NA	4.36e-07	0.57	SE
LOC112046662	homeotic protein spalt-major-like isoform X1	sal	eyespot_up	1.77e-06	0.184	SE
LOC112046847	#N/A	#N/A	NA	0.00517133	-0.194	A5SS
LOC112047010	facilitated trehalose transporter Tret1-2 homolog	Tret1-1	NA	0	-0.166	A5SS
LOC112047276	shootin-1 isoform X4	jvl	NA	1.08e-05	-0.149	SE
LOC112047433	ATP-dependent RNA helicase p62-like	CG10077	NA	0.0272848	0.042	A5SS
LOC112047544	probable arginine--tRNA ligase, mitochondrial	ArgRS-m	eyespot_up	5.18e-05	-0.405	RI
LOC112048033	nuclear hormone receptor FTZ-F1 isoform X2	ftz-f1	eyespot_up	0.0456164	-0.349	SE
LOC112048047	Golgi SNAP receptor complex member 1	Gos28	NA	0.0179317	0.032	SE
LOC112048171	ubiquitin carboxyl-terminal hydrolase isozyme L5	Uch-L5	NA	0.0272792	0.496	A5SS
LOC112048433	FACT complex subunit spt16 isoform X1	dre4	NA	6.48e-08	0.139	SE
LOC112048544	zinc finger protein Xfin-like	LOC112048544	eyespot_up	0.00229238	0.473	A5SS
LOC112048580	SH3 domain-binding glutamic acid-rich protein homolog	Sh3beta	NA	0.00969844	0.018	RI
LOC112048710	programmed cell death protein 6 isoform X1	Alg-2	NA	0.00524175	0.093	RI
LOC112049026	protein kinase C and casein kinase substrate in neurons protein 1 isoform X1	Synd	NA	4.15e-07	0.278	MXE
LOC112049156	dyslexia-associated protein KIAA0319	CG7565	NA	2.73e-05	-0.66	A5SS
LOC112049212	putative GPI-anchored protein pfl2 isoform X2	CG17233	NA	0.0268102	0.065	A5SS
LOC112049382	E3 ubiquitin-protein ligase RFWD3-like	mus302	eyespot_up	0.00921517	0.031	SE
LOC112049771	glutaredoxin domain-containing cysteine-rich protein CG31559-like	CG31559	NA	0.00513326	0.137	MXE
LOC112050044	eukaryotic initiation factor 4A	eIF-4a	NA	0	0.144	A5SS
LOC112050345	alpha-2-macroglobulin receptor-associated protein isoform X1	CG8507	NA	6.31e-07	-0.114	A5SS
LOC112050431	microprocessor complex subunit DGCR8	pasha	NA	0.00369185	0.185	SE
LOC112050643	phosphatidylinositol 3,4,5-trisphosphate 3-phosphatase and dual-specificity protein phosphatase PTEN isoform X1	Pten	NA	0.0171188	-0.121	SE
LOC112050646	non-specific lipid-transfer protein	Scpx	NA	4.58e-06	-0.097	A5SS
LOC112050737	protein strawberry notch isoform X1	sno	NA	0.00647364	-0.172	SE
LOC112051042	LAS1-like protein	LOC112051042	NA	4.2e-06	-0.296	A5SS
LOC112051518	glucose-induced degradation protein 4 homolog	LOC112051518	NA	0.0233924	-0.027	A5SS
LOC112051559	protein N-terminal asparagine amidohydrolase	Ntan1	NA	0.000930042	0.252	SE
LOC112051672	poly(rC)-binding protein 3 isoform X1	mub	NA	0.000108131	0.03	A5SS
LOC112051724	protein TANC2 isoform X1	rols	NA	1.35e-07	-0.078	SE
LOC112051927	flocculation protein FLO11	CG15080	NA	0	0.173	SE
LOC112051976	uncharacterized protein LOC112051976	LOC112051976	NA	8.47e-05	-0.034	A5SS
LOC112052063	DID protein	LOC112052063	NA	0.00881872	0.167	A5SS
LOC112052101	pyrimidodiazepine synthase-like	GstO2	NA	0.000449605	-0.237	MXE
LOC112052131	protein artichoke-like	caps	NA	0.0459096	-0.07	SE
LOC112052389	piggyBac transposable element-derived protein 4-like	PGBD4	NA	5.64e-09	-0.273	SE
LOC112052398	transcription factor AP-2-epsilon isoform X1	AP-2	NA	0.000388795	0.432	MXE
LOC112052580	thioredoxin, mitochondrial	CG3719	NA	0.0332533	0.066	A5SS
LOC112052630	transmembrane protein 11 homolog, mitochondrial	Pmi	NA	0	0.522	RI
LOC112052663	mpv17-like protein	CG14778	NA	0.00011878	0.113	SE
LOC112052723	phosphatidylinositol N-acetylglucosaminyltransferase subunit P	PIG-P	NA	0.0157807	0.083	A5SS
LOC112052915	FK506-binding protein 2	Fkbp14	NA	6.32e-07	-0.046	A5SS
LOC112053160	protein suppressor of white apricot isoform X1	su(w[a])	NA	0.00508849	0.475	A5SS
LOC112053282	cAMP-dependent protein kinase type II regulatory subunit	Pka-R2	NA	1.7e-06	0.336	A5SS
LOC112053485	calumenin-B	scf	NA	0.00702917	0.384	A5SS
LOC112053698	deoxycytidylate deaminase	CG6951	NA	0.00031137	-0.295	RI
LOC112053743	metallo-beta-lactamase domain-containing protein 1	CG9117	NA	0.000432795	-0.366	SE
LOC112054105	CD63 antigen-like	Tsp47F	NA	2.78e-06	0.47	A5SS
LOC112054183	cullin-associated NEDD8-dissociated protein 1	Cand1	eyespot_down	0.00259083	0.272	MXE
LOC112054208	N-alpha-acetyltransferase 20	Naa20A	NA	0.00360113	0.07	A5SS
LOC112054291	elongation factor 1-alpha	eEF1alpha1	eyespot_down	0.000335486	0.501	A5SS
LOC112054332	zinc finger protein with KRAB and SCAN domains 5-like	LOC112054332	NA	0.00132039	-0.161	RI
LOC112054455	cysteine dioxygenase type 1	CG5493	NA	0	-0.166	MXE
LOC112054492	XP_013133305.1 mucin-2	CG12991	NA	1.72e-09	0.292	MXE
LOC112054527	RNA-binding protein 4.1-like isoform X2	CG7903	NA	0	0.106	RI
LOC112054660	LOW QUALITY PROTEIN: uncharacterized protein LOC112054660	CAP	NA	1.54e-06	-0.206	MXE
LOC112054721	serine protease nudel-like isoform X1	ImpE1	NA	0.00220526	-0.159	A5SS
LOC112054986	histidine-rich glycoprotein	CG14770	NA	2.88e-05	0.579	A5SS
LOC112055258	splicing factor ESS-2 homolog	Es2	NA	0.00143299	0.138	A5SS
LOC112055277	N(4)-(Beta-N-acetylglucosaminyl)-L-asparaginase-like	CG1827	NA	7.61e-08	-0.147	A5SS
LOC112055365	uncharacterized LOC106106657 precursor	CG8420	eyespot_down	0.00657476	0.363	MXE
LOC112055679	KH domain-containing, RNA-binding, signal transduction-associated protein 2-like isoform X1	qkr54B	NA	2.04e-06	0.117	A5SS
LOC112055873	protein eiger	LOC112055873	NA	0.000359157	-0.174	A5SS
LOC112055898	HMG box transcription factor BBX	bbx	NA	0.00180994	0.084	A5SS
LOC112056122	interference hedgehog-like	boi	NA	1.7e-06	0.553	A5SS
LOC112056124	uncharacterized LOC106121622 precursor	CG11409	NA	3.73e-09	0.288	A5SS
LOC112056134	E3 ubiquitin-protein transferase RMND5B	CG3295	NA	0.00478164	0.157	A5SS
LOC112056516	intracellular protein transport protein USO1-like	LOC112056516	NA	0.0026403	0.216	SE
LOC112056612	#N/A	#N/A	NA	0	-0.042	SE
LOC112056631	caltractin-like	CG17493	NA	0.00667449	0.036	RI
LOC112056771	intersectin-1 isoform X1	Dap160	NA	1.44e-08	0.348	SE
LOC112056804	WD repeat domain phosphoinositide-interacting protein 4-like	CG11975	NA	0.0235286	-0.37	A5SS
LOC112056842	polyubiquitin-A	Ubi-p63E	NA	9.61e-10	-0.109	A5SS
LOC112057717	ubiquitin carboxyl-terminal hydrolase 8 isoform X1	Usp8	NA	0.000900009	-0.161	A5SS
LOC112057939	organic cation transporter-like protein	CG8654	NA	0.00471024	0.33	A5SS
LOC112058316	mitogen-activated protein kinase kinase kinase 15 isoform X1	Ask1	NA	0.0160746	0.193	SE
LOC112058544	2',5'-phosphodiesterase 12	CG31759	NA	0.0103967	0.127	SE
LOC112043538	inositol polyphosphate 5-phosphatase K-like isoform X1	CG9784	NA	7.61e-07	0.37	SE
LOC112047428	ubiquinone biosynthesis protein COQ9-B, mitochondrial-like isoform X2	Coq9	NA	0.000323679	-0.032	SE
LOC112049567	lysosomal alpha-mannosidase-like	LManII	NA	4.21e-07	0.577	MXE
LOC112051496	U3 small nucleolar RNA-associated protein 6 homolog	LOC112051496	NA	0.0236719	0.255	MXE
LOC112053811	AT-rich interactive domain-containing protein 5B-like	LOC112053811	eyespot_up	0.00133074	-0.254	MXE
LOC112054582	succinate dehydrogenase [ubiquinone] cytochrome b small subunit, mitochondrial	SdhD	NA	0.0165496	-0.022	SE
LOC112055942	116 kDa U5 small nuclear ribonucleoprotein component	CG4849	eyespot_down	8.34e-09	0.52	MXE
LOC112056365	zinc finger protein 58-like	LOC112056365	NA	1.59e-13	-0.764	MXE
LOC112058377	sodium/potassium-transporting ATPase subunit alpha isoform X5	Atpalpha	NA	0.017196	-0.052	SE
LOC112043679	thioredoxin domain-containing protein 17-like	cl	NA	0.000138827	-0.036	SE
LOC112044806	mediator of RNA polymerase II transcription subunit 8	MED8	NA	0.000307092	-0.071	SE
LOC112045889	uncharacterized protein LOC112045889	CG3655	eyespot_up	3.2e-06	-0.102	SE
LOC112046069	CCAAT/enhancer-binding protein zeta	CG7839	NA	4.24e-09	0.215	SE
LOC112046344	circadian locomoter output cycles protein kaput-like isoform X2	Met	NA	5.08e-06	0.157	SE
LOC112048310	protein unzipped	uzip	NA	0.0459096	-0.198	SE
LOC112048805	zinc finger protein 260-like isoform X2	LOC112048805	NA	1.11e-08	-0.538	SE
LOC112049040	solute carrier family 35 member F5	CG8195	NA	1.33e-10	0.4	SE
LOC112049318	calcium channel flower isoform X2	fwe	NA	0	0.194	SE
LOC112051066	dual specificity protein phosphatase 13-like isoform X2	CG7378	NA	8.84e-07	0.206	SE
LOC112052118	uncharacterized protein LOC112052118	LOC112052118	NA	1.16e-05	0.542	SE
LOC112053529	uncharacterized protein LOC112053529 isoform X1	Socs16D	NA	0.00271191	0.403	SE
LOC112054350	tenascin-like isoform X1	LOC112054350	eyespot_up	0.013372	0.474	SE
LOC112055333	cerebellar degeneration-related protein 2 isoform X1	Cen	NA	4.51e-12	0.12	SE
LOC112055491	methyl-CpG-binding domain protein 3 isoform X1	MBD-like	NA	4.24e-07	0.051	SE
LOC112057891	titin-like isoform X1	LOC112057891	NA	1.98e-09	-0.387	SE
LOC112058062	#N/A	#N/A	NA	1.16e-05	0.025	SE
