# Supplementary material for: A Transcriptomic Atlas Underlying Developmental Plasticity of Seasonal Forms of Bicyclus anynana Butterflies
Source: Mol Biol Evol. 2022 Jun 9;39(6):msac126. doi: 10.1093/molbev/msac126 (PMC9218548; doi:10.1093/molbev/msac126)
Supplement: msac126_Supplementary_Data [file msac126_supplementary_data.zip › Sup.Table 9.xlsx]

## Sheet: Wr60
DEmiRs between seasonal forms during Wr60
miRNA	MeanExpression	log2FoldChange(WS/DS)	padj	Regulate DEGs? (Y, yes / N, No)
ban-miR-278-5p	4825.62	-1.51634	2.18756e-09	Y
ban-miR-2788-5p	47.4963	-2.50144	5.28952e-08	Y
ban-miR-71-5p	879.096	1.10404	1.19905e-07	Y
ban-novel-47-5p	182.007	2.19911	4.3987e-06	Y
ban-novel-12-5p	2004.3	-0.871469	7.38761e-06	Y
ban-miR-998-3p	4301.68	-0.861912	2.92523e-05	Y
ban-novel-105-3p	12.0439	-3.97767	0.000101941	Y
ban-novel-46-3p	159.942	1.40609	0.000751799	Y
ban-novel-29-5p	616.047	0.955191	0.00126144	Y
ban-novel-93-3p	25.4052	5.03491	0.00126144	N
ban-novel-23-3p	1031.66	-1.07831	0.00180126	Y
ban-miR-34-5p	563.643	-1.62314	0.00185617	Y
ban-miR-79-5p	1297.07	-0.701051	0.00223682	Y
ban-novel-18c-3p	313.47	-1.00772	0.00223682	Y
ban-miR-2765-3p	19.7654	4.12241	0.00435133	Y
ban-novel-3-5p	303.315	-1.13384	0.00435133	Y
ban-miR-193-3p	122.54	-0.808638	0.00962407	Y
ban-novel-59-3p	56.1755	1.32516	0.0105047	Y
ban-novel-65-3p	17.036	-1.88537	0.0105047	Y
ban-novel-7a-1-3p	3087.62	1.01051	0.0105047	Y
ban-novel-7a-3-3p	3087.62	1.01051	0.0105047	Y
ban-novel-23-5p	261.45	-0.833489	0.0119473	Y
ban-miR-2767-3p	1317.48	1.2703	0.0177691	Y
ban-novel-44-3p	184.491	-0.939079	0.0229219	Y
ban-novel-35-3p	179.755	1.73878	0.0237748	Y
ban-novel-1a-3p	3196.53	-0.619115	0.0244282	Y
ban-miR-2788-3p	31.7106	-1.12774	0.0246941	Y
ban-novel-21-3p	69.0649	-0.967762	0.0292575	Y
ban-novel-29-3p	95.143	1.08562	0.0319224	Y
ban-novel-26-2-3p	6.55589	-5.43688	0.0366488	N
ban-novel-25-3p	1131.71	-0.902016	0.0384426	Y
ban-novel-3-3p	22591	-1.01002	0.0384426	Y
ban-miR-283-5p	201.959	0.692201	0.0417767	Y

## Sheet: PP50
DEmiRs between seasonal forms during PP50
miRNA	MeanExpression	log2FoldChange(WS/DS)	padj	Regulate DEGs? (Y, yes / N, No)
ban-novel-33-3p	269.99	-2.40641	5.11422e-10	Y
ban-miR-277-5p	71.5549	-2.30025	2.68881e-09	Y
ban-miR-71-5p	550.198	1.06989	2.89016e-08	Y
ban-novel-18c-3p	812.443	-1.52119	6.81701e-08	Y
ban-novel-7a-1-3p	3336.93	1.2604	5.46358e-07	Y
ban-novel-7a-3-3p	3336.93	1.2604	5.46358e-07	Y
ban-novel-59-3p	74.6037	1.3733	1.06337e-06	Y
ban-miR-998-3p	1305.54	-0.81151	4.51012e-06	Y
ban-novel-1a-3p	6601.21	-0.982942	1.33439e-05	Y
ban-novel-23-3p	2343.73	-1.3408	1.71911e-05	Y
ban-novel-18c-5p	177.009	-1.08415	4.15659e-05	Y
ban-novel-46-3p	150.885	1.26329	4.15659e-05	Y
ban-novel-35-3p	120.668	1.70603	5.13532e-05	N
ban-miR-2788-3p	38.1131	-1.58359	6.97614e-05	Y
ban-novel-29-5p	563.403	0.877638	9.40547e-05	Y
ban-novel-37-3p	368.159	-1.28996	0.000258093	Y
ban-miR-278-5p	2980.95	-0.846809	0.000873129	Y
ban-novel-144-3p	11.0334	-3.03197	0.000943874	Y
ban-novel-18a-1-3p	153.532	-0.886643	0.00138284	Y
ban-miR-279b-3p	716509	0.728635	0.00215818	Y
ban-novel-23-5p	511.499	-0.954474	0.00445329	Y
ban-novel-55-5p	224.183	1.8556	0.00464849	Y
ban-miR-2733e-3p	88.2931	1.74702	0.0046807	Y
ban-novel-29-3p	93.7818	1.01869	0.00481484	N
ban-miR-263b-5p	19278.5	0.560701	0.0056867	Y
ban-miR-79-5p	1156.95	-0.449034	0.00677353	Y
ban-novel-76-5p	30.5433	1.45529	0.00693561	Y
ban-novel-84-5p	16.836	2.52151	0.00744127	N
ban-novel-20-3p	547.977	1.03418	0.00889635	Y
ban-miR-305-5p	12353.6	-0.941294	0.0103468	Y
ban-novel-148-3p	4.45289	3.14715	0.015452	Y
ban-miR-2765-3p	10.1787	2.69216	0.0171712	Y
ban-novel-66-3p	35.6336	1.84346	0.0171712	Y
ban-novel-25-5p	39.1632	-1.14384	0.0186557	Y
ban-miR-308-3p	345.518	-1.37465	0.0187125	Y
ban-novel-69-5p	41.3735	1.12068	0.0190135	Y
ban-novel-21-3p	147.374	-1.11985	0.0191047	Y
ban-miR-10485-5p	29.0913	1.16091	0.0205037	Y
ban-novel-12-3p	114.29	-1.37837	0.0205037	Y
ban-novel-25-3p	873.714	-0.694342	0.0205037	Y
ban-miR-8-5p	14195.3	0.43163	0.0208049	Y
ban-miR-281-3p	22.4847	-1.25917	0.0208979	Y
ban-miR-2733b-1-5p	33.7064	6.50024	0.0225668	N
ban-miR-3286-3p	8.67634	2.09601	0.0225668	Y
ban-miR-193-3p	100.103	-0.857039	0.0229995	Y
ban-miR-2c-5p	852.952	0.602975	0.0246734	Y
ban-novel-73-3p	35.3947	1.85444	0.0264218	Y
ban-novel-60-5p	6.97259	-2.89693	0.0268155	Y
ban-novel-62d-3p	9.76892	1.54719	0.0268155	Y
ban-miR-278-3p	3810.93	-0.672755	0.0274095	Y
ban-miR-2768-5p	18.639	1.25405	0.0397663	Y
ban-novel-136-5p	7.8074	-4.77161	0.0428912	Y
ban-miR-6307-5p	12.9559	-1.76502	0.0462499	Y
ban-miR-275a-3p	3711.1	-0.600814	0.0485307	Y

## Sheet: P15
DEmiRs between seasonal forms during P15
miRNA	MeanExpression	log2FoldChange(WS/DS)	padj	Regulate DEGs? (Y, yes / N, No)
ban-novel-35-3p	907.693	1.79739	2.96542e-10	Y
ban-miR-2733e-3p	124.204	3.35003	5.38407e-10	Y
ban-novel-84-5p	17.2059	7.70944	1.56744e-09	Y
ban-miR-71-5p	853.531	0.994847	3.28735e-07	Y
ban-miR-278-5p	5793.43	-0.983359	6.45865e-06	Y
ban-novel-25-3p	1830.75	-1.45774	8.97029e-06	Y
ban-novel-3-3p	28425.4	-1.47551	8.97029e-06	Y
ban-novel-62a-3p	74.4129	4.57985	1.8504e-05	Y
ban-novel-84-3p	6.98217	6.40869	2.18564e-05	Y
ban-novel-1a-3p	8502.09	-0.816461	3.29406e-05	Y
ban-miR-34-5p	4832.55	-1.85577	0.000400572	Y
ban-miR-34-3p	362.983	-1.38388	0.00244202	N
ban-novel-2-1-3p	25704.5	-0.873163	0.00410271	Y
ban-novel-23-3p	2601.65	-0.73354	0.00410271	Y
ban-novel-55-5p	60.4728	1.7661	0.00444798	Y
ban-novel-59-3p	51.0922	1.28251	0.00508955	Y
ban-novel-93-3p	9.48481	3.73771	0.00770811	N
ban-miR-13b-5p	57.5876	1.08294	0.00845758	Y
ban-novel-246-3p	878.306	-3.47396	0.00845758	N
ban-miR-2788-5p	1105.82	-0.766577	0.00990289	N
ban-novel-29-5p	768.767	0.79821	0.00990289	Y
ban-miR-2733b-3p	279.613	1.35831	0.0116748	N
ban-miR-2733d-3p	279.613	1.35831	0.0116748	N
ban-miR-2b-3p	5045.54	0.84046	0.014942	Y
ban-miR-317-5p	262.954	-1.18118	0.014942	N
ban-novel-46-3p	120.57	1.07878	0.014942	Y
ban-novel-71-3p	20.3879	7.95333	0.014942	Y
ban-novel-7a-1-3p	4625.67	0.837214	0.014942	Y
ban-novel-7a-3-3p	4625.67	0.837214	0.014942	Y
ban-novel-65-3p	74.4708	-1.27389	0.0152538	Y
ban-miR-970-3p	14081.7	-0.772111	0.0201839	Y
ban-miR-14-5p	784.41	0.905267	0.0213168	N
ban-miR-2733a-5p	628.289	1.27612	0.0287121	N
ban-miR-1b-3p	32.3915	1.04972	0.0312829	Y
ban-novel-18c-5p	461.248	-0.810154	0.0312829	Y
ban-miR-317-3p	14313	-0.607001	0.0328347	Y
ban-novel-18c-3p	587.551	-0.758469	0.0328347	Y
ban-novel-34-3p	528.476	-1.37731	0.0328347	Y
ban-novel-44-3p	117.792	-0.767369	0.0429163	Y
ban-miR-277-3p	664.687	-0.579135	0.0434659	Y
ban-miR-965-5p	1151.85	0.770488	0.0439976	Y

## Sheet: P50
DEmiRs between seasonal forms during P50
miRNA	MeanExpression	log2FoldChange(WS/DS)	padj	Regulate DEGs? (Y, yes / N, No)
ban-miR-2767-3p	3411.97	-1.28978	2.61883e-09	Y
ban-novel-7a-1-3p	4695.28	1.21249	9.77797e-09	Y
ban-novel-7a-3-3p	4695.28	1.21249	9.77797e-09	Y
ban-novel-105-3p	22.4814	-3.4019	6.45215e-07	Y
ban-novel-3-3p	15965.4	-1.51995	1.14299e-06	Y
ban-miR-2767-5p	45992.3	-1.6312	1.59418e-06	Y
ban-novel-33-3p	364.511	-1.46204	3.15471e-06	Y
ban-novel-59-3p	114.159	1.78056	1.0068e-05	Y
ban-novel-18c-5p	167.696	-1.25956	1.8271e-05	Y
ban-novel-25-3p	1809.24	-0.915208	4.16529e-05	Y
ban-miR-308-5p	3061.98	1.11431	6.64576e-05	Y
ban-miR-2733e-3p	41.6448	3.26638	7.23698e-05	Y
ban-novel-46-3p	160.593	1.54281	7.23698e-05	Y
ban-novel-65-3p	51.1619	-1.65382	7.23698e-05	Y
ban-novel-34-3p	414.342	-1.72322	0.000103443	Y
ban-miR-2b-3p	4406.13	1.22667	0.000875863	Y
ban-miR-965-5p	1382.82	0.925922	0.000974084	N
ban-miR-2733a-5p	67.3471	2.33546	0.001106	N
ban-miR-14-5p	4160.99	0.993516	0.00121488	Y
ban-miR-2d-5p	24.0212	1.84882	0.00170908	Y
ban-novel-71-3p	13.851	5.76405	0.00170908	Y
ban-miR-34-5p	76.8881	-1.93528	0.00201625	Y
ban-miR-278-3p	6396.13	-0.658917	0.00287857	Y
ban-novel-23-3p	2111.8	-0.769476	0.00298532	Y
ban-novel-12-5p	10981.6	-1.26957	0.00315588	Y
ban-novel-14-5p	4559.15	-0.533291	0.00403946	Y
ban-novel-62a-3p	120.795	4.95341	0.00403946	Y
ban-novel-47-5p	179.305	1.16463	0.00431778	Y
ban-novel-2-1-3p	35626.1	-0.747851	0.00439021	Y
ban-novel-118-5p	5.92785	-6.07065	0.00451301	Y
ban-let-7-3p	2775.22	0.746497	0.00475336	Y
ban-miR-10-5p	74616.5	0.786519	0.00508731	Y
ban-novel-84-5p	24.265	3.25515	0.00614822	Y
ban-miR-71-5p	1166.84	0.744077	0.00680124	Y
ban-novel-128-3p	16.5488	2.10206	0.00857342	Y
ban-novel-49-3p	86.532	-1.12866	0.00922502	Y
ban-novel-62c-5p	21.8152	1.60008	0.0106295	Y
ban-miR-263b-3p	628.317	0.829382	0.0106488	Y
ban-novel-62a-5p	21.041	1.65904	0.0106488	Y
ban-miR-279a-5p	294.226	-1.27465	0.0128664	Y
ban-novel-118-3p	25.6865	-8.18452	0.0132223	Y
ban-miR-278-5p	2305.96	-0.908486	0.0138425	Y
ban-miR-2765-5p	1333.33	0.694804	0.0146353	Y
ban-novel-46-5p	7.58937	3.20085	0.016347	Y
ban-novel-42-5p	405.115	-0.921911	0.0173539	Y
ban-novel-1a-3p	8411.85	-0.620434	0.0210447	Y
ban-miR-306-5p	30360	-0.758619	0.0213196	Y
ban-miR-307-3p	1211.61	-0.848285	0.0225824	Y
ban-miR-1b-5p	2.33137	4.67296	0.0232679	Y
ban-miR-2c-5p	2064.22	0.784667	0.0264621	Y
ban-novel-168-3p	2.58537	4.79704	0.0321688	Y
ban-miR-316-5p	18.5023	1.82177	0.0328501	Y
ban-novel-2-5-3p	8466.11	-0.861968	0.0382034	Y
ban-novel-56-5p	94.892	2.24474	0.0395051	Y
ban-novel-21-3p	198.67	-0.673285	0.043518	Y
ban-novel-69-5p	79.6815	0.95262	0.0468957	Y
