# Supplementary material for: A Transcriptomic Atlas Underlying Developmental Plasticity of Seasonal Forms of Bicyclus anynana Butterflies
Source: Mol Biol Evol. 2022 Jun 9;39(6):msac126. doi: 10.1093/molbev/msac126 (PMC9218548; doi:10.1093/molbev/msac126)
Supplement: msac126_Supplementary_Data [file msac126_supplementary_data.zip › Sup.Tables.xlsx]

## Sheet: Sup.Table 1
Alternative splice (AS) events detected across B. anynana hindiwng tissues at each developmental stages in each seasonal forms.
Form	AS events detected	Genes with AS events	Genes expressed*	% of expressed genes with AS events
WS_Wr60	3857	1711	11017	0.155305
DS_Wr60	4448	1904	11014	0.172871
WS_PP50	3341	1519	11134	0.136429
DS_PP50	3776	1687	11305	0.149226
WS_P15	6023	2188	11344	0.192877
DS_P15	3918	1649	11219	0.146983
WS_P50	3432	1451	11028	0.131574
DS_P50	3763	1516	11082	0.136798
all	23169	4270	11823	0.36116
*, genes were considered expressed when TPM > 0.1

## Sheet: Sup.Table 2
	Types of Alternative splice (AS) events detected					Total AS events detected
Form_Stage	Skipped Exon (SE)	Alternative 5' splice site (A5SS)	Alternative 3' splice site (A3SS)	Mutually exclusive exons (MXE)	Retained intron (RI)
WS_Wr60	1008	843	806	1017	183	3857
DS_Wr60	1156	828	854	1401	209	4448
WS_PP50	917	690	639	952	143	3341
DS_PP50	1006	711	746	1166	147	3776
WS_P15	1441	977	934	2463	208	6023
DS_P15	1018	670	732	1351	147	3918
WS_P50	1049	600	845	828	110	3432
DS_P50	1081	635	780	1151	116	3763
all	4795	2971	2914	11759	730	23169

## Sheet: Sup.Table 3
Numbers of differentially expressed genes (DEGs) between seasonal forms at each developmental stage
Comparison	DEG (padj < 0.05)	Up in WS	%	Up in DS	%
Wr60_WS_vs_DS	2873	1410	0.490776	1463	0.509224
PP50_WS_vs_DS	1697	855	0.50383	842	0.49617
P15_WS_vs_DS	1974	964	0.488349	1010	0.511651
P50_WS_vs_DS	2230	1092	0.489686	1138	0.510314

## Sheet: Sup.Table 5
Numbers and types of differentially spliced genes (DSGs) between seasonal forms at each developmental stage
Comparison	Splice type	DS events (FDR<0.05)	%	DS events total	DSG
WS_Wr60 vs DS_Wr60	SE	1156	0.399585	3095	1416
	A5SS	623	0.215347
	A3SS	602	0.208088
	MXE	517	0.178707
	RI	197	0.0680954
WS_PP50 vs DS_PP50	SE	954	0.372511	2568	1017
	A5SS	422	0.164779
	A3SS	432	0.168684
	MXE	633	0.247169
	RI	127	0.04959
WS_P15 vs DS_p15	SE	947	0.346506	2712	1118
	A5SS	442	0.161727
	A3SS	392	0.143432
	MXE	783	0.286498
	RI	148	0.0541529
WS_P50 vs DS_P50	SE	968	0.71072	2330	928
	A5SS	368	0.270191
	A3SS	418	0.306902
	MXE	493	0.361968
	RI	83	0.0609398
						Su

## Sheet: Sup. Table 7
Number of eyespot genes that are DE and/or DS between seasonal forms at each developmental stage
Comparison	eyespot DEGs* (padj < 0.05)	eyespot DSGs** (FDR < 0.05)	eyespot DEG + DSG***	% eyespot DEG+DSG
Wr60_WS_vs_DS	240	118	47	0.151125
PP50_WS_vs_DS	154	95	25	0.111607
P15_WS_vs_DS	170	110	32	0.129032
P50_WS_vs_DS	195	76	28	0.115226
*, genes that are DE between eyespot and non-eyespot tissues, that are also DE between seasonal forms
**, genes that are DE between eyespot and non-eyespot tissues, that are also DS between seasonal forms
**, genes that are DE between eyespot and non-eyespot tissues, that are also both DS and DE between seasonal forms

## Sheet: Sup.Table 8
Numbers of differenrially expressed miRNAs (DEmiRs) between seasonal forms at each developmental stage
Comparison	DEmiR* (padj < 0.05)	Up in WS	%	Up in DS	%
Wr60_WS_vs_DS	33	13	0.393939	20	0.606061
PP50_WS_vs_DS	54	27	0.5	27	0.5
P15_WS_vs_DS	41	22	0.536585	19	0.463415
P50_WS_vs_DS	56	30	0.535714	26	0.464286

## Sheet: Sup.Table 10
Data curation and alignment statistics of RNA-seq data
Sample	Raw	Trimmed	% aligned to v1.2 genome (HISAT2)*	% mapped to v1.2 transcriptome (Salmon)*
DS1_Wr60	32435242	32435233	0.8789	0.643467
DS2_Wr60	31424466	31424441	0.881	0.633482
DS3_Wr60	33304525	33304477	0.8808	0.633759
DS4_Wr60	33438180	33438155	0.8773	0.632035
DS1_PP50	34899268	34899252	0.8822	0.689427
DS2_PP50	30108228	30108196	0.888	0.678591
DS3_PP50	34120813	34120762	0.8855	0.681534
DS4_PP50	33034516	33034494	0.8901	0.691969
DS1_P15	33104135	33103928	0.8696	0.634028
DS2_P15	33477241	33476606	0.8562	0.576113
DS3_P15	32995854	32995706	0.8779	0.662702
DS4_P15	35953292	35953142	0.8736	0.659533
DS1_P50	33723804	33723782	0.8505	0.63473
DS2_P50	31062251	31062229	0.8783	0.660187
DS3_P50	31163821	31163787	0.8801	0.651765
DS4_P50	34601926	34601912	0.8617	0.644127
WS1_Wr60	37976918	37976898	0.8839	0.64891
WS2_Wr60	41001949	41001925	0.8854	0.657239
WS3_Wr60	31359565	31359550	0.8868	0.655252
WS4_Wr60	31613308	31613294	0.8848	0.651128
WS1_PP50	33253880	33253855	0.8901	0.676048
WS2_PP50	32650626	32650580	0.8887	0.689595
WS3_PP50	30770245	30770212	0.8906	0.688286
WS4_PP50	33850188	33850156	0.8944	0.694917
WS1_P15	43748235	43747941	0.873	0.665726
WS2_P15	40970988	40970783	0.8774	0.673378
WS3_P15	41355998	41355776	0.8774	0.669252
WS4_P15	34976334	34975954	0.8686	0.676595
WS1_P50	34832997	34832977	0.8693	0.637611
WS2_P50	32745515	32745501	0.8741	0.655343
WS3_P50	33690026	33690003	0.851	0.65041
WS4_P50	30013610	30013586	0.8548	0.639657
*, the alignment statistics were generated when trimmed reads were mapped to the B. anynana v1.2 genome by HISAT2, or to the v1.2 transcriptome by Salmon.

## Sheet: Sup. Table 11
qPCR primer sequences and efficiencies for the validation of differential splicing of da
Target	Primer_F	Primer_R	qPCR primer efficiency*
da DS exon	CCACAGTTGATGGAGACACG	CTCGCACGTTGTTGTCTTGT	0.851
da WS exon	GCCGACGAAGGTGACGAT	TTCCCTAGCATTGTTGGCTTG	0.833
da common	CGGATAAGGGACATAAACGA	AGCTTGGTCTGTGGCTTGTC	0.885
Rps18	ACTGCCATTAAGGGAGTCG	TCACCAGCACGTTTATCCAA	0.916
*, primer efficiencies were calculated from standard curves generated from a serial dilution of cDNA templates.

## Sheet: Sup. Table 12
Data curation statistics of sRNA-seq data for the annotation of miRNAs
Sample	Raw	Trimmed	rRNA	tRNA	snRNA	snoRNA	Clean*	17-32nt**	17-32nt%	17-25nt**	25-32nt**
DS1_Wr60	23056174	22982946	71627	26802	1228	20742	22862547	15893146	0.695161	11611855	4497504
DS2_Wr60	26689888	26688401	266261	53646	1138	20365	26346991	25943173	0.984673	9041908	17296409
DS3_Wr60	26952822	26948049	259601	56325	1454	26171	26604498	24748192	0.930226	10772398	14398880
DS4_Wr60	27718466	27709834	252657	61584	2605	40446	27352542	25131539	0.918801	12461950	13078817
DS1_PP50	25514623	25512806	285370	321036	1186	31478	24873736	23739790	0.954412	11742696	12462314
DS2_PP50	26377982	26374736	372363	171815	2286	16544	25811728	22898827	0.887148	18611165	4696288
DS3_PP50	25970886	25968099	239478	158420	1229	22627	25546345	24956007	0.976891	12167855	13248968
DS4_PP50	22885867	22882579	309272	122933	2162	14344	22433868	20895786	0.931439	14298393	7024874
DS1_P15	32411192	32407628	688169	258499	2231	35110	31423619	30886965	0.982922	9231910	22227148
DS2_P15	29919298	29914177	513253	128924	1648	23816	29246536	28406886	0.971291	13691716	15246171
DS3_P15	30347037	30341459	258742	197404	1162	15511	29868640	28353867	0.949286	17250582	11709134
DS4_P15	25392316	25378635	87051	128914	692	7594	25154384	21689003	0.862236	18307060	3764474
DS1_P50	25957232	25955597	96292	360845	937	26690	25470833	24298870	0.953988	20725159	3989149
DS2_P50	24047185	24045046	255145	579555	2721	34626	23172999	22418971	0.967461	17058948	5761645
DS3_P50	24868116	24864826	295684	320920	1367	23205	24223650	23551147	0.972238	18397772	5582666
DS4_P50	26869411	26866030	229608	410635	1028	20850	26203909	25466376	0.971854	20158273	5746080
WS1_Wr60	23913479	23911363	225097	68916	1775	27444	23588131	23110120	0.979735	11960984	11593077
WS2_Wr60	24746963	24743585	216711	32149	802	19004	24474919	23824786	0.973437	11650750	12520985
WS3_Wr60	23968679	23965688	198504	44562	626	34448	23687548	23201506	0.979481	10427108	13070868
WS4_Wr60	20476975	20408322	41236	15778	353	8881	20342074	13193590	0.648586	10988905	2323349
WS1_PP50	24891511	24877474	84721	110600	1006	20700	24660447	21632294	0.877206	15290569	6720488
WS2_PP50	28277958	28275114	103104	429675	2030	17048	27723257	26401766	0.952333	19291172	7559609
WS3_PP50	28957133	28954872	374409	322883	1007	40568	28216005	27869046	0.987703	9449627	18791090
WS4_PP50	24388260	24386723	332030	241817	1047	25773	23786056	23147945	0.973173	10754574	12741603
WS1_P15	24594368	24590084	355375	87768	1201	20194	24125546	23203946	0.9618	12829676	10788815
WS2_P15	23182037	23177824	740451	95224	1606	20689	22319854	21705298	0.972466	10101039	12026520
WS3_P15	27346992	27343685	903019	147786	1829	35175	26255876	25644527	0.976716	9749630	16344503
WS4_P15	26788378	26784677	879468	207060	2140	24708	25671301	24929518	0.971105	11564688	13848522
WS1_P50	28835011	28831975	41955	131880	474	15827	28641839	27235192	0.950888	25357302	2218010
WS2_P50	28645672	28644179	322219	858912	1674	66041	27395333	26969605	0.98446	17824372	9620592
WS3_P50	28797965	28795132	612027	871594	1728	89483	27220300	26694811	0.980695	12998126	14298493
WS4_P50	28720047	28718353	317892	1003170	1169	47744	27348378	26869746	0.982499	19033696	8308948
*, clean reads after the depletion of reads mapped to rRNAs, tRNAs, snRNAs and snoRNAs.
**, length distributation of the clean reads, majority of the reads were 17-32nt in length, in which the 17-25nt portion was used for the annotation of miRNAs.

## Sheet: Sup.Table 13
Annotation of miRNAs in B. anynana
pre-miRNA* name	pre-miRNA sequence	pre-miRNA coordinate**	5p strand***	5p sequence	3p strand***	3p sequence	miRDeep2 score
ban-mir-276	agcgagguauagaguuccuacguaauacaugccuguaggaacuucauaccgugcucu	NW_019863558.1:14668..14725:-	ban-miR-276-5p	agcgagguauagaguuccuacg	ban-miR-276-3p	uaggaacuucauaccgugcucu	4.55198e+07
ban-mir-9a	ucuuugguuaucuagcuguaugaguacucagacaucauaaagcuagguuaccggaguua	NW_019862808.1:715483..715542:+	ban-miR-9a-5p	ucuuugguuaucuagcuguauga	ban-miR-9a-3p	auaaagcuagguuaccggaguua	2.02199e+07
ban-bantam	cugguuuucauaaugauuugacagauuguuccauauucugagaucauugugaaagcugau	NW_019862786.1:375260..375320:-	ban-bantam-5p	cugguuuucauaaugauuugaca	ban-bantam-3p	ugagaucauugugaaagcugau	1.78099e+07
ban-mir-279b	aagggguuuaaaucuaguagcacaguguucaccugugacuagaucuacacucauuga	NW_019862884.1:242629..242686:+	ban-miR-279b-5p	aagggguuuaaaucuaguagcaca	ban-miR-279b-3p	ugacuagaucuacacucauuga	1.22088e+07
ban-mir-263a	aauggcacuggaagaauucacggguucuuugaucauucccguggucucuuaguggcauca	NW_019862833.1:956760..956820:-	ban-miR-263a-5p	aauggcacuggaagaauucacggg	ban-miR-263a-3p	cguggucucuuaguggcauca	9.30683e+06
ban-mir-7	uggaagacuagugauuuuguuguuuuauuuacauuaacaaagaaucacuaaucucccua	NW_019862770.1:1653639..1653698:+	ban-miR-7-5p	uggaagacuagugauuuuguuguu	ban-miR-7-3p	caaagaaucacuaaucucccua	3.80238e+06
ban-mir-10	uacccuguagauccgaauuuguuugaagugaggcgacaaauucgguucuagagagguuu	NW_019862766.1:667715..667774:-	ban-miR-10-5p	uacccuguagauccgaauuugu	ban-miR-10-3p	caaauucgguucuagagagguuu	3.79045e+06
ban-mir-8	caucuuaccgggcagcauuagagucgugucauuuucuaauacugucagguaaagauguc	NW_019862757.1:87936..87995:+	ban-miR-8-5p	caucuuaccgggcagcauuaga	ban-miR-8-3p	uaauacugucagguaaagauguc	2.58299e+06
ban-mir-279c	gaugaguguauuucuagugucaaguuguuguaauucuugacuagauuuucacuuauccu	NW_019863199.1:27214..27273:+	ban-miR-279c-5p	gaugaguguauuucuagugucaag	ban-miR-279c-3p	ugacuagauuuucacuuauccu	2.37083e+06
ban-mir-11	cuaguacucgcgacugugauuugugugacaguucacaucacagucagaguucuagcu	NW_019862749.1:2161739..2161796:-	ban-miR-11-5p	cuaguacucgcgacugugauuugug	ban-miR-11-3p	caucacagucagaguucuagcu	2.29852e+06
ban-mir-305	auuguacuucaucaggugcucuggugauaaugguuccaggcgcuuguuggaguacacuu	NW_019862777.1:1199004..1199063:-	ban-miR-305-5p	auuguacuucaucaggugcucugg	ban-miR-305-3p	aggcgcuuguuggaguacacuu	1.28159e+06
ban-mir-306	ucagguacuaggugacucugaguggcucugucucagaggcgccucgugccucagcg	NW_019862794.1:1391366..1391422:-	ban-miR-306-5p	ucagguacuaggugacucuga	ban-miR-306-3p	cagaggcgccucgugccucagcg	1.07703e+06
ban-let-7	ugagguaguagguuguauaguacugcauuacaccacugaggagagacuguauagccugcuaacuuucc	NW_019863143.1:31649..31717:-	ban-let-7-5p	ugagguaguagguuguauagu	ban-let-7-3p	cuguauagccugcuaacuuucc	963988
ban-mir-277	cgugccaggagugcguuugcaaagcacgcgacgaguuugcuuuacagcaacguugacacuguaaaugcacuaucugguacgaca	NW_019862884.1:637890..637974:+	ban-miR-277-5p	cgugccaggagugcguuugca	ban-miR-277-3p	uaaaugcacuaucugguacgaca	895610
ban-mir-279a	gaugaguggagguuuagugcauguuuuuccaucaugacuagauccacacucaucca	NW_019862776.1:1596347..1596403:+	ban-miR-279a-5p	gaugaguggagguuuagugcaug	ban-miR-279a-3p	ugacuagauccacacucaucca	852362
ban-novel-1a	gugaccacugugacuuguagguagguacuaguauauacaagucacaguggucagu	NW_019862829.1:220861..220916:-	ban-novel-1a-5p	gugaccacugugacuuguaggu	ban-novel-1a-3p	uauacaagucacaguggucagu	720014
ban-novel-2-1	cgggucuugauaccaacagguguuuaaccauucaccaguagguaugaagaccaaug	NW_019862941.1:525772..525828:-	ban-novel-2-5p	cgggucuugauaccaacaggug	ban-novel-2-1-3p	ccaguagguaugaagaccaaug	621562
ban-novel-2-2	cgggucuugauaccaacagguguuuaaccauucaccaguagguaugaagaccaaug	NW_019862941.1:527808..527864:+		cgggucuugauaccaacaggug		ccaguagguaugaagaccaaug	621562
ban-novel-2-3	cgggucuugauaccaacagguguuuaaccauucaccaguagguaugaagaccaaug	NW_019862941.1:560524..560580:-		cgggucuugauaccaacaggug		ccaguagguaugaagaccaaug	621365
ban-novel-2-4	cgggucuugauaccaacagguguuuaaccauucaccaguagguaugaagaccaaug	NW_019862941.1:544882..544938:-		cgggucuugauaccaacaggug		ccaguagguaugaagaccaaug	621365
ban-mir-2765	ugguaacuccaccaccguuggcguuacuuugccaacgggggcagaguucc	NW_019862810.1:399420..399470:+	ban-miR-2765-5p	ugguaacuccaccaccguuggc	ban-miR-2765-3p	caacgggggcagaguucc	599865
ban-mir-2c	ccgacaaaguggcuguggaauguauaucuccucauaucacagccagcuuuguugacu	NW_019863197.1:234896..234953:+	ban-miR-2c-5p	ccgacaaaguggcuguggaaug	ban-miR-2c-3p	uaucacagccagcuuuguugacu	545412
ban-mir-263b	cuuggcacugggagaauucacaggaguuaagcaauuacccgugaauuuccugaugccuuagc	NW_019863418.1:82274..82336:-	ban-miR-263b-5p	cuuggcacugggagaauucacag	ban-miR-263b-3p	gugaauuuccugaugccuuagc	542847
ban-mir-71	ugaaagacuuggguagggagauguacuuguacaucaaaauucucacuaccuugucuuucaug	NW_019863197.1:220497..220559:+	ban-miR-71-5p	ugaaagacuuggguagggagaug	ban-miR-71-3p	ucucacuaccuugucuuucaug	393540
ban-mir-2767	aaaguaaaucucgugcggcuuguauuaaacucacgccgaacgagauuuauuuca	NW_019863191.1:64241..64295:+	ban-miR-2767-5p	aaaguaaaucucgugcggcuug	ban-miR-2767-3p	cgccgaacgagauuuauuuca	359906
ban-novel-3	agcggcaaacaacgacaaugugguggaucucguuaucguuguuugucgcaug	NW_019863472.1:133236..133288:+	ban-novel-3-5p	agcggcaaacaacgacaaugug	ban-novel-3-3p	cguuaucguuguuugucgcaug	332353
ban-novel-7a-1	cuucauucuucaccacaacuguugcauuaucaguuguggugaagaaugaagauag	NW_019862907.1:4176..4231:-	ban-novel-7a-5p	cuucauucuucaccacaacug	ban-novel-7a-1-3p	uuguggugaagaaugaagauag	316389
ban-mir-2755	caagguggccuagcagcguguuuucuguaaacuuugcacccugucagaccauacuuguu	NW_019863164.1:89500..89559:+	ban-miR-2755-5p	caagguggccuagcagcguguu	ban-miR-2755-3p	cacccugucagaccauacuuguu	265186
ban-novel-7a-2	cuucauucuucaccacaacuguugcauuaucaguuguggugaagagugaaaaa	NW_019862907.1:4397..4450:-		cuucauucuucaccacaacug	ban-novel-7a-2-3p	guuguggugaagagugaaaaa	250900
ban-mir-970	agccuugcgugugaucuuauagguaguguaguagucaaucuaucauaagacacacgcggcucu	NW_019862810.1:970048..970111:+	ban-miR-970-5p	agccuugcgugugaucuuauaggua	ban-miR-970-3p	ucauaagacacacgcggcucu	217004
ban-mir-2a	cucacaaaguggcuguguugugucucgcauccauaucacagccagcuuugaugagc	NW_019863197.1:234765..234821:+	ban-miR-2a-5p	cucacaaaguggcuguguugug	ban-miR-2a-3p	ucacagccagcuuugaugagc	176508
ban-novel-2-5	cgggucuugauaccaacagguguuuaaccauucaccaguagguaugaagaccaagg	NW_019862941.1:574444..574500:-		cgggucuugauaccaacaggug	ban-novel-2-5-3p	ccaguagguaugaagaccaagg	175361
ban-mir-2d	ccgucaaagucgguuuguuauaggucacaacgaaucuaucacagccagcuuugaugagca	NW_019863197.1:234359..234419:+	ban-miR-2d-5p	ccgucaaagucgguuuguuaua	ban-miR-2d-3p	ucacagccagcuuugaugagca	169975
ban-mir-275a	cgcgcuacuccggaaccggggcuguucucacgagucagguaccugaaguagcgcgcg	NW_019862777.1:1199126..1199183:-	ban-miR-275a-5p	cgcgcuacuccggaaccggggcu	ban-miR-275a-3p	ucagguaccugaaguagcgcgcg	139335
ban-mir-1a	ccgugcuuccuuacuucccauaguuuuaaauucauauggaauguaaagaaguauggag	NW_019863063.1:188352..188410:+	ban-miR-1a-5p	ccgugcuuccuuacuucccaua	ban-miR-1a-3p	uggaauguaaagaaguauggag	131711
ban-novel-12	cagguucaugaacacuucgacguacauucgucgaaauguucccgaauuucgac	NW_019862759.1:1101068..1101121:+	ban-novel-12-5p	cagguucaugaacacuucgacg	ban-novel-12-3p	cgaaauguucccgaauuucgac	130131
ban-mir-278	ccggacgaacuucccaugugcggccgauauacgcgggucggugggaucuucguccguuu	NW_019863100.1:64609..64668:-	ban-miR-278-5p	ccggacgaacuucccaugugcggcc	ban-miR-278-3p	ucggugggaucuucguccguuu	129943
ban-mir-14	cggagggaggaauugacuaggcuguuuuuuaucagucagucuuuuucucucuccuau	NW_019862871.1:709832..709889:+	ban-miR-14-5p	cggagggaggaauugacuaggcu	ban-miR-14-3p	ucagucuuuuucucucuccuau	118787
ban-novel-14	ucacuuauagccucauccaguacgcaguggccucacugggugaggcuauaugugaag	NW_019862829.1:220556..220613:-	ban-novel-14-5p	ucacuuauagccucauccagua	ban-novel-14-3p	cugggugaggcuauaugugaag	118427
ban-novel-7a-3	cuucauucuucaccacaacugauaaugcaacaguuguggugaagaaugaaga	NW_019862907.1:4180..4232:+		cuucauucuucaccacaacug	ban-novel-7a-3-3p	uuguggugaagaaugaaga	108728
ban-novel-16	acuccauaccgcgcccaaagaaguuuucuuuuuuccguuucuuuaggcgcgguguggaguag	NW_019862842.1:589083..589145:+	ban-novel-16-5p	acuccauaccgcgcccaaaga	ban-novel-16-3p	cuuuaggcgcgguguggaguag	89329.1
ban-mir-92a	gggucgugauuggcgcuauauucgguuagcgagcgauauugcaccagucccggccuau	NW_019862765.1:1060855..1060913:-	ban-miR-92a-5p	gggucgugauuggcgcuauauu	ban-miR-92a-3p	uauugcaccagucccggccuau	82269.7
ban-mir-308	cgcgguauuagcccugugaauguguuuccaccacaaucacaggauaauacugcg	NW_019863471.1:138337..138391:-	ban-miR-308-5p	cgcgguauuagcccugugaaugu	ban-miR-308-3p	aaucacaggauaauacugcg	73549.8
ban-novel-18a-1	guacacuuuguuuugaggacuuuuuuccauuaaguccugaaaacaaauugugcau	NW_019862829.1:221096..221151:-	ban-novel-18a-5p	guacacuuuguuuugaggacuu	ban-novel-18a-1-3p	guccugaaaacaaauugugcau	73476.3
ban-novel-18a-2	guacacuuuguuuugaggacuuuguaaaaaaaaguccucaaaacaaaauguacau	NW_019862829.1:221885..221940:+		guacacuuuguuuugaggacuu	ban-novel-18a-2-3p	guccucaaaacaaaauguacau	69990.1
ban-novel-20	ugaagaccccgaggcuguuuggaucuucccaacaaccucucgaucuucagc	NW_019862781.1:196484..196535:-	ban-novel-20-5p	ugaagaccccgaggcuguuugg	ban-novel-20-3p	caacaaccucucgaucuucagc	69266.7
ban-mir-998	agcuucaucccguggggcuccagcgcugcguguagcaccaugggauucagcuca	NW_019862749.1:2159396..2159450:-	ban-miR-998-5p	agcuucaucccguggggcucc	ban-miR-998-3p	uagcaccaugggauucagcuca	56421
ban-mir-13b	ucguaaaaauaguugugcaauggucgauuuuucauaucacagccauuuuugacgaguu	NW_019863197.1:234644..234702:+	ban-miR-13b-5p	ucguaaaaauaguugugcaaug	ban-miR-13b-3p	uaucacagccauuuuugacgaguu	53006.1
ban-novel-21	ccuguguaucugaucacgaauauguuccgaguauucaucaucagauacacaguca	NW_019862907.1:4044..4099:-	ban-novel-21-5p	ccuguguaucugaucacgaaua	ban-novel-21-3p	uucaucaucagauacacaguca	44271.1
ban-novel-22	aaacagacauacuaaagggcacugauuucucaaaagaaaccauuugagaaaucaguccccugcgguauguuuguuucug	NW_019863602.1:6619..6698:-	ban-novel-22-5p	aaacagacauacuaaagggc	ban-novel-22-3p	cugcgguauguuuguuucug	43384.4
ban-mir-193	agggucuuggcggucugguggguguguauguuucuuacuggccugcuaagucccaagc	NW_019862977.1:33316..33374:+	ban-miR-193-5p	agggucuuggcggucugguggg	ban-miR-193-3p	uacuggccugcuaagucccaagc	43170.8
ban-novel-23	gaacugacuacugugauuuguacguacgaguauaagucacagugguuaguuccu	NW_019863082.1:326352..326406:+	ban-novel-23-5p	gaacugacuacugugauuugua	ban-novel-23-3p	uaagucacagugguuaguuccu	41461.2
ban-mir-279d	gggcgaguuugcuucugguucauguauuucuugacgucaugacuagauccauacucgucug	NW_019862884.1:242777..242838:+	ban-miR-279d-5p	gggcgaguuugcuucugguucaug	ban-miR-279d-3p	ugacuagauccauacucgucug	35433.4
ban-novel-18b-1	guacgcuuuguuuugaggacuuuuuugcauuaaguccucaaaacaaaguguaca	NW_019862900.1:118365..118419:-	ban-novel-18b-1-5p	guacgcuuuguuuugaggacuu	ban-novel-18b-3p	guccucaaaacaaaguguaca	28528.1
ban-novel-25	accccaaucuccgauaaauucauguugaauugaugcguuuauuggugauugugaugg	NW_019862770.1:1447799..1447856:-	ban-novel-25-5p	accccaaucuccgauaaauuca	ban-novel-25-3p	cguuuauuggugauugugaugg	25546.7
ban-mir-34	uggcagugugguuagcugguuguuuaguuaucaacaacagccagugacggcacugccucu	NW_019862884.1:653379..653439:+	ban-miR-34-5p	uggcagugugguuagcugguugu	ban-miR-34-3p	agccagugacggcacugccucu	24746.5
ban-mir-79	cuuuggcgauuuagcuccgugacguuacgcaggcucauaaagcuagauuaccaaagca	NW_019862794.1:1391240..1391298:-	ban-miR-79-5p	cuuuggcgauuuagcuccguga	ban-miR-79-3p	auaaagcuagauuaccaaagca	23117.9
ban-novel-26-1	cacagugcagugcacaggucaaauaguuaguaacccugaccugugaacugcauuguuc	NW_019864160.1:635..693:+	ban-novel-26-5p	cacagugcagugcacagguc	ban-novel-26-1-3p	ugaccugugaacugcauuguuc	22353.4
ban-mir-965	cgggagaagcuguuacgcuauaugugcuuaguaaucauaagcguauagcuuuuccccuu	NW_019862778.1:1294984..1295043:-	ban-miR-965-5p	cgggagaagcuguuacgcuauaug	ban-miR-965-3p	uaagcguauagcuuuuccccuu	19664.1
ban-novel-18b-2	uacauuuuguuuugaggacuuuuuuuuacaaaguccucaaaacaaaguguaca	NW_019862829.1:221884..221937:-	ban-novel-18b-2-5p	uacauuuuguuuugaggacuuu		guccucaaaacaaaguguaca	19123.7
ban-novel-18c	uacucuuuguuuugagaacuuuuuuuguauaaaguccucaaaacaaagugugcau	NW_019863082.1:326693..326748:+	ban-novel-18c-5p	uacucuuuguuuugagaacuu	ban-novel-18c-3p	guccucaaaacaaagugugcau	15870.5
ban-novel-29	uuagcacucagggguucuggaugucgccuaguccuaaccaucuaggggucucugagucuaaa	NW_019862834.1:703577..703639:+	ban-novel-29-5p	uuagcacucagggguucuggaug	ban-novel-29-3p	ucuaggggucucugagucuaaa	15682.7
ban-novel-30-1	auacguaccgaguacucggccgagggcacuaucucgcccguuugcucggugcgugugau	NW_019863146.1:230717..230776:+	ban-novel-30-5p	auacguaccgaguacucggccg	ban-novel-30-1-3p	cccguuugcucggugcgugugau	14097.2
ban-novel-30-2	auacguaccgaguacucggccgagggcacugcuucgcccguuuguucgguacgugugau	NW_019863415.1:56093..56152:+		auacguaccgaguacucggccg	ban-novel-30-2-3p	cccguuuguucgguacgugugau	14091
ban-mir-2788	ugggguuuccuagcggcaugugccucccaucaugcaaugcccuuggaaaucccaaa	NW_019862977.1:38571..38627:+	ban-miR-2788-5p	ugggguuuccuagcggcaugug	ban-miR-2788-3p	caaugcccuuggaaaucccaaa	13914.8
ban-novel-33	agcggcaaacaacgaauacgcagucuuuccguacucguuguuugucgcauu	NW_019863472.1:133474..133525:+	ban-novel-33-5p	agcggcaaacaacgaauacg	ban-novel-33-3p	cguacucguuguuugucgcauu	9585.7
ban-novel-34	aacucacacuggugagaaacaguuaauuuguagccaguggugacugcauccgcuuacaaauuuacuguuucacaccaguuugagcucc	NW_019862960.1:339374..339462:+	ban-novel-34-5p	aacucacacuggugagaaac	ban-novel-34-3p	uucacaccaguuugagcucc	8788.3
ban-novel-35	cagucgcaaaugcccucuagacauuaaaugaucuaggcgguauuugggacucaau	NW_019862871.1:283284..283339:-	ban-novel-35-5p	cagucgcaaaugcccucuaga	ban-novel-35-3p	uaggcgguauuugggacucaau	8757.3
ban-novel-36	cuggcgaucaccuaauauuaauguauuuacucauuaaaauuagcugaucgucagu	NW_019863356.1:129682..129737:+	ban-novel-36-5p	cuggcgaucaccuaauauuaaug	ban-novel-36-3p	uuaaaauuagcugaucgucagu	8240.9
ban-mir-283	aaauaucagcugguaauucugggguagguucgcccccagacuaucaguugguaucacg	NW_019863577.1:16116..16174:+	ban-miR-283-5p	aaauaucagcugguaauucuggg	ban-miR-283-3p	cagacuaucaguugguaucacg	6079.7
ban-novel-37	ggggcugauuacugagacuuacgaguauacagagauauaagucacaguagucaguuccua	NW_019862900.1:119990..120050:-	ban-novel-37-5p	ggggcugauuacugagacuua	ban-novel-37-3p	agucacaguagucaguuccua	6033.1
ban-mir-87	gggccugaaucguugcucuaaccuguguuucagucaggugagcaaacuuucaggugugu	NW_019863332.1:103278..103337:+	ban-miR-87-5p	gggccugaaucguugcucuaaccu	ban-miR-87-3p	gugagcaaacuuucaggugugu	5866.8
ban-mir-2733a	cguuaucauucacucaguagacuugucauucaucagucacuggguguaugaauacug	NW_019864174.1:6674..6731:+	ban-miR-2733a-5p	cguuaucauucacucaguagacu	ban-miR-2733a-3p	ucacuggguguaugaauacug	5804.8
ban-mir-2763-1	caaaauagugugcauaauuuaucgugagaguuugauauuaugcacauuacuuuggau	NW_019867572.1:733..790:+	ban-miR-2763-1-5p	caaaauagugugcauaauuuau	ban-miR-2763-3p	auauuaugcacauuacuuuggau	5704.7
ban-novel-40	cguuggauauagcggaaguagcaaucuaucgugcuggguacagcauaagcuaaauucguuacaucgaacguu	NW_019862842.1:589253..589325:+	ban-novel-40-5p	cguuggauauagcggaaguagc	ban-novel-40-3p	uaaauucguuacaucgaacguu	5450.2
ban-novel-1b	ugaccacugugacuuguauauacuaguaccuaccuacaagucacaguggucaccuc	NW_019862829.1:220863..220919:+	ban-novel-1b-5p	ugaccacugugacuugu	ban-novel-1b-3p	caagucacaguggucaccuc	4829.9
ban-mir-750	aguuggacaggggaucuugacaguuugauaacuauugcugccagaucuaucuuuccagcuca	NW_019862880.1:229003..229065:+	ban-miR-750-5p	aguuggacaggggaucuugaca	ban-miR-750-3p	ccagaucuaucuuuccagcuca	4538.6
ban-novel-42	gauauguucaguagcaucugugagggaaucugucacagaaacuacucgacauguugg	NW_019863143.1:33680..33737:-	ban-novel-42-5p	gauauguucaguagcaucugug	ban-novel-42-3p	cagaaacuacucgacauguugg	4441.5
ban-mir-282	uagccucuccuuggcuuugucuguaucuuugcgaucuuucagacauagccugauagagguuacg	NW_019863704.1:44000..44064:+	ban-miR-282-5p	uagccucuccuuggcuuugucu	ban-miR-282-3p	acauagccugauagagguuacg	3914.2
ban-mir-2733b-1	cgugaucauucacucaguagacuugucauucaucagucacuggguguaugauuacugc	NW_019864174.1:6445..6503:+	ban-miR-2733b-1-5p	cgugaucauucacucaguagacu	ban-miR-2733b-3p	ucacuggguguaugauuacugc	3879.1
ban-novel-43	ucuuugauucuguaguugacuaguuaguaacuagucaacuacagaaucaaag	NW_019862967.1:136927..136979:+	ban-novel-43-5p	ucuuugauucuguaguugacu	ban-novel-43-3p	gucaacuacagaaucaaag	3720.8
ban-mir-2733b-2	cguuaucauuuacucaguagacuugucauucaucagucacuggguguaugauuacugc	NW_019863670.1:87212..87270:+	ban-miR-2733b-2-5p	cguuaucauuuacucaguagacu		ucacuggguguaugauuacugc	3376.6
ban-mir-2733b-3	cguuaucauuuacucaguagacuugucauucaucagucacuggguguaugauuacugc	NW_019863670.1:85991..86049:+		cguuaucauuuacucaguagacu		ucacuggguguaugauuacugc	3375.9
ban-novel-44	aguccuuacagugcacgucauaguacaucuaugacgugcacuguaugggcagc	NW_019862853.1:687146..687199:+	ban-novel-44-5p	aguccuuacagugcacgucaua	ban-novel-44-3p	ugacgugcacuguaugggcagc	3273.2
ban-mir-989a	uccauuaccucacugucacguggucuuguaguauaacgugugaugugacguaauggaau	NW_019862753.1:650813..650872:-	ban-miR-989a-5p	uccauuaccucacugucacgu	ban-miR-989a-3p	gugugaugugacguaauggaau	3101.8
ban-novel-45-1	uaaacuuccgaaaccaagagcaggucuguaaaaagguucucaacucuuuaagguuuuucgg	NW_019864473.1:1171..1232:-	ban-novel-45-5p	uaaacuuccgaaaccaagagc	ban-novel-45-3p	ucuuuaagguuuuucgg	2844.9
ban-novel-45-2	uaaacuuccgaaaccaagagcaggucuguaaaaagguucucaacucuuuaagguuuuucgg	NW_019864473.1:5767..5828:-		uaaacuuccgaaaccaagagc		ucuuuaagguuuuucgg	2844.6
ban-novel-46	uuuuccaauacaucuuuuuugucuauacuacuaagaggauguaugggaaaaga	NW_019863452.1:19063..19116:+	ban-novel-46-5p	uuuuccaauacaucuuuuuugu	ban-novel-46-3p	uaagaggauguaugggaaaaga	2822.3
ban-novel-47	ucucccauccgucaucgcguucggucuauacguccgagaugauggaugggaa	NW_019863452.1:18860..18912:+	ban-novel-47-5p	ucucccauccgucaucgcguucgg	ban-novel-47-3p	uccgagaugauggaugggaa	2798.4
ban-novel-48	cagucgacugcagucagcaacgccgucgccugccgcagagacgucgccgacugcagucgacugc	NW_019862822.1:168122..168186:+	ban-novel-48-5p	cagucgacugcagucagc	ban-novel-48-3p	cgccgacugcagucgacugc	2512.2
ban-novel-49	uggaacaugagaacucauacaaauaauuuacugcgugaguucucaugugccgua	NW_019862789.1:421712..421766:+	ban-novel-49-5p	uggaacaugagaacucauaca	ban-novel-49-3p	cgugaguucucaugugccgua	2438.1
ban-mir-252-1	cuaaguacuagugccgcaggagugcuuucuauaucuccugcugcuuaagugcuuauca	NW_019864647.1:6592..6650:+	ban-miR-252-5p	cuaaguacuagugccgcaggag	ban-miR-252-3p	ccugcugcuuaagugcuuauca	2419
ban-mir-252-2	cuaaguacuagugccgcaggagugcuuucuauaucuccugcugcuuaagugcuuauca	NW_019863368.1:162278..162336:+		cuaaguacuagugccgcaggag		ccugcugcuuaagugcuuauca	2419
ban-mir-2733c-1	aguagucauucacucaguagacuugucauucaucagucacuggguguaugauuacua	NW_019863670.1:86113..86170:+	ban-miR-2733c-1-5p	aguagucauucacucaguagacu	ban-miR-2733c-3p	ucacuggguguaugauuacua	2367.6
ban-novel-51	uaccccuacccuacuccuauagagauaguucuaccuccauagggguagaguagggguau	NW_019862764.1:1263914..1263973:+	ban-novel-51-5p	uaccccuacccuacuccuauag	ban-novel-51-3p	cauagggguagaguagggguau	2183.3
ban-mir-375	acccgagcggaugagcaaacuguuuugguccaguuuguucgccccggcucgagucg	NW_019862858.1:539053..539109:+	ban-miR-375-5p	acccgagcggaugagcaaacu	ban-miR-375-3p	uuuguucgccccggcucgagucg	2183
ban-novel-52	aggauaaagggacgaaguucuacauaucguguagaacuucgucccuuuauccucc	NW_019863248.1:16648..16703:+	ban-novel-52-5p	aggauaaagggacgaaguucua	ban-novel-52-3p	gaacuucgucccuuuauccucc	2176
ban-mir-2756	acccuguagcugcuaaggggugguuucagccgccccucagcuucuacaucgucc	NW_019863271.1:32987..33041:-	ban-miR-2756-5p	acccuguagcugcuaagg	ban-miR-2756-3p	ccccucagcuucuacaucgucc	2174
ban-novel-54	gugugcguuguggcaaaggagaucaaugguauuaccauccccuuguuacuaaccucacuu	NW_019863269.1:146295..146355:+	ban-novel-54-5p	gugugcguuguggcaaaggagau	ban-novel-54-3p	ccccuuguuacuaaccucacuu	2160.9
ban-mir-2733d-1	aguugucauucagucaguagacuugucauucaucagucacuggguguaugauuacug	NW_019864174.1:10198..10255:+	ban-miR-2733d-1-5p	aguugucauucagucaguagacu	ban-miR-2733d-3p	ucacuggguguaugauuacug	2046.6
ban-mir-2733d-2	aguugucauucagucaguagacuugucauucaucagucacuggguguaugauuacug	NW_019863670.1:87456..87513:+		aguugucauucagucaguagacu		ucacuggguguaugauuacug	2046.6
ban-mir-2733c-2	guuaucauucacuuaguagacuagucacuaaucagucacuggguguaugauuacua	NW_019863670.1:85748..85804:+	ban-miR-2733c-2-5p	guuaucauucacuuaguagacu		ucacuggguguaugauuacua	1984
ban-mir-2733c-3	aguugucauucagucaguagacuugucauucaucagucacuggguguaugauuacua	NW_019864174.1:7519..7576:+		aguugucauucagucaguagacu		ucacuggguguaugauuacua	1897.7
ban-mir-2733c-4	aguugucauucagucaguagacuugucauucaucagucacuggguguaugauuacua	NW_019863670.1:88665..88722:+		aguugucauucagucaguagacu		ucacuggguguaugauuacua	1897.5
ban-novel-55	auggaauucauagacgcugagugucgaaaaugcguuugagaagucgacacucagcgggugaaugguccc	NW_019863656.1:16236..16305:+	ban-novel-55-5p	auggaauucauagacgcugagug	ban-novel-55-3p	cucagcgggugaaugguccc	1860.3
ban-mir-281-1	aagagagcuauccgucgacaguauugaucugaaacacugucauggaguugcucucuuua	NW_019864221.1:6531..6590:+	ban-miR-281-5p	aagagagcuauccgucgacagu	ban-miR-281-3p	cugucauggaguugcucucuuua	1838.7
ban-mir-281-2	aagagagcuauccgucgacaguauugaucugaaacacugucauggaguugcucucuuua	NW_019863194.1:220702..220761:-		aagagagcuauccgucgacagu		cugucauggaguugcucucuuua	1838.7
ban-mir-2733d-4	aguugucauucagacaguagacuugucauucaucagucacuggguguaugauuacug	NW_019864174.1:6915..6972:+	ban-miR-2733d-4-5p	aguugucauucagacaguagacu		ucacuggguguaugauuacug	1748.2
ban-mir-6307	gcgggaaacguucgcauuuugucugucgcgcagacaagcucgaacuuuuccugcgu	NW_019862864.1:629385..629441:-	ban-miR-6307-5p	gcgggaaacguucgcauuuuguc	ban-miR-6307-3p	caagcucgaacuuuuccugcgu	1660.3
ban-novel-56-1	acaaaccgaacuaacacugucuuggaccaagacaguguuaguucgguuugu	NW_019862932.1:221430..221481:+	ban-novel-56-5p	acaaaccgaacuaacacugucu	ban-novel-56-3p	agacaguguuaguucgguuugu	1343.8
ban-novel-57	ucauaagaaacauucaguucugucguuguacagaacugaaugcuucuuuagugaugg	NW_019863098.1:204189..204246:+	ban-novel-57-5p	ucauaagaaacauucaguucu	ban-novel-57-3p	acugaaugcuucuuuagugaugg	1323.4
ban-novel-56-2	acaaaccgaacuaacacugucuugguccaagacaguguuaguucgguuugu	NW_019862932.1:221430..221481:-		acaaaccgaacuaacacugucu		agacaguguuaguucgguuugu	1302.6
ban-novel-59	gacuggaugagugcuagguaggaucggcccuaccuaguacucauccaguccu	NW_019863265.1:145231..145283:+	ban-novel-59-5p	gacuggaugagugcuagguagg	ban-novel-59-3p	uaccuaguacucauccaguccu	1294.2
ban-novel-60-1	uaagagauucuccuaguacgauuuuauuucauaauggugccgauugaaucuuuuga	NW_019862855.1:501259..501315:-	ban-novel-60-5p	uaagagauucuccuaguacgauu	ban-novel-60-3p	uggugccgauugaaucuuuuga	1292
ban-novel-60-2	uaagagauucuccuaguacgauuuuauuucauaauggugccgauugaaucuuuuga	NW_019862855.1:501820..501876:-		uaagagauucuccuaguacgauu		uggugccgauugaaucuuuuga	1292
ban-mir-2b	cucacgaaguggcugugaugugucuugcauccauaacacagccagcuuugaugagcg	NW_019862782.1:1105013..1105070:-	ban-miR-2b-5p	cucacgaaguggcugugaugug	ban-miR-2b-3p	uaacacagccagcuuugaugagcg	1281
ban-novel-62a	acaauuauccgcccacuuuaauaugacgcgaguauauugaagugggcggauaaucgugc	NW_019863014.1:305319..305378:-	ban-novel-62a-5p	acaauuauccgcccacuuuaau	ban-novel-62a-3p	ugaagugggcggauaaucgugc	1279.2
ban-novel-63	acauaugaugaaaaacggacacaugcgcgucaucuuauguugccgaagaugcacauuugaucggcuuuacucauguuuuaug	NW_019863828.1:31983..32065:-	ban-novel-63-5p	acauaugaugaaaaacggaca	ban-novel-63-3p	aucggcuuuacucauguuuuaug	1247.3
ban-novel-64	aaacaguugcugugaaaacugagcggcuucaguuuucacaacaacuguuuca	NW_019863043.1:363752..363804:+	ban-novel-64-5p	aaacaguugcugugaaaacuga	ban-novel-64-3p	aguuuucacaacaacuguuuca	1220.6
ban-mir-927	uuuagaauuccuacgcuuuaccguugccaaguuuuugggcaaagcguuuggauucuaaaac	NW_019863893.1:31772..31833:+	ban-miR-927-5p	uuuagaauuccuacgcuuuacc	ban-miR-927-3p	caaagcguuuggauucuaaaac	1219.7
ban-novel-65	aucaucaguaguuuucaaguguguuuuaccuacuauugaauccuacugcugaagg	NW_019862960.1:72813..72868:-	ban-novel-65-5p	aucaucaguaguuuucaagugu	ban-novel-65-3p	uauugaauccuacugcugaagg	1191.1
ban-novel-66	aucaguauaucauaggcuaaucaguacaguguagccucugauauacauuu	NW_019862970.1:18000..18050:-	ban-novel-66-5p	aucaguauaucauaggcuaaucagu	ban-novel-66-3p	aguguagccucugauauacauuu	1183.3
ban-mir-2733e	guugucacucacucaguagacacguuaaugucauucugucacuggguguagugauuacug	NW_019864174.1:11662..11722:+	ban-miR-2733e-5p	guugucacucacucaguagaca	ban-miR-2733e-3p	ucacuggguguagugauuacug	1169.3
ban-novel-67	ucagacaucauuuaagugauauguugcuuauauauuucagucgcuuauuuggaugucugccg	NW_019863673.1:36134..36196:+	ban-novel-67-5p	ucagacaucauuuaagugauaug	ban-novel-67-3p	gucgcuuauuuggaugucugccg	1062.9
ban-mir-137	acgcguauucuuggggaauuaacacauauuacgagauguuauugcuugagaauacacguag	NW_019862770.1:328826..328887:-	ban-miR-137-5p	acgcguauucuuggggaauuaac	ban-miR-137-3p	uuauugcuugagaauacacguag	1062.7
ban-novel-7b	uuucacucuucaccacaacugauaaugcaacaguuguggugaagaaugaaga	NW_019862907.1:4399..4451:+	ban-novel-7b-5p	uuucacucuucaccacaacug		uuguggugaagaaugaaga	1008
ban-novel-69-1	uaaaugacgaccacaaccacucugucaagacaaguggucguggucgucauuugggu	NW_019862762.1:127974..128030:+	ban-novel-69-5p	uaaaugacgaccacaaccacuc	ban-novel-69-3p	uggucguggucgucauuugggu	964.3
ban-novel-69-2	uaaaugacgaccacaaccacucugucaagccaaguggucguggucgucauuugggu	NW_019862762.1:620630..620686:-		uaaaugacgaccacaaccacuc		uggucguggucgucauuugggu	964.2
ban-novel-71-1	uaggcuucuuccuucguauacguuuuuuagguuuugauuuacuuacugucaaaguaaauauguguauggcuucaggauugucugaua	NW_019862992.1:451212..451299:+	ban-novel-71-5p	uaggcuucuuccuucguauac	ban-novel-71-3p	ggcuucaggauugucugaua	949
ban-novel-71-2	uaggcuucuuccuucguauacguuuuuuagguuuugauuuacuuacugucaaaguaaauauguguauggcuucaggauugucugaua	NW_019862992.1:453228..453315:-		uaggcuucuuccuucguauac		ggcuucaggauugucugaua	949
ban-mir-3286	acuauuggucacugcacaggacuaguaaacgugauauacucuugugcguguuccaauaguucu	NW_019863288.1:25304..25367:-	ban-miR-3286-5p	acuauuggucacugcacaggac	ban-miR-3286-3p	uugugcguguuccaauaguucu	919.3
ban-novel-73	aggcgcucgucguacguucagcuauaaagccgaccguacggcgagcgcuguu	NW_019863060.1:31906..31958:-	ban-novel-73-5p	aggcgcucgucguacguucagc	ban-novel-73-3p	cgaccguacggcgagcgcuguu	910.5
ban-mir-993	uacccuguagauccgggcuuuuguagcguuguuuacaucagaagcucgucucuacagguaucu	NW_019862766.1:581887..581950:+	ban-miR-993-5p	uacccuguagauccgggcuuuug	ban-miR-993-3p	gaagcucgucucuacagguaucu	900.3
ban-novel-74	gcguaucgacugggauuccccuaaucgcuaccuucagacucguguccugaggcagcgaauaggagaaccaugagauuug	NW_019863656.1:25329..25408:-	ban-novel-74-5p	gcguaucgacugggauuccccuaau	ban-novel-74-3p	uaggagaaccaugagauuug	883.6
ban-novel-76	cuuggaagcaucuuuuguguagauuucuuucuauaucuacaugaucgugcuuccuuaga	NW_019862781.1:187717..187776:+	ban-novel-76-5p	cuuggaagcaucuuuuguguagau	ban-novel-76-3p	uacaugaucgugcuuccuuaga	792
ban-mir-1b	cauacuucuuuacauuccauaugaauuuaaaacuaugggaaguaaggaagcacggaa	NW_019863063.1:188350..188407:-	ban-miR-1b-5p	cauacuucuuuacauuccaua	ban-miR-1b-3p	ugggaaguaaggaagcacggaa	754.8
ban-mir-10485	acagucuacccggacaggccgacuugucuuggucgcccuauccggauaggcggccc	NW_019862778.1:1148338..1148394:-	ban-miR-10485-5p	acagucuacccggacaggccga	ban-miR-10485-3p	cccuauccggauaggcggccc	696.4
ban-mir-981	cggguuucgcgccgaugaaaccguaauuauaauugguucguugucgacgaaaccugca	NW_019863249.1:205081..205139:-	ban-miR-981-5p	cggguuucgcgccgaugaa	ban-miR-981-3p	uucguugucgacgaaaccugca	670
ban-novel-78	ggccgugaucgucuagugguuggaucagacgauccaaccacuagacgaucacggau	NW_019863401.1:58840..58896:-	ban-novel-78-5p	ggccgugaucgucuaguggu	ban-novel-78-3p	cacuagacgaucacggau	615.8
ban-novel-79	uuauacacuccguuacuguggacuuuauuuuauguauccacauuagcggcugugugaa	NW_019862781.1:1019147..1019205:-	ban-novel-79-5p	uuauacacuccguuacugugga	ban-novel-79-3p	cacauuagcggcugugugaa	615.6
ban-novel-80	uucaaaugcaucguucggcugccauaauuauguuuuaauaguggaaccguuggcagcugauaaaucggacgauguugugugu	NW_019862841.1:468770..468852:+	ban-novel-80-5p	uucaaaugcaucguucggcugc	ban-novel-80-3p	ugauaaaucggacgauguugugugu	613.9
ban-mir-929	aaauugacucuaguagggaguccguuuuauacgcgacucccuaaucgagucagguu	NW_019862978.1:324358..324414:+	ban-miR-929-5p	aaauugacucuaguagggaguc	ban-miR-929-3p	cucccuaaucgagucagguu	597.9
ban-novel-81	uucuacaccgucuucguaugauuuuguucauuaaucuuacggaguaggugucugagu	NW_019862855.1:515467..515524:-	ban-novel-81-5p	uucuacaccgucuucguaugau	ban-novel-81-3p	ucuuacggaguaggugucugagu	593.5
ban-novel-82	acugcagucggcgacgucucggcgguagccaaugggagucgccugccggcgugacgucgccgacuguaguca	NW_019862758.1:9923..9995:-	ban-novel-82-5p	acugcagucggcgacgucuc	ban-novel-82-3p	ugacgucgccgacuguaguca	493.8
ban-novel-83	uccguauuauuuaguuacauagguaauuaaacuagguaacuuuauaacacggagu	NW_019862855.1:537487..537542:-	ban-novel-83-5p	uccguauuauuuaguuacauag	ban-novel-83-3p	uagguaacuuuauaacacggagu	471.3
ban-novel-84	uccgguaagcucacaugcauguagcgcuaacggcuugacaucugcaggcaugugacuuauuggaug	NW_019862843.1:401131..401197:+	ban-novel-84-5p	uccgguaagcucacaugcaugua	ban-novel-84-3p	caggcaugugacuuauuggaug	424.4
ban-novel-85	uguaggauguagguauuguacaauucaccuuaaagagcuuacucuuuaaggugaauuguacaauaccuacguccuacacu	NW_019863057.1:301642..301722:-	ban-novel-85-5p	uguaggauguagguauugua	ban-novel-85-3p	caauaccuacguccuacacu	413.1
ban-novel-86	uccuaccgacugcgccaguuuuguuucucguggcuuggcggguacggacuacug	NW_019865527.1:1374..1428:+	ban-novel-86-5p	uccuaccgacugcgcca	ban-novel-86-3p	ggcggguacggacuacug	409.8
ban-novel-87	aacgccaaucauagacugugacgccauucgcuacaaggcaucgguuugugauuggcgcuug	NW_019862878.1:999510..999571:-	ban-novel-87-5p	aacgccaaucauagacugugacg	ban-novel-87-3p	aucgguuugugauuggcgcuug	386
ban-novel-62b	acaauuauccgcccacuugaauauacuugcgucauauuaagugggcggauauuugugc	NW_019863263.1:167533..167591:-	ban-novel-62b-5p	acaauuauccgcccacuugaau	ban-novel-62b-3p	uuaagugggcggauauuugugc	362.2
ban-novel-62d	cacaauuauccgcccacuuuaaaaaacucgcgucauauaaaagagggcggauaauugugc	NW_019862788.1:206400..206460:+	ban-novel-62d-5p	cacaauuauccgcccacuuuaa	ban-novel-62d-3p	uaaaagagggcggauaauugugc	353.9
ban-novel-90	uuggaaacgcccuucuuguagauuuuauuagauaucuacaugaucgguguuuucaga	NW_019862781.1:188261..188318:+	ban-novel-90-5p	uuggaaacgcccuucuuguagau	ban-novel-90-3p	cuacaugaucgguguuuucaga	343.6
ban-novel-91	gcuuucgcaauuugccgcacccguuuguaaucuggguggggcaaauugcgaaagcug	NW_019862805.1:158537..158594:+	ban-novel-91-5p	gcuuucgcaauuugccgcaccc	ban-novel-91-3p	guggggcaaauugcgaaagcug	342.4
ban-novel-92	uuagaagaccguuuaugcugauuuuauuaaauaucugcaugaucgguguuuuuaga	NW_019862781.1:1019002..1019058:-	ban-novel-92-5p	uuagaagaccguuuaugcugau	ban-novel-92-3p	aucugcaugaucgguguuuuuaga	325.6
ban-mir-8506	agcugcgacucucacacuuaauauggucaguauuacuaggugugagggucacagcacg	NW_019862991.1:105961..106019:+	ban-miR-8506-5p	agcugcgacucucacacuuaau	ban-miR-8506-3p	cuaggugugagggucacagcacg	322.5
ban-novel-94	ugguaguacugcuguuuauugcuauucuguaauacugcuuuaggcagcuguauugcuauu	NW_019862934.1:442742..442802:-	ban-novel-94-5p	ugguaguacugcuguuuauugc	ban-novel-94-3p	uuuaggcagcuguauugcuauu	310.6
ban-novel-95	ugcucauuacccaacgucucauuuauuagcaaagauggaugagacguugggcaaugagcaa	NW_019862936.1:74726..74787:+	ban-novel-95-5p	ugcucauuacccaacgucucauu	ban-novel-95-3p	ugagacguugggcaaugagcaa	306.2
ban-novel-96	uguuaucugaccgcucacgagcccuugcucgugaacugucaucugacagc	NW_019870987.1:230..280:-	ban-novel-96-5p	uguuaucugaccgcucacgagc	ban-novel-96-3p	ucgugaacugucaucugacagc	300.4
ban-mir-316	ugucuuuuuccgcuuugcugcugaugcuuguguaaucucaacagcaaagagaaaaggucucc	NW_019862758.1:1413797..1413859:+	ban-miR-316-5p	ugucuuuuuccgcuuugcugcu	ban-miR-316-3p	acagcaaagagaaaaggucucc	292.8
ban-novel-93	uuugaucaucggugauaccggcgcuguccaguugcccuucuaguaaggcgaaccauaacucuggauccuccgaugaaaa	NW_019863062.1:371712..371791:+	ban-novel-93-5p	uuugaucaucggugauaccg	ban-novel-93-3p	uaacucuggauccuccgaugaaaa	287.2
ban-novel-97	ugaaaccaucagaggcgguaguuuuuacuuuuuauuuuaaaaguuuuucauaaaaagugccgcuucugauaguucgau	NW_019863377.1:127042..127120:+	ban-novel-97-5p	ugaaaccaucagaggcgguaguuu	ban-novel-97-3p	agugccgcuucugauaguucgau	286.6
ban-novel-98	uugguauacuccgcucgcgauuuauaccaacgucagcuaaacauuggcuccaacguugguauacuccgugacauuccgcucgcgauuuauaccaacgu	NW_019862756.1:1759900..1759998:+	ban-novel-98-5p	uugguauacuccgcucgcgauu	ban-novel-98-3p	ccgcucgcgauuuauaccaacgu	284.3
ban-novel-99	uaaggaaucgguccagcacugcagagaaacacagugcuggacugauuccuuauu	NW_019863068.1:184707..184761:-	ban-novel-99-5p	uaaggaaucgguccagcacugc	ban-novel-99-3p	agugcuggacugauuccuuauu	283.2
ban-novel-100	ggcuugucccggcgcagcaguaggaugcacguacugcugugacaggacaauaugg	NW_019862838.1:73196..73251:+	ban-novel-100-5p	ggcuugucccggcgcagcagu	ban-novel-100-3p	cugcugugacaggacaauaugg	282.2
ban-novel-62c	caauuauccgcccacuuuaauauacucgcgucauaaugaagagggcggauauuugugc	NW_019862892.1:49776..49834:+	ban-novel-62c-5p	caauuauccgcccacuuuaaua	ban-novel-62c-3p	ugaagagggcggauauuugugc	271.3
ban-novel-102	auggacguuuuaaaccucaaaugauaaccauuugagguuuagaacguccaug	NW_019863600.1:80149..80201:+	ban-novel-102-5p	auggacguuuuaaaccucaaau	ban-novel-102-3p	uuugagguuuagaacguccaug	264.3
ban-novel-103-1	uuaaacaccgucuucguaugauuuguuccuuaaucuuacggaguagaugucugaguaa	NW_019862855.1:505219..505277:-	ban-novel-103-5p	uuaaacaccgucuucguaugau	ban-novel-103-3p	uuacggaguagaugucugaguaa	242.8
ban-novel-103-2	uuaaacaccgucuucguaugauuuuguuccuuaaucuuacggaguagaugucugaguaa	NW_019862855.1:520947..521006:-		uuaaacaccgucuucguaugau		uuacggaguagaugucugaguaa	242.7
ban-novel-105	uuagugucacaaacaguacauccuaucuaagauauuauaauuaugacugucugugacaccaaac	NW_019863226.1:193270..193334:-	ban-novel-105-5p	uuagugucacaaacaguacauc	ban-novel-105-3p	augacugucugugacaccaaac	240.6
ban-novel-106	uacugcaguccagcucuauaaagugugccacaugaccuuuauagcguuucaaacugcagaua	NW_019863119.1:264954..265016:+	ban-novel-106-5p	uacugcaguccagcucuauaaag	ban-novel-106-3p	uuauagcguuucaaacugcagaua	231.7
ban-novel-107	ugaggugcaaccgugcagaacuguucggaaccuugugacuguacugcaugacuguaaaucauu	NW_019862934.1:403727..403790:-	ban-novel-107-5p	ugaggugcaaccgugcagaacu	ban-novel-107-3p	uacugcaugacuguaaaucauu	223.7
ban-novel-108	acaauuauccgucuacuuuaauauacccgcgucauauuaaagagggcggguaauugug	NW_019862811.1:1076227..1076285:-	ban-novel-108-5p	acaauuauccgucuacuuuaau	ban-novel-108-3p	uuaaagagggcggguaauugug	217.2
ban-novel-109	acagcaucgucuccuuaugauuuuguuacuuaaucuaagggagaagaugucuaag	NW_019866820.1:265..320:+	ban-novel-109-5p	acagcaucgucuccuuaugauu	ban-novel-109-3p	ucuaagggagaagaugucuaag	216.5
ban-novel-110-1	agugccaacugaguuggggcgacuuuauacucggcccaagcucaguuagcacaag	NW_019863279.1:109254..109309:+	ban-novel-110-5p	agugccaacugaguuggggcga	ban-novel-110-3p	ggcccaagcucaguuagcacaag	206.6
ban-novel-111	acaacaucgucuccauaagauuuuguuacuuaaucguaucgagaagaugucuaag	NW_019862855.1:537329..537384:-	ban-novel-111-5p	acaacaucgucuccauaagauu	ban-novel-111-3p	ucguaucgagaagaugucuaag	205.3
ban-novel-112	gauauuuuucaggacuaguuaugcucuauaacguaacuggucuuggaaaaauucua	NW_019862790.1:765629..765685:-	ban-novel-112-5p	gauauuuuucaggacuaguua	ban-novel-112-3p	acuggucuuggaaaaauucua	205.1
ban-novel-110-2	agugccaacugaguuggggcgacuuuauacucggcccaagcucaguuagcacaag	NW_019863279.1:103091..103146:-		agugccaacugaguuggggcga		ggcccaagcucaguuagcacaag	204.9
ban-novel-114	caacggaauagaaaauaucgcuugcaaagagacagugauauuuucgauucggccgcu	NW_019862799.1:1302944..1303001:+	ban-novel-114-5p	caacggaauagaaaauaucgcu	ban-novel-114-3p	ugauauuuucgauucggccgcu	201.5
ban-novel-115	cgcugagugucgaaugucgaauucaaacucuaugcguuugagaauucgacacuuagcgg	NW_019863013.1:81083..81142:+	ban-novel-115-5p	cgcugagugucgaaugucgaauuc	ban-novel-115-3p	ugagaauucgacacuuagcgg	201.4
ban-mir-6094	aucagcgguggucugggguaccuaauggcggccucucuacccuuugccgggcugaaugguauucgagaccucugcugaucc	NW_019862767.1:332543..332624:+	ban-miR-6094-5p	aucagcgguggucugggguacc	ban-miR-6094-3p	uauucgagaccucugcugaucc	195.5
ban-novel-118	caagguuuguguugcuuacauacuauguuauuauguuauguaaugucccaaaccugaga	NW_019862781.1:357886..357945:+	ban-novel-118-5p	caagguuuguguugcuuacau	ban-novel-118-3p	uguaaugucccaaaccugaga	193.6
ban-novel-119	ugagaucuccuuuuaagcugauuuuauuacauaaaucugcuggaucggaggucccu	NW_019862748.1:3239970..3240026:-	ban-novel-119-5p	ugagaucuccuuuuaagcugau	ban-novel-119-3p	ucugcuggaucggaggucccu	192.4
ban-mir-932	ucaauuccguagugcauugcagugcauacagcccccugcaagcagugcggaagugagg	NW_019862892.1:628964..629022:+	ban-miR-932-5p	ucaauuccguagugcauugcagu	ban-miR-932-3p	ugcaagcagugcggaagugagg	190.7
ban-novel-120-1	uauaggacuguagccguugcauacgacauuaguuaugcagagcugcaguucuuaaa	NW_019862781.1:411080..411136:+	ban-novel-120-1-5p	uauaggacuguagccguugcaua	ban-novel-120-3p	ugcagagcugcaguucuuaaa	189.9
ban-novel-121-1	uuagauucugcuugcccgcgucuagauauagacgcgggcaagcagaaucuaaac	NW_019863740.1:74544..74598:-	ban-novel-121-5p	uuagauucugcuugcccgcg	ban-novel-121-3p	cgcgggcaagcagaaucuaaac	189.8
ban-novel-122	ucagugaguuaaacaguauaaagugaauuacuuuacacuguuuaacucacugac	NW_019862895.1:476269..476323:-	ban-novel-122-5p	ucagugaguuaaacaguaua	ban-novel-122-3p	uacacuguuuaacucacugac	182.2
ban-novel-123	uaugguccuguauaaguccgguauaagcaaccaccaggaaaggcuuaaauugcuauacuuaugcaggcuguacgu	NW_019864147.1:12483..12558:+	ban-novel-123-5p	uaugguccuguauaaguccgguau	ban-novel-123-3p	ugcuauacuuaugcaggcuguacgu	177.8
ban-novel-124-1	uaggagcaaccaugaaauacaauucuaaauuuugugaauguauugcaugacuguuccucu	NW_019862934.1:420077..420137:-	ban-novel-124-5p	uaggagcaaccaugaaauacaau	ban-novel-124-1-3p	auguauugcaugacuguuccucu	161
ban-novel-125	cuagguuagauuaaagaugcuaugugauuauuauuaccaucuuuaaauccaaccuuac	NW_019862934.1:409082..409140:-	ban-novel-125-5p	cuagguuagauuaaagaugcu	ban-novel-125-3p	ccaucuuuaaauccaaccuuac	160.5
ban-novel-126	acaauuaucugcccacuuuaauaugacgcgaauauauuaaauugggcagauaauugug	NW_019862787.1:839801..839859:-	ban-novel-126-5p	acaauuaucugcccacuuuaa	ban-novel-126-3p	uuaaauugggcagauaauugug	155.1
ban-novel-127	acaguccuacucgauguguguuuguuuauaaacaguacacaucgaauaggcuugaag	NW_019863109.1:218710..218767:-	ban-novel-127-5p	acaguccuacucgauguguguu	ban-novel-127-3p	uacacaucgaauaggcuugaag	152.3
ban-novel-128	uuguagcgcuuuaguugcacguguguuuucacauuccagcuuuagcucugcagc	NW_019867572.1:902..956:+	ban-novel-128-5p	uuguagcgcuuuaguugcacgugu	ban-novel-128-3p	auuccagcuuuagcucugcagc	149.7
ban-novel-117	caagauuacaagacgugauucaaucccaacacauagaauuucaauggcugauugggauuaucaucgggaucuuggc	NW_019863052.1:371815..371891:-	ban-novel-117-5p	caagauuacaagacgugauucaauc	ban-novel-117-3p	uuaucaucgggaucuuggc	140.5
ban-novel-129	gggcccgcgcccgacucguccgacucguccgacuggucggacgcggacccg	NW_019862848.1:195738..195789:-	ban-novel-129-5p	gggcccgcgcccgacucguccgacu	ban-novel-129-3p	cuggucggacgcggacccg	136
ban-novel-121-2	uuagauucugcuugcccgcgucuauaucuagacgcgggcaagcagaaucuaaac	NW_019863740.1:74546..74600:+		uuagauucugcuugcccgcg		cgcgggcaagcagaaucuaaac	135.8
ban-novel-131	auccgcugaacuuugcaaacuaacuaauauuaguuugcaaaguucagcggaacg	NW_019862800.1:584495..584549:+	ban-novel-131-5p	auccgcugaacuuugcaaacua	ban-novel-131-3p	guuugcaaaguucagcggaacg	130
ban-novel-132	aaaauaucgucucccuaugauuuuguuacuuaaucguauggagaagaugucugag	NW_019862855.1:524051..524106:-	ban-novel-132-5p	aaaauaucgucucccuaugauu	ban-novel-132-3p	ucguauggagaagaugucugag	129.5
ban-novel-133	auaauucacccaucuugugcauuuuauuagauauugacguggucggugaauuuaga	NW_019862781.1:1026758..1026814:-	ban-novel-133-5p	auaauucacccaucuugugcauu	ban-novel-133-3p	uugacguggucggugaauuuaga	127.2
ban-novel-134	caccgacugcagucaacgacgucgaucgccgccgagagucgcugacugcaguugccg	NW_019863195.1:104549..104606:+	ban-novel-134-5p	caccgacugcagucaacgacgu	ban-novel-134-3p	ucgcugacugcaguugccg	126.5
ban-mir-1000	auauuguccugucacagcaguacgugcauccuacugcugcgccgggacaagccgg	NW_019862838.1:73194..73249:-	ban-miR-1000-5p	auauuguccugucacagcagua	ban-miR-1000-3p	cugcugcgccgggacaagccgg	125.6
ban-novel-26-2	cacagugcagugcacaggucaaauagucaguaacccugaccugugaaaugcauuguuc	NW_019863362.1:147725..147783:+		cacagugcagugcacagguc	ban-novel-26-2-3p	ugaccugugaaaugcauuguuc	122.4
ban-novel-130	agacagccgucgacacugcugccgacaccgccaccagugucgacugcucucgc	NW_019863071.1:82992..83045:+	ban-novel-130-5p	agacagccgucgacacugcug	ban-novel-130-3p	ccagugucgacugcucucgc	115.4
ban-novel-136	aauuuaucgcugucucugucguccuaucgcaaacgaaagagacagcgauauuuccgg	NW_019862749.1:2818397..2818454:+	ban-novel-136-5p	aauuuaucgcugucucugucg	ban-novel-136-3p	aaagagacagcgauauuuccgg	114.9
ban-novel-137	ugggugccucuacuggguuaugauguguggcauaacccagcaaagugacccaua	NW_019862774.1:915942..915996:+	ban-novel-137-5p	ugggugccucuacuggguuaug	ban-novel-137-3p	uaacccagcaaagugacccaua	100
ban-novel-138	cauuguaaaguggacguccauaguuagucuauggacguccacuuuacaauga	NW_019862941.1:502778..502830:-	ban-novel-138-5p	cauuguaaaguggacguccaua	ban-novel-138-3p	uggacguccacuuuacaauga	99.7
ban-novel-139	aggcccugugagguauugaguguacauauuccgagguacacucaguaccuuacagugccugg	NW_019863089.1:272806..272868:+	ban-novel-139-5p	aggcccugugagguauugagug	ban-novel-139-3p	cucaguaccuuacagugccugg	98.1
ban-novel-140	uggaaaacacccuucauguagauuucauuaaauaucuacacgaucgguguuuucaga	NW_019862781.1:189306..189363:+	ban-novel-140-5p	uggaaaacacccuucauguagau	ban-novel-140-3p	cuacacgaucgguguuuucaga	97.9
ban-novel-141	uugaaucaagcuaaugauaaacauuggauuugcuuuucauuagguugauuaccu	NW_019863390.1:17535..17589:+	ban-novel-141-5p	uugaaucaagcuaaugauaaac	ban-novel-141-3p	cuuuucauuagguugauuaccu	97.1
ban-novel-142a-1	ugaugccauacauuauugaugauaguguauucaucaacgauguguguuauuuga	NW_019862939.1:386997..387051:-	ban-novel-142a-1-5p	ugaugccauacauuauugauga	ban-novel-142a-3p	aucaacgauguguguuauuuga	95.7
ban-novel-144	uauaauucacccaucaugugcauguuauuagauaucuacguggucggugaauuuaga	NW_019862781.1:1023386..1023443:-	ban-novel-144-5p	uauaauucacccaucaugugca	ban-novel-144-3p	ucuacguggucggugaauuuaga	93
ban-novel-142a-2	aaauaccauacguuuuugaugauaguguauucaucaacgauguguguuauuuga	NW_019862939.1:392694..392748:-	ban-novel-142a-2-5p	aaauaccauacguuuuugau		aucaacgauguguguuauuuga	90.7
ban-novel-146	auaccgaacguaacuuaauauacaaaaauauuaaguaacguucgguuguu	NW_019863161.1:44730..44780:+	ban-novel-146-5p	auaccgaacguaacuuaauaua	ban-novel-146-3p	uauuaaguaacguucgguuguu	87.9
ban-novel-143-1	uagagaucuucaauuguaaaguaaguacuuuacaauugaagaucucuau	NW_019863070.1:81441..81490:+	ban-novel-143-5p	uagagaucuucaauuguaaagu	ban-novel-143-3p	cuuuacaauugaagaucucuau	87.6
ban-novel-147	ucugacacagcuuugguguggauuuuuuuaaauguaucuacacugaaggaugugcccgagu	NW_019862781.1:187561..187622:+	ban-novel-147-5p	ucugacacagcuuuggugugg	ban-novel-147-3p	uacacugaaggaugugcccgagu	86.9
ban-novel-148	acuuacagaucaucacaaauaugugaacaacauauuugugaugaucuguaagu	NW_019863356.1:173283..173336:-	ban-novel-148-5p	acuuacagaucaucacaaauau	ban-novel-148-3p	auauuugugaugaucuguaagu	84.9
ban-novel-149	ucaucuucuuuuuaacucuaagguuaaaauuccuuaggguugauaugaguaugaa	NW_019863109.1:261780..261835:-	ban-novel-149-5p	ucaucuucuuuuuaacucuaagg	ban-novel-149-3p	uuaggguugauaugaguaugaa	83.9
ban-novel-150	uggaaacucccuuccuguagauuuuauuagauaucuacaugaucgguguuuucgcaa	NW_019862781.1:189727..189784:+	ban-novel-150-5p	uggaaacucccuuccuguagau	ban-novel-150-3p	cuacaugaucgguguuuucgcaa	83.2
ban-novel-143-2	uagagaucuucaauuguaaaguacuuacuuuacaauugaagaucucuau	NW_019863070.1:81440..81489:-		uagagaucuucaauuguaaagu		cuuuacaauugaagaucucuau	81.8
ban-mir-210	agcugcuggccacugcacaagauuaguuagagcauacucuugugcgugugacagcggcuau	NW_019863288.1:29274..29335:-	ban-miR-210-5p	agcugcuggccacugcacaagau	ban-miR-210-3p	cuugugcgugugacagcggcuau	81.2
ban-novel-152	acuugaaaaaggagauaaugacagauuuaucuucguuuucaaguga	NW_019862754.1:1284407..1284453:-	ban-novel-152-5p	acuugaaaaaggagauaaugacaga	ban-novel-152-3p	uuuaucuucguuuucaaguga	81
ban-novel-153-1	aggagugucggcggucuacauacgcccuguauguagaccgccgacacuccuag	NW_019862945.1:512280..512333:-	ban-novel-153-5p	aggagugucggcggucuacaua	ban-novel-153-3p	uguagaccgccgacacuccuag	78.2
ban-novel-153-2	aggagugucggcggucuacauacagggcguauguagaccgccgacacuccuag	NW_019862945.1:512282..512335:+		aggagugucggcggucuacaua		uguagaccgccgacacuccuag	77.7
ban-mir-9b	gcuuugguaaucuagcuuuaugagccugcguaacgucacggagcuaaaucgccaaagcg	NW_019862794.1:1391241..1391300:+	ban-miR-9b-5p	gcuuugguaaucuagcuuuauga	ban-miR-9b-3p	acggagcuaaaucgccaaagcg	73.7
ban-novel-156	uucugucggugcguucugaacguucugccggugcguucagaacuugcugccggugcg	NW_019862790.1:156765..156822:-	ban-novel-156-5p	uucugucggugcguucugaacg	ban-novel-156-3p	uucagaacuugcugccggugcg	72.9
ban-mir-285	acugcauucgaguguguggguagagugaacacuuaucuagcaccauucgaauucagug	NW_019862795.1:432120..432178:-	ban-miR-285-5p	acugcauucgaguguguggguaga	ban-miR-285-3p	uagcaccauucgaauucagug	72.7
ban-novel-158	aguaacuccagcaaagaccaguaccaaacguacuggucuuugcuggaauuacucc	NW_019862993.1:252446..252501:-	ban-novel-158-5p	aguaacuccagcaaagaccagu	ban-novel-158-3p	uggucuuugcuggaauuacucc	72.3
ban-novel-157	agugcacauugagucaucaucgucguguaacauguagcaggugcacugcgggcacugauauggugaugaugacguugugugugcag	NW_019862800.1:1359114..1359200:+	ban-novel-157-5p	agugcacauugagucaucaucg	ban-novel-157-3p	augaugacguugugugugcag	72.3
ban-novel-159	cauccuacugacugcgccaaauauugucuuuguuuggcgcagucgguaggauagg	NW_019863047.1:353378..353433:-	ban-novel-159-5p	cauccuacugacugcgccaaau	ban-novel-159-3p	uuuggcgcagucgguaggauagg	70
ban-novel-124-2	uaggagcaaccaugaaauacaauucuaaauuuugugacuguauugcaugacugauccucc	NW_019862934.1:409425..409485:-		uaggagcaaccaugaaauacaau	ban-novel-124-2-3p	uguauugcaugacugauccucc	70
ban-novel-161-1	ccgucuguuucagcuuccauaauaauguuuacuaauuauggaagcugaaacagacgga	NW_019863128.1:318106..318164:-	ban-novel-161-5p	ccgucuguuucagcuuccauaau	ban-novel-161-3p	uauggaagcugaaacagacgga	69.9
ban-novel-161-2	ccgucuguuucagcuuccauaauuaguaaacauuauuauggaagcugaaacagacgga	NW_019863128.1:318107..318165:+		ccgucuguuucagcuuccauaau		uauggaagcugaaacagacgga	69.8
ban-novel-160	aagccucaauagcucaacgguaaaguggucggacucaucgccgagugguggugguucaauccccgccccguugaucuauugucguacu	NW_019863080.1:98001..98089:+	ban-novel-160-5p	aagccucaauagcucaacgg	ban-novel-160-3p	ccccguugaucuauugucguacu	67
ban-novel-163	ugggaucuccucugaguaugauauuguuacauaauaauacugaggggaagucccacu	NW_019862987.1:566835..566892:+	ban-novel-163-5p	ugggaucuccucugaguaugau	ban-novel-163-3p	uaauacugaggggaagucccacu	63
ban-novel-164	gacgagaucuuggcguacuugaacuugcugagcgagugcaccucgaucuugccggc	NW_019863039.1:235374..235430:+	ban-novel-164-5p	gacgagaucuuggcguacuug	ban-novel-164-3p	agugcaccucgaucuugccggc	61.3
ban-novel-165	gucgccgcgguucaugcagauauuaugaaauugaaaugaauauaucuguaugaucggcggcuuaag	NW_019862781.1:187407..187473:+	ban-novel-165-5p	gucgccgcgguucaugcagaua	ban-novel-165-3p	ucuguaugaucggcggcuuaag	60.8
ban-novel-166	agagaggauaccaccuugaggacugggguuccucaaggugguauacucucucc	NW_019863239.1:442087..442140:-	ban-novel-166-5p	agagaggauaccaccuugagg	ban-novel-166-3p	cucaaggugguauacucucucc	59.5
ban-novel-168	cgagauuuguguugauaucauacuauauuauuguuaugauauuugcccaaaucuugug	NW_019862781.1:365560..365618:+	ban-novel-168-5p	cgagauuuguguugauaucaua	ban-novel-168-3p	ugauauuugcccaaaucuugug	58.9
ban-novel-167	uuauacuacaucaagacacuguauauuauacagugucuugauguaguauaac	NW_019863050.1:109512..109564:+	ban-novel-167-5p	uuauacuacaucaagacacugu	ban-novel-167-3p	cagugucuugauguaguauaac	58.9
ban-novel-169	ugcagcacggcuggcacgcgcccgugggcuacggcgcgggcucgcccgugcugcacgg	NW_019863645.1:32914..32972:+	ban-novel-169-5p	ugcagcacggcuggcacgcgcc	ban-novel-169-3p	cgcgggcucgcccgugcugcacgg	56.9
ban-mir-133	agcugguugauuucgggucaaauuguacuguuaucauuugguccccuucaaccagcugu	NW_019863063.1:216260..216319:+	ban-miR-133-5p	agcugguugauuucgggucaaau	ban-miR-133-3p	uugguccccuucaaccagcugu	56.3
ban-novel-171	uuucagacucccucuauccuuugaggaucucaaaugauagagggagucugaaagu	NW_019862802.1:1007535..1007590:+	ban-novel-171-5p	uuucagacucccucuauccuuu	ban-novel-171-3p	augauagagggagucugaaagu	55.7
ban-novel-170	caaaaaaaucgaaacaguccgccugaacaauacuugcggacugauccgauuuuuuuga	NW_019863022.1:289495..289553:+	ban-novel-170-5p	caaaaaaaucgaaacaguccg	ban-novel-170-3p	cggacugauccgauuuuuuuga	55.7
ban-novel-172-1	agguccuucaauguagccuuugucacauacaaaggcuacauugaaggaccugu	NW_019862863.1:806815..806868:-	ban-novel-172-5p	agguccuucaauguagccuuug	ban-novel-172-3p	aaggcuacauugaaggaccugu	55.2
ban-novel-173-1	aaaugacauacauuauugaugauaguguauucaucaacgacguguguuauuuga	NW_019862939.1:380244..380298:-	ban-novel-173-5p	aaaugacauacauuauugauga	ban-novel-173-3p	aucaacgacguguguuauuuga	53.9
ban-novel-173-2	aaaugacauacauuauugaugauaguguauucaucaacgacguguguuauuuga	NW_019862939.1:384879..384933:-		aaaugacauacauuauugauga		aucaacgacguguguuauuuga	53.9
ban-novel-172-2	agguccuucaauguagccuuuguaugugacaaaggcuacauugaaggaccugu	NW_019862863.1:806817..806870:+		agguccuucaauguagccuuug		aaggcuacauugaaggaccugu	53.7
ban-novel-176	uagagaaagcggugucuuaauuuguucuuuauuaauuaaggcguuguuuacucugca	NW_019862798.1:532921..532978:-	ban-novel-176-5p	uagagaaagcggugucuuaauu	ban-novel-176-3p	uuaaggcguuguuuacucugca	53.2
ban-novel-177	aagugaagagaaauagacaaaaugucgcccaauggcggcguaguuguccaauuugucuguuucucuuuacgaga	NW_019862759.1:1285303..1285377:-	ban-novel-177-5p	aagugaagagaaauagacaaaau	ban-novel-177-3p	uugucuguuucucuuuacgaga	52.7
ban-novel-178	uugggcuugcucaaagcguaauaagcgguuacuauuacagcuuugggucaauccua	NW_019862934.1:412798..412854:-	ban-novel-178-5p	uugggcuugcucaaagcguaau	ban-novel-178-3p	uacagcuuugggucaauccua	51.7
ban-novel-179	uccgcugaacuuugcaaacuaauauuaguuaguuugcaaaguucagcggauccu	NW_019862800.1:584492..584546:-	ban-novel-179-5p	uccgcugaacuuugcaaacu	ban-novel-179-3p	uuugcaaaguucagcggauccu	51.1
ban-novel-180	acaacgucgucucccuaugauuuuguuacuuaaucuuagggagaagaugucuuag	NW_019862855.1:503523..503578:-	ban-novel-180-5p	acaacgucgucucccuaugauu	ban-novel-180-3p	ucuuagggagaagaugucuuag	50
ban-novel-181	uccguccuguucgcugucacuuugcuaacuacccgcaaaauucuguuuuguguucaaaugugacggcgaacggacggccg	NW_019862838.1:101886..101966:+	ban-novel-181-5p	uccguccuguucgcugucacuu	ban-novel-181-3p	ugugacggcgaacggacggccg	49.5
ban-novel-182	cccguggcuucuucaaucucgcuaaauagcgagcgagauauucuuaagagcgagauugaagaagacggaau	NW_019863253.1:210236..210307:+	ban-novel-182-5p	cccguggcuucuucaaucucgcu	ban-novel-182-3p	cgagauugaagaagacggaau	49.2
ban-novel-183	agucguuuagucugaagauauuuuguacagacaauaucuuccgacgaaauuacuag	NW_019863304.1:118454..118510:+	ban-novel-183-5p	agucguuuagucugaagauauu	ban-novel-183-3p	uaucuuccgacgaaauuacuag	47.6
ban-novel-184	uauugucaguacuugaaauuuguauuugaguuccguacaaauuucaaguacugacaauaca	NW_019863277.1:48458..48519:-	ban-novel-184-5p	uauugucaguacuugaaauu	ban-novel-184-3p	uuucaaguacugacaauaca	47.3
ban-novel-186	uuguaguuuccauaagccaagauggcuuaaucuuggcuuaucuaaacuacaaau	NW_019862901.1:643788..643842:+	ban-novel-186-5p	uuguaguuuccauaagccaaga	ban-novel-186-3p	uuggcuuaucuaaacuacaaau	46.4
ban-novel-185	cucagaauacagaaaaacacauuuacauuuuucuguauucugagauc	NW_019865121.1:244..291:+	ban-novel-185-5p	cucagaauacagaaaaacac	ban-novel-185-3p	uuucuguauucugagauc	46.4
ban-novel-187	uuccgcgucugauccaucacacggugacacaaaaaaguguagugggcaagccgcggaaggc	NW_019862753.1:867269..867330:-	ban-novel-187-5p	uuccgcgucugauccaucacac	ban-novel-187-3p	uagugggcaagccgcggaaggc	45.3
ban-novel-188	cgaucgguaaaacucaucgagucgagccauagcgaucaacacucgaugaguuuuuaccggacgu	NW_019863343.1:61870..61934:-	ban-novel-188-5p	cgaucgguaaaacucaucgagu	ban-novel-188-3p	cucgaugaguuuuuaccggacgu	44.8
ban-novel-189	aaggaauccacaugaagaugacuuccuucgucaucuucacuuggauucccucua	NW_019862775.1:1681276..1681330:-	ban-novel-189-5p	aaggaauccacaugaagaugac	ban-novel-189-3p	aucuucacuuggauucccucua	43.4
ban-novel-190	auuuaagaccguuuaaaaaaaaguguuaguugacacuuuuuuuuuuaaacggucuuagauuau	NW_019863593.1:100822..100885:-	ban-novel-190-5p	auuuaagaccguuuaaaa	ban-novel-190-3p	uuuuuaaacggucuuagauuau	43.1
ban-novel-191	ucaaagaauuguaccucgggcauacgacauuaguuaugucgaguugcaauucu	NW_019862781.1:367118..367171:+	ban-novel-191-5p	ucaaagaauuguaccucgggca	ban-novel-191-3p	ugucgaguugcaauucu	42.7
ban-novel-192	cuagcgaugggaaaaguccaaauguuguauuuucuuuggauuuuuaugcuaucguuauu	NW_019863757.1:13109..13168:+	ban-novel-192-5p	cuagcgaugggaaaaguccaaaugu	ban-novel-192-3p	uuuggauuuuuaugcuaucguuauu	41.3
ban-novel-193	uggcugaauucuucgauaauuuaaauaagggaucuaaauuaucgaagaauucugcccu	NW_019862895.1:337096..337154:-	ban-novel-193-5p	uggcugaauucuucgauaauuu	ban-novel-193-3p	aauuaucgaagaauucugcccu	40.7
ban-novel-194	uggcguucucccgauggacuauugcccuaccaauaguccagcgggagaaugcaag	NW_019863135.1:153317..153372:-	ban-novel-194-5p	uggcguucucccgauggacuau	ban-novel-194-3p	uaguccagcgggagaaugcaag	40.5
ban-novel-195-1	cgcugcuacucagcucgaacgcucuuguucaucgagucgcgcguucggcugacaguggcgcga	NW_019862891.1:427711..427774:-	ban-novel-195-5p	cgcugcuacucagcucgaacgcu	ban-novel-195-3p	cguucggcugacaguggcgcga	39.6
ban-novel-195-2	cgcugcuacucagcucgaacgcucuuguucaucgagucgcgcguucggcugacaguggcgcga	NW_019863493.1:32270..32333:+		cgcugcuacucagcucgaacgcu		cguucggcugacaguggcgcga	39.6
ban-novel-197	aucgagauccaugaguauauguguaucaaacacauauacucauggaugucgauau	NW_019863411.1:34861..34916:+	ban-novel-197-5p	aucgagauccaugaguauaugu	ban-novel-197-3p	cauauacucauggaugucgauau	39.5
ban-novel-198	cccgccaacaguaugcacaugcguuccgcacucauguacacgcuguuggcggcag	NW_019864087.1:21183..21238:+	ban-novel-198-5p	cccgccaacaguaugcacaug	ban-novel-198-3p	auguacacgcuguuggcggcag	39
ban-novel-199	uaccccuccuuucucucugauaggugagguuuagcuaucagagggaaaggaggggua	NW_019862753.1:402203..402260:-	ban-novel-199-5p	uaccccuccuuucucucugaua	ban-novel-199-3p	uaucagagggaaaggaggggua	38.7
ban-novel-200	acaacuauuggcauugugaacaaauaccuguucacaacaccaauaguu	NW_019862760.1:209440..209488:-	ban-novel-200-5p	acaacuauuggcauugugaaca	ban-novel-200-3p	uucacaacaccaauaguu	38.5
ban-novel-201	aggccgauuucacuaccuuuuuuauaucgaauacuuuucaaaaagauagugaaacuggcaaga	NW_019863214.1:714..777:-	ban-novel-201-5p	aggccgauuucacuaccuuuuu	ban-novel-201-3p	aaagauagugaaacuggcaaga	38.2
ban-novel-202	cacacuguacaucacugaguacaguacaggacuguacucagugacguacagugugguca	NW_019862962.1:118747..118806:-	ban-novel-202-5p	cacacuguacaucacugaguac	ban-novel-202-3p	cucagugacguacagugugguca	37.4
ban-novel-203-1	auaaguucuaaauguaccucugcuauauuaaaguagagguacauuuagaauuuauu	NW_019863622.1:20042..20098:-	ban-novel-203-5p	auaaguucuaaauguaccucug	ban-novel-203-3p	agagguacauuuagaauuuauu	37.1
ban-novel-203-2	auaaguucuaaauguaccucugcuauauuaaaguagagguacauuuagaauuuauu	NW_019863622.1:19765..19821:-		auaaguucuaaauguaccucug		agagguacauuuagaauuuauu	36.6
ban-novel-205-1	uggaauuccuaucuuaacgauuuuauaauauaaucggugagauuagaguuuuuaga	NW_019862855.1:525394..525450:-	ban-novel-205-1-5p	uggaauuccuaucuuaacgauu	ban-novel-205-3p	ucggugagauuagaguuuuuaga	35.1
ban-novel-206	ucugugacgauuucaacuuuuucggacauuguaacgcacggaacggacuuugaaaacaaaguuggaauuguaauagagu	NW_019862774.1:1338036..1338115:-	ban-novel-206-5p	ucugugacgauuucaacuuuuu	ban-novel-206-3p	aaaguuggaauuguaauagagu	34.6
ban-novel-205-2	ugggauuccuaucuuaacgauuuuauaauauaaucggugagauuagaguuuuuaga	NW_019862855.1:536378..536434:-	ban-novel-205-2-5p	ugggauuccuaucuuaacgauu		ucggugagauuagaguuuuuaga	34.5
ban-novel-208-1	agaagaaagcgacucgucggaaaauaauauuccgacgagucgcuuucuucugga	NW_019862837.1:160071..160125:+	ban-novel-208-5p	agaagaaagcgacucgucgga	ban-novel-208-3p	cgacgagucgcuuucuucugga	34.1
ban-novel-120-2	uauagaccuguagccguugcauacgacauuaguuaugcagagcugcaguucuuaaa	NW_019862781.1:391042..391098:+	ban-novel-120-2-5p	uauagaccuguagccguugcau		ugcagagcugcaguucuuaaa	33.6
ban-novel-208-2	agaagaaagcgacucgucggaauauuauuuuccgacgagucgcuuucuucugga	NW_019862837.1:160068..160122:-		agaagaaagcgacucgucgga		cgacgagucgcuuucuucugga	33
ban-novel-211	agaaaucuuagaucucgcuuagauuuaauuuuaccguuaaguaauucugagguucaug	NW_019862860.1:899566..899624:+	ban-novel-211-5p	agaaaucuuagaucucgcuuaga	ban-novel-211-3p	cguuaaguaauucugagguucaug	32.8
ban-novel-212-1	aauggcauuuuaguagacuaauauuuuuauuagucuacuaaaaugccauugu	NW_019862758.1:1021211..1021263:-	ban-novel-212-5p	aauggcauuuuaguagacuaa	ban-novel-212-3p	uagucuacuaaaaugccauugu	32.7
ban-novel-213	auaaggaaucaguccagcacuguguuucucugcagugcuggaccgauuccuuauu	NW_019863068.1:184708..184763:+	ban-novel-213-5p	auaaggaaucaguccagcacugu	ban-novel-213-3p	agugcuggaccgauuccuuauu	32.6
ban-novel-214a	uuuaggagguuuaaacuuuaauucauguuuguaaauaggccuuauuuacaaacaugaauuaaaguuuaaaccuccuaaaa	NW_019863135.1:150900..150980:-	ban-novel-214a-5p	uuuaggagguuuaaacuuua	ban-novel-214-3p	aaguuuaaaccuccuaaaa	31.9
ban-novel-214b	uuuuaggagguuuaaacuuuaauucauguuuguaaauaaggccuauuuacaaacaugaauuaaaguuuaaaccuccuaaaa	NW_019863135.1:150900..150981:+	ban-novel-214b-5p	uuuuaggagguuuaaacuuu		aaguuuaaaccuccuaaaa	31.3
ban-novel-216	uguuacuguacucuuuuucaaaaaaggagauaaaaccuuacugaaaaauuacagacc	NW_019863076.1:270367..270424:+	ban-novel-216-5p	uguuacuguacucuuuuucaaaaa	ban-novel-216-3p	uacugaaaaauuacagacc	31.3
ban-novel-212-2	aauggcauuuuaguagacuaauaaaaauauuagucuacuaaaaugccauugu	NW_019862758.1:1021213..1021265:+		aauggcauuuuaguagacuaa		uagucuacuaaaaugccauugu	31.1
ban-novel-215	cgcgcuacuucagguaccugacucgugagaacagccccgguuccggaguagcgcgcg	NW_019862777.1:1199128..1199185:+	ban-novel-215--5p	cgcgcuacuucagguaccugacu	ban-novel-215-3p	ccccgguuccggaguagcgcgcg	30.8
ban-novel-218	cgaacggacugaaaucguaaacguuagccguuuacgauuucagucugugauu	NW_019862929.1:52651..52703:+	ban-novel-218-5p	cgaacggacugaaaucguaaac	ban-novel-218-3p	uuuacgauuucagucugugauu	30.8
ban-novel-219-1	ugguagugcugcuauucauugcuguucuguaauacugcaacggauagcuguacugccguu	NW_019862934.1:453854..453914:-	ban-novel-219-5p	ugguagugcugcuauucauugc	ban-novel-219-3p	aacggauagcuguacugccguu	29.5
ban-novel-219-2	ugguagugcugcuauucauugcuguucuguaauacugcaacggauagcuguacugccguu	NW_019862934.1:441225..441285:-		ugguagugcugcuauucauugc		aacggauagcuguacugccguu	29.5
ban-novel-221	cacagauuaauagauacuaccaguaucuauacuacuaguaucuauuaaucuguggau	NW_019862894.1:1088255..1088312:+	ban-novel-221-5p	cacagauuaauagauacuac	ban-novel-221-3p	cuaguaucuauuaaucuguggau	28.9
ban-novel-222	aaagauaucugacaaaaauaagaguauaaauaagcucuaguuuuuguuggauaucuucgc	NW_019863785.1:34773..34833:-	ban-novel-222-5p	aaagauaucugacaaaaauaag	ban-novel-222-3p	aguuuuuguuggauaucuucgc	28.8
ban-novel-223	uguaugcuccauauuauuuaguuacauagguaauuaaacuaaguaacacggagucuacgu	NW_019866820.1:108..168:+	ban-novel-223-5p	uguaugcuccauauuauuuagu	ban-novel-223-3p	cuaaguaacacggagucuacgu	28.6
ban-novel-224	ggggguauaaacuacaucggaguuaauacuaccuaccccuauauaguuuauaccucgcu	NW_019864106.1:22011..22070:-	ban-novel-224-5p	ggggguauaaacuacaucggagu	ban-novel-224-3p	cccuauauaguuuauaccucgcu	28.3
ban-novel-226	uguggcuucucccuuaaaauuaacuauuaacuuuaagggagaaaccacaug	NW_019862959.1:207580..207631:+	ban-novel-226-5p	uguggcuucucccuuaaaauua	ban-novel-226-3p	acuuuaagggagaaaccacaug	25.8
ban-novel-225	guuugcauguggugucuuuuugauuaucaguauuguuacugguaauugacacuaugugugaacau	NW_019862749.1:383462..383527:-	ban-novel-225-5p	guuugcauguggugucuuuuugau	ban-novel-225-3p	uaauugacacuaugugugaacau	25.8
ban-novel-227	uggaaugcauugcggaaaucugccgcuacacuggcugaacuccgcauugcauucugg	NW_019862778.1:533474..533531:+	ban-novel-227-5p	uggaaugcauugcggaaaucug	ban-novel-227-3p	ugaacuccgcauugcauucugg	25.1
ban-novel-228-1	aucaugcgggccccggccgccaucauggcggccggggcccgcaugauugu	NW_019863064.1:344311..344361:+	ban-novel-228-5p	aucaugcgggccccggccgc	ban-novel-228-3p	cggccggggcccgcaugauugu	25
ban-novel-229-1	auuugaugacuuagcuuguaaguaauauguuucuuaaagcuuacucaucgaaucu	NW_019864174.1:2497..2552:+	ban-novel-229-5p	auuugaugacuuagcuugua	ban-novel-229-3p	uuaaagcuuacucaucgaaucu	24.6
ban-novel-229-2	auuugaugacuuagcuuguaaguaauauaagguuucuuaaagcuuacucaucgaaucu	NW_019863670.1:82253..82311:+		auuugaugacuuagcuugua		uuaaagcuuacucaucgaaucu	24.3
ban-novel-231	agaaaaacuucgagcaaauuccggccgggucacacgugccgggauuuguuugaaguuuuucucu	NW_019862823.1:206259..206323:+	ban-novel-231-5p	agaaaaacuucgagcaaauucc	ban-novel-231-3p	gauuuguuugaaguuuuucucu	23.1
ban-novel-228-2	aucaugcgggccccggccgccaugauggcggccggggcccgcaugauugu	NW_019863064.1:344308..344358:-		aucaugcgggccccggccgc		cggccggggcccgcaugauugu	22.4
ban-novel-233	aaaaauaucguuuucuuucuuucguuucauaguaacgaaagagagagcaauauuuuaga	NW_019862968.1:297775..297834:+	ban-novel-233-5p	aaaaauaucguuuucuuucuuucg	ban-novel-233-3p	aaagagagagcaauauuuuaga	21.4
ban-novel-234	caaggucugauuaaagaugcuacgugguuauuauuaguaucuuuaaaucauacuuuacc	NW_019862934.1:419709..419768:-	ban-novel-234-5p	caaggucugauuaaagaugcu	ban-novel-234-3p	uaucuuuaaaucauacuuuacc	21.3
ban-novel-235	uucggugcauuaagaaacacucuauuaagugugauuuuugugccgugaa	NW_019862888.1:101189..101238:-	ban-novel-235-5p	uucggugcauuaagaaacacuc	ban-novel-235-3p	gugugauuuuugugccgugaa	20.9
ban-mir-971	cacuguaaguaugagcgccgagcguauugaauaaaguuugguguucuaccuuacagug	NW_019863134.1:285115..285173:-	ban-miR-971-5p	cacuguaaguaugagcgccgagc	ban-miR-971-3p	uugguguucuaccuuacagug	16.5
ban-novel-236	uugucucuaucucucucuuucuaacccguugcuguagauagagagacaaaaagacgaau	NW_019862888.1:568965..569024:-	ban-novel-236-5p	uugucucuaucucucucuuucu	ban-novel-236-3p	auagagagacaaaaagacgaau	14.3
ban-novel-237	cuacauaucguucucuauuucguuuagaugggacuaaagagagaccgauauguagc	NW_019862936.1:206203..206259:+	ban-novel-237-5p	cuacauaucguucucuauuucg	ban-novel-237-3p	uaaagagagaccgauauguagc	12.8
ban-novel-232	ucauaaaauuacgaucuagccaacaaauaaaauuaucuguaauuuuuugaag	NW_019863038.1:83035..83087:+	ban-novel-232-5p	ucauaaaauuacgaucuagc	ban-novel-232-3p	ucuguaauuuuuugaag	11.8
ban-novel-238	uuggcuguacaguuucaacuguacagucggacugauccguugaaacugcacagccaaaa	NW_019862758.1:142478..142537:+	ban-novel-238-5p	uuggcuguacaguuucaacugu	ban-novel-238-3p	uugaaacugcacagccaaaa	5.7
ban-mir-2768	ucggugcaauauuuugaccaauuuuauaauaaucaaguaccguaugaauugguuaagauauugcaucgu	NW_019863195.1:191361..191430:-	ban-miR-2768-5p	ucggugcaauauuuugaccaau	ban-miR-2768-3p	auugguuaagauauugcaucgu	5.6
ban-mir-31	aggcaagaugucggcauagcugauugacugucauauacggcugugucacaucgagccagcuc	NW_019862818.1:199515..199577:-	ban-miR-31-5p	aggcaagaugucggcauagcuga	ban-miR-31-3p	ugugucacaucgagccagcuc	5.5
ban-novel-239	uggacguucuaaaccucaaaugguuaucauuugagguuuaaaacguccaug	NW_019863600.1:80148..80199:-	ban-novel-239-5p	uggacguucuaaaccucaaau	ban-novel-239-3p	uugagguuuaaaacguccaug	5.5
ban-mir-2796	cagggguuucuuucggccuucagcuguuugguagccuguaggccggcggaaacuacuugcu	NW_019862838.1:942368..942429:-	ban-miR-2796-5p	cagggguuucuuucggccuucag	ban-miR-2796-3p	guaggccggcggaaacuacuugcu	5.4
ban-novel-241	gcaguuuuaucgaaaguggcgcagauuuuuucacacuguggacguucgauauacuguau	NW_019863039.1:399024..399083:+	ban-novel-241-5p	gcaguuuuaucgaaaguggcgca	ban-novel-241-3p	uggacguucgauauacuguau	5.3
ban-mir-307	acucacucaaccugggugugaugugugcauucuaugcucggcccaucacaaccuccuugagugagc	NW_019862850.1:213221..213287:+	ban-miR-307-5p	acucacucaaccugggugugaug	ban-miR-307-3p	ucacaaccuccuugagugagc	5.3
ban-novel-240	gagaaauugcauaaugguugaaaagaagauugucuguucaaucacugugcaaucuuucag	NW_019863051.1:288400..288460:+	ban-novel-240-5p	gagaaauugcauaaugguugaa	ban-novel-240-3p	caaucacugugcaaucuuucag	5.3
ban-mir-184	ccuugucauucuucuugcccgguguauuacgcuacuggacggagaacugauaagg	NW_019863536.1:19489..19544:-	ban-miR-184-5p	ccuugucauucuucuugcccggu	ban-miR-184-3p	uggacggagaacugauaagg	5.2
ban-novel-242	uccagaaaacagaaaacgaaaaaaaaaaaaauuuuucguuuucuguuuucuggaaa	NW_019863081.1:41464..41520:+	ban-novel-242-5p	uccagaaaacagaaaacgaaaa	ban-novel-242-3p	uucguuuucuguuuucuggaaa	5.2
ban-novel-243	caaaauucaaacucgaaauaaguaagaauuuauuuugaguuugaauauugggaa	NW_019863265.1:162872..162926:+	ban-novel-243-5p	caaaauucaaacucgaaauaagu	ban-novel-243-3p	uuuugaguuugaauauugggaa	5.2
ban-mir-317	cgggugccacgcugugcucucucgguacaacaaaugagugaacacagcuggugguaucuc	NW_019862884.1:609319..609379:+	ban-miR-317-5p	cgggugccacgcugugcucucu	ban-miR-317-3p	ugaacacagcuggugguaucuc	5.2
ban-mir-190	agauauguuugauauucuugguuguuuuuguaucacccgggaaucaaacauauuaccu	NW_019862799.1:1076567..1076625:+	ban-miR-190-5p	agauauguuugauauucuug	ban-miR-190-3p	cgggaaucaaacauauuaccu	5.2
ban-novel-244	auuaaguacagcgaugcaucuagucuaggugugaccuagaugcaucgcuguacuuaauga	NW_019862962.1:44683..44743:+	ban-novel-244-5p	auuaaguacagcgaugcaucua	ban-novel-244-3p	gaugcaucgcuguacuuaauga	5
ban-mir-iab-4	acguauacugaauguauccugagugucugauucuuuccgguauaccuucaguauacguaa	NW_019862766.1:1697456..1697516:+	ban-miR-iab-4-5p	acguauacugaauguauccuga	ban-miR-iab-4-3p	cgguauaccuucaguauacguaa	5
ban-mir-2763-2	ccaaaauagugugcauaaaauuuucgugagaguuguauauuaugcacauuacuuuggau	NW_019862872.1:662207..662266:-	ban-miR-2763-2-5p	ccaaaauagugugcauaaaauuu		auauuaugcacauuacuuuggau	4.9
ban-novel-245	aaaaauaucgcucucucucugucaucaucgcaacgaaagagauagcgauauu	NW_019863182.1:252487..252539:-	ban-novel-245-5p	aaaaauaucgcucucucucugucau	ban-novel-245-3p	acgaaagagauagcgauauu	4.8
ban-novel-246	uucgggggaauucuaaauaugauaugaaucuggaaugugaaugu	NW_019862754.1:770145..770189:+	ban-novel-246-5p	uucgggggaauucuaaa	ban-novel-246-3p	ugauaugaaucuggaaugugaaugu	4.7
ban-novel-247	gccauuaccucacuaucacguggucuuguaguauaacgugugaugugccguaaugggau	NW_019862753.1:651485..651544:-	ban-novel-247-5p	gccauuaccucacuaucacgugg	ban-novel-247-3p	gugugaugugccguaaugggau	4.7
ban-novel-249-1	cuaaguagauuuuguccgacuuguaucucauccaagucguucugaauuugcuuaagu	NW_019863368.1:147133..147190:+	ban-novel-249-5p	cuaaguagauuuuguccgacuu	ban-novel-249-3p	gucguucugaauuugcuuaagu	4.3
ban-novel-250-1	auaaguagauuaugucugauuuuuauuuaacacaaaaucagacaaagucuacuaguac	NW_019863368.1:147541..147599:+	ban-novel-250-5p	auaaguagauuaugucugauuu	ban-novel-250-3p	aucagacaaagucuacuaguac	4.2
ban-novel-250-2	auaaguagauuaugucugauuuuuauuuaacacaaaaucagacaaagucuacuaguac	NW_019863368.1:145832..145890:+		auaaguagauuaugucugauuu		aucagacaaagucuacuaguac	4.2
ban-novel-249-2	cuaaguagauuuuguccgacuuguauuucauccaagucguucugaauuugcuuaagu	NW_019863368.1:145409..145466:+		cuaaguagauuuuguccgacuu		gucguucugaauuugcuuaagu	3.9
ban-novel-253	uugucuguuucucuuuacgagauuaucucauugguugcauguuagugccacugaugagaucugguaauaauaacucuuacuaaau	NW_019862761.1:347314..347399:-	ban-novel-253-5p	uugucuguuucucuuuacgaga	ban-novel-253-3p	ugguaauaauaacucuuacuaaau	3.5
ban-novel-254	auuuggucuuuucacugugaauguuaagagaaaauugucuaaauguaggguuaaaugcagugaaaagacuaaaucu	NW_019862966.1:354749..354825:+	ban-novel-254-5p	auuuggucuuuucacugugaau	ban-novel-254-3p	uaaaugcagugaaaagacuaaaucu	3.4
*, precursor miRNAs annotated using miRDeep2 that were manually named.
**, NCBI B. anynana v1.2 genome scaffold ID: start position..end position: strand
***, mature miRNAs were only named once if the same mature miRNAs can be derived from multiple precursors
